# Supplementary material for: A non-solvated form of [(Z)-O-methyl-N-(2-methyl­phen­yl)­thio­carbamato-κS](tri­phenyl­phosphane-κP)gold(I): crystal structure and Hirshfeld surface analysis
Source: Acta Crystallogr E Crystallogr Commun. 2016 Sep 16;72(Pt 10):1446–52. doi: 10.1107/S2056989016014419 (PMC5050773; doi:10.1107/S2056989016014419)
Supplement: Supplementary file 1 [file e-72-01446-sup1.cif]

##############################################################################
#                                                                            #
# This CIF contains the data in a paper accepted for publication in          #
# Acta Crystallographica Section E. It conforms to the requirements of       #
# Notes for Authors for Acta Crystallographica Section E, and has been       #
# peer reviewed under the auspices of the IUCr Commission on Journals.       #
#                                                                            #
# Full details of the Crystallographic Information File format               #
# are given in the paper "The Crystallographic Information File (CIF):       #
# a New Standard Archive File for Crystallography" by S. R. Hall, F. H.      #
# Allen and I. D. Brown [Acta Cryst. (1991), A47, 655-685].                  #
#                                                                            #
# The current version of the core CIF dictionary is obtainable from          #
# ftp://ftp.iucr.org/pub/cif_core.dic.                                       #
#                                                                            #
# Software is freely available for graphical display of the structure(s)     #
# in this CIF. For information consult the CIF software page                 #
# http://www.iucr.org/resources/cif/software.                                #
#                                                                            #
# This file may be used for bona fide research purposes within the           #
# scientific community so long as proper attribution is given to the journal # 
# article from which it was obtained.                                        #
#                                                                            #
##############################################################################
data_I
_database_code_depnum_ccdc_archive 'CCDC 1503822'
_audit_creation_method     'SHELXL-2014/7'
_chemical_name_systematic
;\
[(<i>Z</i>)-<i>O</i>-Methyl-<i>N</i>-(2-methylphenyl)thiocarbamato-\k<i>S</i>]\
(triphenylphosphane-\k<i>P</i>)gold(I)
;
_chemical_name_common     ?
_chemical_formula_moiety     'C27 H25 Au N O P S'
_chemical_formula_sum     'C27 H25 Au N O P S'
_chemical_formula_iupac     '[Au (C9 H10 N O S) (C18 H15 P)]'
_chemical_formula_weight     639.47
_chemical_melting_point     ?
_shelx_space_group_comment
;
The symmetry employed for this shelxl refinement is uniquely defined
by the following loop, which should always be used as a source of
symmetry information in preference to the above space-group names.
They are only intended as comments.
;
_space_group_crystal_system     triclinic
_space_group_name_H-M_alt     'P -1'
_space_group_name_Hall     '-P 1'
loop_
    _space_group_symop_operation_xyz
    'x, y, z'
    '-x, -y, -z'
_cell_length_a     9.3884(8)
_cell_length_b     10.0610(8)
_cell_length_c     13.3572(11)
_cell_angle_alpha     96.1940(10)
_cell_angle_beta     102.4870(10)
_cell_angle_gamma     99.4430(10)
_cell_volume     1201.60(17)
_cell_formula_units_Z     2
_cell_measurement_reflns_used     9945
_cell_measurement_theta_min     2.26
_cell_measurement_theta_max     30.64
_cell_measurement_temperature     100(2)
_exptl_crystal_description     block
_exptl_crystal_colour     colourless
_exptl_crystal_size_max     0.300
_exptl_crystal_size_mid     0.110
_exptl_crystal_size_min     0.090
_exptl_crystal_density_diffrn     1.767
_exptl_crystal_density_meas     ?
_exptl_crystal_density_method     ?
_exptl_crystal_F_000     624
_exptl_absorpt_coefficient_mu     6.295
_exptl_absorpt_correction_type     multi-scan
_exptl_absorpt_process_details
;
(SADABS; Sheldrick, 1996)
;
_shelx_estimated_absorpt_T_min     0.254
_shelx_estimated_absorpt_T_max     0.601
_exptl_absorpt_correction_T_min     0.3676
_exptl_absorpt_correction_T_max     0.7461
_diffrn_ambient_temperature     100(2)
_diffrn_radiation_type     MoK\a
_diffrn_radiation_wavelength     0.71073
_diffrn_radiation_source     'fine-focus sealed tube'
_diffrn_radiation_monochromator     graphite
_diffrn_measurement_device_type     'Bruker SMART APEX CCD'
_diffrn_measurement_method     '\f and \w scans'
_diffrn_detector_area_resol_mean     ?
_diffrn_reflns_number     18394
_diffrn_reflns_av_R_equivalents     0.0311
_diffrn_reflns_theta_min     1.579
_diffrn_reflns_theta_max     30.602
_diffrn_reflns_theta_full     25.242
_diffrn_measured_fraction_theta_max     0.971
_diffrn_measured_fraction_theta_full     0.997
_diffrn_reflns_limit_h_min     -13
_diffrn_reflns_limit_h_max     13
_diffrn_reflns_limit_k_min     -14
_diffrn_reflns_limit_k_max     14
_diffrn_reflns_limit_l_min     -18
_diffrn_reflns_limit_l_max     19
_diffrn_standards_number     0
_diffrn_standards_interval_count     0
_diffrn_standards_interval_time     0
_diffrn_standards_decay_%     0
_refine_special_details     ?
_reflns_number_total     7189
_reflns_number_gt     6714
_reflns_threshold_expression     'I > 2\s(I)'
_refine_ls_structure_factor_coef     Fsqd
_refine_ls_matrix_type     full
_refine_ls_R_factor_all     0.0254
_refine_ls_R_factor_gt     0.0225
_refine_ls_wR_factor_gt     0.0540
_refine_ls_wR_factor_ref     0.0551
_refine_ls_goodness_of_fit_ref     1.041
_refine_ls_restrained_S_all     1.041
_refine_ls_number_reflns     7189
_refine_ls_number_parameters     291
_refine_ls_number_restraints     0
_refine_ls_hydrogen_treatment     constr
_refine_ls_weighting_scheme     calc
_refine_ls_weighting_details
              'w=1/[\s^2^(Fo^2^)+(0.0186P)^2^+1.2573P] where P=(Fo^2^+2Fc^2^)/3'
_atom_sites_solution_hydrogens     geom
_atom_sites_solution_primary     ?
_atom_sites_solution_secondary     ?
_refine_ls_shift/su_max     0.002
_refine_ls_shift/su_mean     0.000
_refine_diff_density_max     0.973
_refine_diff_density_min     -1.144
_refine_ls_extinction_method     none
_refine_ls_extinction_coef     .
loop_
    _atom_type_symbol
    _atom_type_description
    _atom_type_scat_dispersion_real
    _atom_type_scat_dispersion_imag
    _atom_type_scat_source
    'C' 'C' 0.0033 0.0016
                         'International Tables Vol C Tables 4.2.6.8 and 6.1.1.4'
    'H' 'H' 0.0000 0.0000
                         'International Tables Vol C Tables 4.2.6.8 and 6.1.1.4'
    'Au' 'Au' -2.0133 8.8022
                         'International Tables Vol C Tables 4.2.6.8 and 6.1.1.4'
    'N' 'N' 0.0061 0.0033
                         'International Tables Vol C Tables 4.2.6.8 and 6.1.1.4'
    'O' 'O' 0.0106 0.0060
                         'International Tables Vol C Tables 4.2.6.8 and 6.1.1.4'
    'P' 'P' 0.1023 0.0942
                         'International Tables Vol C Tables 4.2.6.8 and 6.1.1.4'
    'S' 'S' 0.1246 0.1234
                         'International Tables Vol C Tables 4.2.6.8 and 6.1.1.4'
_computing_data_collection
;
SMART (Bruker, 2007)
;
_computing_cell_refinement
;
SMART (Bruker, 2007)
;
_computing_data_reduction
;
SAINT (Bruker, 2007)
;
_computing_structure_solution
;
SHELXS97 (Sheldrick, 2008)
;
_computing_structure_refinement
;
<i>SHELXL2014/7</i> (Sheldrick, 2015)
;
_computing_molecular_graphics
;
ORTEP-3 for Windows (Farrugia, 2012), <i>QMol</i> (Gans & Shalloway,
2001),
DIAMOND (Brandenburg, 2006)
;
_computing_publication_material
;
publCIF (Westrip, 2010)
;
loop_
    _atom_site_type_symbol
    _atom_site_label
    _atom_site_fract_x
    _atom_site_fract_y
    _atom_site_fract_z
    _atom_site_U_iso_or_equiv
    _atom_site_adp_type
    _atom_site_calc_flag
    _atom_site_occupancy
    _atom_site_disorder_assembly
    _atom_site_disorder_group
    Au Au 0.62037(2) 0.84221(2) 0.31176(2) 0.01464(3) Uani d 1 . .
    S S1 0.47523(7) 0.98235(6) 0.23056(5) 0.01606(12) Uani d 1 . .
    P P1 0.76792(7) 0.70692(7) 0.38621(5) 0.01288(12) Uani d 1 . .
    O O1 0.3113(2) 0.73724(19) 0.17215(15) 0.0192(4) Uani d 1 . .
    N N1 0.2275(3) 0.8941(2) 0.07556(17) 0.0173(4) Uani d 1 . .
    C C1 0.3230(3) 0.8657(3) 0.1480(2) 0.0155(5) Uani d 1 . .
    C C2 0.2349(3) 1.0288(3) 0.05179(19) 0.0142(5) Uani d 1 . .
    C C3 0.1468(3) 1.1117(3) 0.09059(19) 0.0146(5) Uani d 1 . .
    C C4 0.1448(3) 1.2394(3) 0.0581(2) 0.0171(5) Uani d 1 . .
    H H4 0.0852 1.2966 0.0834 0.020 Uiso calc 1 . .
    C C5 0.2279(3) 1.2843(3) -0.0102(2) 0.0189(5) Uani d 1 . .
    H H5 0.2256 1.3714 -0.0312 0.023 Uiso calc 1 . .
    C C6 0.3149(3) 1.2004(3) -0.0478(2) 0.0185(5) Uani d 1 . .
    H H6 0.3728 1.2305 -0.0941 0.022 Uiso calc 1 . .
    C C7 0.3170(3) 1.0733(3) -0.0176(2) 0.0171(5) Uani d 1 . .
    H H7 0.3751 1.0159 -0.0444 0.021 Uiso calc 1 . .
    C C8 0.0546(3) 1.0623(3) 0.1631(2) 0.0197(5) Uani d 1 . .
    H H8A -0.0207 1.1186 0.1661 0.030 Uiso calc 1 . .
    H H8B 0.1189 1.0691 0.2325 0.030 Uiso calc 1 . .
    H H8C 0.0055 0.9672 0.1379 0.030 Uiso calc 1 . .
    C C9 0.1757(3) 0.6439(3) 0.1169(2) 0.0254(6) Uani d 1 . .
    H H9A 0.1726 0.5565 0.1432 0.038 Uiso calc 1 . .
    H H9B 0.1731 0.6299 0.0427 0.038 Uiso calc 1 . .
    H H9C 0.0897 0.6822 0.1275 0.038 Uiso calc 1 . .
    C C10 0.7737(3) 0.5607(3) 0.29563(19) 0.0141(4) Uani d 1 . .
    C C11 0.8969(3) 0.4975(3) 0.3086(2) 0.0188(5) Uani d 1 . .
    H H11 0.9803 0.5322 0.3650 0.023 Uiso calc 1 . .
    C C12 0.8984(4) 0.3844(3) 0.2396(2) 0.0227(6) Uani d 1 . .
    H H12 0.9836 0.3435 0.2477 0.027 Uiso calc 1 . .
    C C13 0.7749(4) 0.3316(3) 0.1588(2) 0.0248(6) Uani d 1 . .
    H H13 0.7743 0.2522 0.1131 0.030 Uiso calc 1 . .
    C C14 0.6526(4) 0.3940(3) 0.1447(2) 0.0274(6) Uani d 1 . .
    H H14 0.5689 0.3581 0.0887 0.033 Uiso calc 1 . .
    C C15 0.6521(3) 0.5091(3) 0.2123(2) 0.0202(5) Uani d 1 . .
    H H15 0.5687 0.5527 0.2016 0.024 Uiso calc 1 . .
    C C16 0.9625(3) 0.7857(2) 0.4343(2) 0.0157(5) Uani d 1 . .
    C C17 1.0410(3) 0.7831(3) 0.5353(2) 0.0185(5) Uani d 1 . .
    H H17 0.9900 0.7481 0.5839 0.022 Uiso calc 1 . .
    C C18 1.1938(3) 0.8315(3) 0.5651(2) 0.0211(5) Uani d 1 . .
    H H18 1.2467 0.8307 0.6342 0.025 Uiso calc 1 . .
    C C19 1.2689(3) 0.8808(3) 0.4942(2) 0.0217(5) Uani d 1 . .
    H H19 1.3737 0.9109 0.5140 0.026 Uiso calc 1 . .
    C C20 1.1911(3) 0.8863(3) 0.3940(2) 0.0232(6) Uani d 1 . .
    H H20 1.2426 0.9221 0.3459 0.028 Uiso calc 1 . .
    C C21 1.0389(3) 0.8399(3) 0.3643(2) 0.0200(5) Uani d 1 . .
    H H21 0.9860 0.8447 0.2961 0.024 Uiso calc 1 . .
    C C22 0.7133(3) 0.6418(3) 0.49658(19) 0.0146(5) Uani d 1 . .
    C C23 0.6720(3) 0.7323(3) 0.5671(2) 0.0180(5) Uani d 1 . .
    H H23 0.6636 0.8215 0.5527 0.022 Uiso calc 1 . .
    C C24 0.6434(3) 0.6919(3) 0.6579(2) 0.0203(5) Uani d 1 . .
    H H24 0.6175 0.7540 0.7066 0.024 Uiso calc 1 . .
    C C25 0.6526(3) 0.5605(3) 0.6777(2) 0.0218(5) Uani d 1 . .
    H H25 0.6333 0.5331 0.7401 0.026 Uiso calc 1 . .
    C C26 0.6895(3) 0.4696(3) 0.6072(2) 0.0211(5) Uani d 1 . .
    H H26 0.6939 0.3795 0.6209 0.025 Uiso calc 1 . .
    C C27 0.7205(3) 0.5091(3) 0.5160(2) 0.0166(5) Uani d 1 . .
    H H27 0.7461 0.4465 0.4676 0.020 Uiso calc 1 . .
loop_
    _atom_site_aniso_label
    _atom_site_aniso_U_11
    _atom_site_aniso_U_22
    _atom_site_aniso_U_33
    _atom_site_aniso_U_12
    _atom_site_aniso_U_13
    _atom_site_aniso_U_23
    Au 0.01482(5) 0.01725(5) 0.01246(5) 0.00688(3) 0.00122(3) 0.00319(3)
    S1 0.0148(3) 0.0158(3) 0.0163(3) 0.0049(2) -0.0005(2) 0.0021(2)
    P1 0.0130(3) 0.0143(3) 0.0110(3) 0.0041(2) 0.0010(2) 0.0018(2)
    O1 0.0209(10) 0.0144(9) 0.0202(9) 0.0052(7) -0.0014(8) 0.0038(7)
    N1 0.0172(11) 0.0163(10) 0.0164(10) 0.0045(8) -0.0009(8) 0.0019(8)
    C1 0.0175(12) 0.0149(11) 0.0136(11) 0.0054(9) 0.0019(9) -0.0005(9)
    C2 0.0130(11) 0.0151(11) 0.0114(10) 0.0026(9) -0.0029(9) 0.0008(9)
    C3 0.0145(11) 0.0173(11) 0.0096(10) 0.0018(9) -0.0002(9) -0.0004(9)
    C4 0.0205(13) 0.0151(11) 0.0153(11) 0.0051(10) 0.0027(10) 0.0017(9)
    C5 0.0212(13) 0.0167(12) 0.0174(12) 0.0006(10) 0.0027(10) 0.0046(10)
    C6 0.0173(12) 0.0225(13) 0.0159(12) 0.0019(10) 0.0051(10) 0.0038(10)
    C7 0.0135(11) 0.0202(12) 0.0166(12) 0.0048(10) 0.0011(9) 0.0006(10)
    C8 0.0215(13) 0.0206(12) 0.0159(12) 0.0016(10) 0.0040(10) 0.0021(10)
    C9 0.0283(15) 0.0145(12) 0.0278(15) -0.0001(11) -0.0035(12) 0.0067(11)
    C10 0.0150(11) 0.0165(11) 0.0110(10) 0.0025(9) 0.0036(9) 0.0021(9)
    C11 0.0203(13) 0.0209(12) 0.0153(12) 0.0076(10) 0.0029(10) 0.0005(10)
    C12 0.0295(15) 0.0221(13) 0.0215(13) 0.0125(12) 0.0106(12) 0.0045(11)
    C13 0.0360(17) 0.0183(13) 0.0184(13) 0.0025(12) 0.0077(12) -0.0037(10)
    C14 0.0290(16) 0.0279(15) 0.0175(13) -0.0040(12) 0.0000(12) -0.0049(11)
    C15 0.0139(12) 0.0267(14) 0.0183(12) 0.0014(10) 0.0026(10) 0.0026(10)
    C16 0.0189(12) 0.0112(10) 0.0151(11) 0.0038(9) 0.0003(10) -0.0004(9)
    C17 0.0174(12) 0.0191(12) 0.0173(12) 0.0018(10) 0.0020(10) 0.0027(10)
    C18 0.0157(12) 0.0208(13) 0.0214(13) -0.0006(10) -0.0036(10) 0.0022(10)
    C19 0.0147(12) 0.0192(12) 0.0276(14) -0.0016(10) 0.0039(11) -0.0027(11)
    C20 0.0238(14) 0.0206(13) 0.0256(14) -0.0014(11) 0.0123(12) 0.0016(11)
    C21 0.0216(13) 0.0194(12) 0.0183(12) 0.0037(10) 0.0030(10) 0.0038(10)
    C22 0.0140(11) 0.0157(11) 0.0135(11) 0.0029(9) 0.0021(9) 0.0014(9)
    C23 0.0178(12) 0.0174(12) 0.0174(12) 0.0031(10) 0.0026(10) -0.0005(9)
    C24 0.0187(13) 0.0247(13) 0.0160(12) 0.0032(11) 0.0041(10) -0.0014(10)
    C25 0.0176(13) 0.0326(15) 0.0160(12) 0.0038(11) 0.0051(10) 0.0062(11)
    C26 0.0217(13) 0.0199(13) 0.0237(14) 0.0038(10) 0.0077(11) 0.0066(10)
    C27 0.0167(12) 0.0162(11) 0.0166(12) 0.0051(9) 0.0025(10) 0.0014(9)
_geom_special_details
;
 All esds (except the esd in the dihedral angle between two l.s. planes)
 are estimated using the full covariance matrix.  The cell esds are taken
 into account individually in the estimation of esds in distances, angles
 and torsion angles; correlations between esds in cell parameters are only
 used when they are defined by crystal symmetry.  An approximate (isotropic)
 treatment of cell esds is used for estimating esds involving l.s. planes.
;
loop_
    _geom_bond_atom_site_label_1
    _geom_bond_atom_site_label_2
    _geom_bond_site_symmetry_2
    _geom_bond_distance
    _geom_bond_publ_flag
    Au P1 . 2.2529(6) ?
    Au S1 . 2.3114(6) ?
    S1 C1 . 1.768(3) ?
    P1 C16 . 1.812(3) ?
    P1 C22 . 1.814(3) ?
    P1 C10 . 1.817(3) ?
    O1 C1 . 1.359(3) ?
    O1 C9 . 1.449(3) ?
    N1 C1 . 1.260(3) ?
    N1 C2 . 1.419(3) ?
    C2 C7 . 1.392(4) ?
    C2 C3 . 1.403(4) ?
    C3 C4 . 1.402(4) ?
    C3 C8 . 1.503(4) ?
    C4 C5 . 1.388(4) ?
    C4 H4 . 0.9500 ?
    C5 C6 . 1.394(4) ?
    C5 H5 . 0.9500 ?
    C6 C7 . 1.383(4) ?
    C6 H6 . 0.9500 ?
    C7 H7 . 0.9500 ?
    C8 H8A . 0.9800 ?
    C8 H8B . 0.9800 ?
    C8 H8C . 0.9800 ?
    C9 H9A . 0.9800 ?
    C9 H9B . 0.9800 ?
    C9 H9C . 0.9800 ?
    C10 C11 . 1.396(4) ?
    C10 C15 . 1.394(4) ?
    C11 C12 . 1.389(4) ?
    C11 H11 . 0.9500 ?
    C12 C13 . 1.387(4) ?
    C12 H12 . 0.9500 ?
    C13 C14 . 1.384(5) ?
    C13 H13 . 0.9500 ?
    C14 C15 . 1.391(4) ?
    C14 H14 . 0.9500 ?
    C15 H15 . 0.9500 ?
    C16 C17 . 1.396(4) ?
    C16 C21 . 1.399(4) ?
    C17 C18 . 1.391(4) ?
    C17 H17 . 0.9500 ?
    C18 C19 . 1.383(4) ?
    C18 H18 . 0.9500 ?
    C19 C20 . 1.391(4) ?
    C19 H19 . 0.9500 ?
    C20 C21 . 1.384(4) ?
    C20 H20 . 0.9500 ?
    C21 H21 . 0.9500 ?
    C22 C27 . 1.396(4) ?
    C22 C23 . 1.398(4) ?
    C23 C24 . 1.386(4) ?
    C23 H23 . 0.9500 ?
    C24 C25 . 1.388(4) ?
    C24 H24 . 0.9500 ?
    C25 C26 . 1.379(4) ?
    C25 H25 . 0.9500 ?
    C26 C27 . 1.396(4) ?
    C26 H26 . 0.9500 ?
    C27 H27 . 0.9500 ?
loop_
    _geom_angle_atom_site_label_1
    _geom_angle_atom_site_label_2
    _geom_angle_atom_site_label_3
    _geom_angle_site_symmetry_1
    _geom_angle_site_symmetry_3
    _geom_angle
    _geom_angle_publ_flag
    P1 Au S1 . . 177.61(2) ?
    C1 S1 Au . . 103.14(9) ?
    C16 P1 C22 . . 104.74(12) ?
    C16 P1 C10 . . 102.91(12) ?
    C22 P1 C10 . . 107.07(12) ?
    C16 P1 Au . . 115.26(8) ?
    C22 P1 Au . . 113.63(9) ?
    C10 P1 Au . . 112.28(9) ?
    C1 O1 C9 . . 114.9(2) ?
    C1 N1 C2 . . 121.4(2) ?
    N1 C1 O1 . . 120.7(2) ?
    N1 C1 S1 . . 125.9(2) ?
    O1 C1 S1 . . 113.38(18) ?
    C7 C2 C3 . . 120.2(2) ?
    C7 C2 N1 . . 120.3(2) ?
    C3 C2 N1 . . 119.2(2) ?
    C4 C3 C2 . . 118.3(2) ?
    C4 C3 C8 . . 121.4(2) ?
    C2 C3 C8 . . 120.4(2) ?
    C5 C4 C3 . . 121.5(2) ?
    C5 C4 H4 . . 119.3 ?
    C3 C4 H4 . . 119.3 ?
    C4 C5 C6 . . 119.3(2) ?
    C4 C5 H5 . . 120.3 ?
    C6 C5 H5 . . 120.3 ?
    C7 C6 C5 . . 120.1(2) ?
    C7 C6 H6 . . 120.0 ?
    C5 C6 H6 . . 120.0 ?
    C6 C7 C2 . . 120.6(2) ?
    C6 C7 H7 . . 119.7 ?
    C2 C7 H7 . . 119.7 ?
    C3 C8 H8A . . 109.5 ?
    C3 C8 H8B . . 109.5 ?
    H8A C8 H8B . . 109.5 ?
    C3 C8 H8C . . 109.5 ?
    H8A C8 H8C . . 109.5 ?
    H8B C8 H8C . . 109.5 ?
    O1 C9 H9A . . 109.5 ?
    O1 C9 H9B . . 109.5 ?
    H9A C9 H9B . . 109.5 ?
    O1 C9 H9C . . 109.5 ?
    H9A C9 H9C . . 109.5 ?
    H9B C9 H9C . . 109.5 ?
    C11 C10 C15 . . 119.2(2) ?
    C11 C10 P1 . . 121.3(2) ?
    C15 C10 P1 . . 119.5(2) ?
    C12 C11 C10 . . 120.6(3) ?
    C12 C11 H11 . . 119.7 ?
    C10 C11 H11 . . 119.7 ?
    C13 C12 C11 . . 119.7(3) ?
    C13 C12 H12 . . 120.2 ?
    C11 C12 H12 . . 120.2 ?
    C14 C13 C12 . . 120.2(3) ?
    C14 C13 H13 . . 119.9 ?
    C12 C13 H13 . . 119.9 ?
    C13 C14 C15 . . 120.2(3) ?
    C13 C14 H14 . . 119.9 ?
    C15 C14 H14 . . 119.9 ?
    C14 C15 C10 . . 120.1(3) ?
    C14 C15 H15 . . 120.0 ?
    C10 C15 H15 . . 120.0 ?
    C17 C16 C21 . . 119.2(3) ?
    C17 C16 P1 . . 122.4(2) ?
    C21 C16 P1 . . 118.1(2) ?
    C18 C17 C16 . . 120.2(3) ?
    C18 C17 H17 . . 119.9 ?
    C16 C17 H17 . . 119.9 ?
    C19 C18 C17 . . 120.1(3) ?
    C19 C18 H18 . . 120.0 ?
    C17 C18 H18 . . 120.0 ?
    C18 C19 C20 . . 120.1(3) ?
    C18 C19 H19 . . 119.9 ?
    C20 C19 H19 . . 119.9 ?
    C21 C20 C19 . . 120.0(3) ?
    C21 C20 H20 . . 120.0 ?
    C19 C20 H20 . . 120.0 ?
    C20 C21 C16 . . 120.4(3) ?
    C20 C21 H21 . . 119.8 ?
    C16 C21 H21 . . 119.8 ?
    C27 C22 C23 . . 119.9(2) ?
    C27 C22 P1 . . 122.34(19) ?
    C23 C22 P1 . . 117.6(2) ?
    C24 C23 C22 . . 120.0(3) ?
    C24 C23 H23 . . 120.0 ?
    C22 C23 H23 . . 120.0 ?
    C25 C24 C23 . . 119.9(3) ?
    C25 C24 H24 . . 120.0 ?
    C23 C24 H24 . . 120.0 ?
    C26 C25 C24 . . 120.4(3) ?
    C26 C25 H25 . . 119.8 ?
    C24 C25 H25 . . 119.8 ?
    C25 C26 C27 . . 120.5(3) ?
    C25 C26 H26 . . 119.8 ?
    C27 C26 H26 . . 119.8 ?
    C22 C27 C26 . . 119.3(2) ?
    C22 C27 H27 . . 120.4 ?
    C26 C27 H27 . . 120.4 ?
loop_
    _geom_torsion_atom_site_label_1
    _geom_torsion_atom_site_label_2
    _geom_torsion_atom_site_label_3
    _geom_torsion_atom_site_label_4
    _geom_torsion_site_symmetry_1
    _geom_torsion_site_symmetry_2
    _geom_torsion_site_symmetry_3
    _geom_torsion_site_symmetry_4
    _geom_torsion
    _geom_torsion_publ_flag
    C2 N1 C1 O1 . . . . 177.6(2) ?
    C2 N1 C1 S1 . . . . 0.8(4) ?
    C9 O1 C1 N1 . . . . -6.4(4) ?
    C9 O1 C1 S1 . . . . 170.9(2) ?
    Au S1 C1 N1 . . . . -167.2(2) ?
    Au S1 C1 O1 . . . . 15.8(2) ?
    C1 N1 C2 C7 . . . . 88.2(3) ?
    C1 N1 C2 C3 . . . . -98.3(3) ?
    C7 C2 C3 C4 . . . . -0.4(4) ?
    N1 C2 C3 C4 . . . . -173.9(2) ?
    C7 C2 C3 C8 . . . . 178.3(2) ?
    N1 C2 C3 C8 . . . . 4.7(4) ?
    C2 C3 C4 C5 . . . . -0.3(4) ?
    C8 C3 C4 C5 . . . . -178.9(2) ?
    C3 C4 C5 C6 . . . . 0.3(4) ?
    C4 C5 C6 C7 . . . . 0.5(4) ?
    C5 C6 C7 C2 . . . . -1.2(4) ?
    C3 C2 C7 C6 . . . . 1.1(4) ?
    N1 C2 C7 C6 . . . . 174.6(2) ?
    C16 P1 C10 C11 . . . . 28.4(2) ?
    C22 P1 C10 C11 . . . . -81.7(2) ?
    Au P1 C10 C11 . . . . 152.94(19) ?
    C16 P1 C10 C15 . . . . -152.5(2) ?
    C22 P1 C10 C15 . . . . 97.5(2) ?
    Au P1 C10 C15 . . . . -27.9(2) ?
    C15 C10 C11 C12 . . . . -0.2(4) ?
    P1 C10 C11 C12 . . . . 178.9(2) ?
    C10 C11 C12 C13 . . . . -1.8(4) ?
    C11 C12 C13 C14 . . . . 2.3(5) ?
    C12 C13 C14 C15 . . . . -0.8(5) ?
    C13 C14 C15 C10 . . . . -1.2(4) ?
    C11 C10 C15 C14 . . . . 1.7(4) ?
    P1 C10 C15 C14 . . . . -177.5(2) ?
    C22 P1 C16 C17 . . . . 2.7(2) ?
    C10 P1 C16 C17 . . . . -109.1(2) ?
    Au P1 C16 C17 . . . . 128.3(2) ?
    C22 P1 C16 C21 . . . . 176.7(2) ?
    C10 P1 C16 C21 . . . . 64.9(2) ?
    Au P1 C16 C21 . . . . -57.6(2) ?
    C21 C16 C17 C18 . . . . -1.2(4) ?
    P1 C16 C17 C18 . . . . 172.8(2) ?
    C16 C17 C18 C19 . . . . -0.9(4) ?
    C17 C18 C19 C20 . . . . 2.2(4) ?
    C18 C19 C20 C21 . . . . -1.4(4) ?
    C19 C20 C21 C16 . . . . -0.7(4) ?
    C17 C16 C21 C20 . . . . 2.0(4) ?
    P1 C16 C21 C20 . . . . -172.3(2) ?
    C16 P1 C22 C27 . . . . -92.1(2) ?
    C10 P1 C22 C27 . . . . 16.8(3) ?
    Au P1 C22 C27 . . . . 141.3(2) ?
    C16 P1 C22 C23 . . . . 83.8(2) ?
    C10 P1 C22 C23 . . . . -167.4(2) ?
    Au P1 C22 C23 . . . . -42.8(2) ?
    C27 C22 C23 C24 . . . . 2.3(4) ?
    P1 C22 C23 C24 . . . . -173.7(2) ?
    C22 C23 C24 C25 . . . . -1.4(4) ?
    C23 C24 C25 C26 . . . . -0.2(4) ?
    C24 C25 C26 C27 . . . . 1.0(4) ?
    C23 C22 C27 C26 . . . . -1.5(4) ?
    P1 C22 C27 C26 . . . . 174.3(2) ?
    C25 C26 C27 C22 . . . . -0.1(4) ?
loop_
    _geom_hbond_atom_site_label_D
    _geom_hbond_atom_site_label_H
    _geom_hbond_atom_site_label_A
    _geom_hbond_site_symmetry_A
    _geom_hbond_distance_DH
    _geom_hbond_distance_HA
    _geom_hbond_distance_DA
    _geom_hbond_angle_DHA
    C8 H8C Cg1 2_575 0.98 2.73 3.481(3) 134
    Cg2 -- Cg2 2_666 0  0  3.8033(17) 0
_shelx_hkl_file
;
  -1   0   0  192.52    7.53
   1   0   0  198.93    7.18
   1   0   0  160.50    7.03
  -2   0   0  231.21   10.05
   2   0   0  241.05    9.59
   2   0   0  261.03    9.38
  -3   0   0  294.76   12.13
   3   0   0  258.04   12.20
   3   0   0  319.54   11.29
   3   0   0  301.82   11.57
  -4   0   0  120.24    5.33
   4   0   0  123.15    5.08
   4   0   0  124.22    5.46
   4   0   0  128.62    4.87
  -5   0   0  105.33    4.76
   5   0   0  107.44    4.54
   5   0   0  110.22    4.31
   5   0   0  110.60    4.92
  -6   0   0    0.37    0.35
   6   0   0    0.52    0.47
   6   0   0    0.01    0.34
  -7   0   0  117.25    5.43
   7   0   0  126.61    5.56
   7   0   0  118.45    5.17
  -8   0   0  112.68    5.24
   8   0   0  110.28    4.96
   8   0   0  117.28    5.34
  -9   0   0   36.02    2.13
   9   0   0   32.59    1.95
   9   0   0   30.00    2.05
 -10   0   0    1.23    0.74
  10   0   0    0.65    0.67
  10   0   0    0.60    0.69
 -11   0   0    0.48    0.80
  11   0   0    0.76    0.83
  11   0   0    0.12    0.75
  12   0   0   40.94    2.66
  12  -1   0   52.89    3.16
  12  -1   0   58.24    3.16
 -12   1   0   54.76    3.33
  11  -1   0   28.15    1.95
  11  -1   0   26.36    2.05
 -11   1   0   29.86    2.18
  10  -1   0   16.93    1.54
  10  -1   0   20.05    1.65
 -10   1   0   17.40    1.58
   9  -1   0   -0.44    0.57
   9  -1   0    0.31    0.52
  -9   1   0   -0.04    0.59
   8  -1   0   48.88    2.49
   8  -1   0   47.93    2.68
  -8   1   0   50.12    2.67
   7  -1   0  220.39    9.57
   7  -1   0  218.34    9.03
  -7   1   0  223.76    9.52
   6  -1   0  154.64    6.18
   6  -1   0  156.76    6.59
  -6   1   0  138.93    5.77
  -6   1   0  147.91    6.50
   5  -1   0    1.49    0.45
   5  -1   0    1.22    0.35
  -5   1   0    1.05    0.36
  -5   1   0    1.72    0.20
   4  -1   0   31.71    1.52
   4  -1   0   33.02    1.65
  -4   1   0   31.94    1.30
  -4   1   0   32.96    1.62
   3  -1   0  171.30    6.95
   3  -1   0  176.59    7.33
  -3   1   0  176.18    7.31
   2  -1   0  149.61    6.01
  -2   1   0  147.54    6.30
  -2   1   0  158.36    5.81
   1  -1   0   40.95    1.71
  -1   1   0   42.99    1.66
  -1   1   0   43.39    1.81
   0  -1   0  156.36    5.87
   0  -1   0  155.56    6.19
   0   1   0  141.16    5.80
   1   1   0  452.30   19.88
   1   1   0  521.55   19.85
   2   1   0  685.24   25.18
   2   1   0  632.25   26.82
  -3  -1   0   80.05    3.47
   3   1   0   87.44    3.20
   3   1   0   71.83    3.28
  -4  -1   0    9.64    0.72
   4   1   0   10.84    0.71
   4   1   0   11.48    0.88
   4   1   0   10.45    0.62
  -5  -1   0  206.70    9.03
   5   1   0  214.29    8.62
   5   1   0  215.92    8.36
   5   1   0  218.05    9.20
  -6  -1   0  130.57    5.81
   6   1   0  129.32    5.94
   6   1   0  131.84    5.55
   6   1   0  135.95    5.30
  -7  -1   0   44.94    2.34
   7   1   0   40.59    2.41
   7   1   0   46.51    2.25
  -8  -1   0   17.13    1.33
   8   1   0   16.78    1.39
   8   1   0   15.97    1.25
  -9  -1   0  130.24    5.92
   9   1   0  124.60    5.63
   9   1   0  128.26    5.97
 -10  -1   0   34.61    2.24
  10   1   0   37.28    2.31
  11   1   0   11.16    1.37
 -12  -1   0    0.77    0.84
  12   1   0    0.71    0.92
 -13   2   0   19.27    2.09
  12  -2   0    1.54    0.86
  12  -2   0    0.35    0.85
 -12   2   0    0.98    0.99
  11  -2   0   44.01    2.51
  11  -2   0   40.41    2.62
 -11   2   0   42.55    2.77
  10  -2   0   70.75    3.69
  10  -2   0   67.09    3.42
 -10   2   0   69.25    3.70
   9  -2   0   42.50    2.44
   9  -2   0   39.68    2.24
  -9   2   0   40.33    2.45
   8  -2   0    0.25    0.55
   8  -2   0    0.69    0.50
  -8   2   0    0.42    0.50
   7  -2   0   44.95    2.31
   7  -2   0   49.30    2.53
  -7   2   0   47.33    2.49
   6  -2   0  143.10    6.05
   6  -2   0  148.34    6.40
  -6   2   0  146.99    6.42
   5  -2   0  462.69   18.57
   5  -2   0  482.07   19.52
  -5   2   0  472.20   19.53
   4  -2   0   41.84    1.96
   4  -2   0   45.21    2.09
  -4   2   0   45.34    2.12
   3  -2   0  130.69    5.44
   3  -2   0  137.29    5.72
  -3   2   0  138.63    5.74
  -3   2   0  136.19    5.21
   2  -2   0  133.31    5.46
  -2   2   0  139.64    5.76
  -2   2   0  139.44    5.32
   1  -2   0   70.18    2.74
   1  -2   0   67.69    2.91
  -1   2   0   66.78    2.70
   0  -2   0   85.91    3.60
   0  -2   0   82.40    3.36
   0   2   0   83.96    3.36
   0   2   0   89.40    3.55
  -1  -2   0   72.10    2.88
   1   2   0   71.61    3.10
   1   2   0   71.11    3.03
   1   2   0   72.01    2.87
  -2  -2   0  356.32   13.99
   2   2   0  382.63   14.70
   2   2   0  335.82   14.76
   2   2   0  355.90   13.78
   3   2   0  623.58   24.23
   3   2   0  612.17   25.39
   3   2   0  628.17   23.84
  -4  -2   0   35.27    1.86
   4   2   0   42.21    1.74
  -5  -2   0   11.59    0.86
   5   2   0   11.80    1.02
   5   2   0   12.58    0.79
  -6  -2   0   59.45    2.93
   6   2   0   63.67    2.67
   6   2   0   64.25    3.13
   6   2   0   57.58    2.80
  -7  -2   0  101.44    4.70
   7   2   0   99.91    4.53
   7   2   0  107.83    4.30
   7   2   0  101.64    4.85
  -8  -2   0   42.88    2.35
   8   2   0   42.26    2.50
  -9  -2   0    1.33    0.66
   9   2   0    1.69    0.79
 -10  -2   0   39.32    2.44
  10   2   0   43.01    2.58
 -11  -2   0   18.23    1.74
  11   2   0   16.37    1.69
 -12  -2   0   17.26    1.83
  12   2   0   17.06    1.77
 -13   3   0   25.79    2.51
  12  -3   0   45.99    2.69
  12  -3   0   45.84    2.85
 -12   3   0   41.25    2.96
  11  -3   0    8.57    1.17
  11  -3   0   10.20    1.38
 -11   3   0    8.72    1.39
  10  -3   0   25.53    1.92
  10  -3   0   24.29    1.72
 -10   3   0   27.01    1.96
   9  -3   0   82.39    4.16
   9  -3   0   87.91    3.97
  -9   3   0   83.87    4.25
   8  -3   0   40.54    2.09
   8  -3   0   37.68    2.20
  -8   3   0   38.88    2.27
   7  -3   0   12.20    1.07
   7  -3   0   12.71    0.99
  -7   3   0    9.96    1.05
   6  -3   0    6.60    0.75
   6  -3   0    5.42    0.64
  -6   3   0    6.12    0.75
   5  -3   0  203.90    8.39
   5  -3   0  211.14    8.81
  -5   3   0  210.58    8.87
   4  -3   0  519.56   21.14
   4  -3   0  509.61   20.14
  -4   3   0  522.08   19.66
  -4   3   0  505.61   21.16
   3  -3   0  174.92    7.21
  -3   3   0  187.45    7.63
  -3   3   0  182.41    7.02
   2  -3   0   22.89    1.04
  -2   3   0   22.75    1.00
  -2   3   0   22.04    1.12
   1  -3   0   30.86    1.47
   1  -3   0   32.67    1.33
  -1   3   0   31.39    1.35
  -1   3   0   30.53    1.42
   0  -3   0  339.12   14.19
   0  -3   0  344.04   13.43
   0   3   0  334.30   13.30
   0   3   0  362.05   14.10
  -1  -3   0  146.69    5.89
   1   3   0  154.30    6.18
   1   3   0  146.16    5.86
  -2  -3   0    9.95    0.60
   2   3   0    9.98    0.76
   2   3   0   10.75    0.68
  -3  -3   0  358.97   14.64
   3   3   0  386.23   15.36
   3   3   0  368.17   15.51
   3   3   0  375.84   14.42
  -4  -3   0  244.93    9.92
   4   3   0  246.13    9.71
   4   3   0  251.89   10.35
  -5  -3   0   64.84    3.01
  -5  -3   0   64.54    3.09
   5   3   0   70.88    2.90
  -6  -3   0    0.39    0.41
  -6  -3   0    0.79    0.41
   6   3   0    0.10    0.48
   6   3   0   -0.06    0.36
  -7  -3   0   20.56    1.40
  -7  -3   0   19.57    1.37
   7   3   0   20.55    1.56
   7   3   0   22.14    1.27
  -8  -3   0   83.01    4.09
  -8  -3   0   84.74    4.04
   8   3   0   91.80    4.34
  -9  -3   0   56.26    3.10
   9   3   0   64.75    3.35
 -10  -3   0    1.37    0.77
  10   3   0    2.07    0.86
 -11  -3   0   15.08    1.67
  11   3   0   14.02    1.60
  12   3   0   27.08    2.10
 -13   4   0    0.58    1.01
  12  -4   0   30.99    2.15
  12  -4   0   34.37    2.40
 -12   4   0   29.95    2.49
  11  -4   0   98.92    4.87
  11  -4   0   93.48    4.56
 -11   4   0   95.32    4.99
  10  -4   0   32.99    2.16
  10  -4   0   30.13    1.94
 -10   4   0   30.72    2.20
   9  -4   0    9.72    1.08
   9  -4   0   10.89    1.21
  -9   4   0   10.13    1.24
   8  -4   0   68.63    3.32
   8  -4   0   72.14    3.53
  -8   4   0   75.61    3.67
   7  -4   0  103.03    4.64
   7  -4   0   97.58    4.40
  -7   4   0  104.58    4.76
   6  -4   0   33.38    1.76
   6  -4   0   30.98    1.65
  -6   4   0   32.20    1.82
   5  -4   0   12.45    0.87
   5  -4   0   12.17    0.84
  -5   4   0   11.43    0.90
  -5   4   0   11.51    0.60
   4  -4   0  256.86   10.57
   4  -4   0  263.01   11.13
  -4   4   0  280.23   11.18
  -4   4   0  267.78   10.30
   3  -4   0  272.96   11.08
  -3   4   0  291.98   11.70
  -3   4   0  278.68   10.87
   2  -4   0  287.52   11.80
   2  -4   0  286.30   11.16
  -2   4   0  280.37   11.02
   1  -4   0    1.26    0.21
   1  -4   0    1.71    0.32
  -1   4   0    1.63    0.26
  -1   4   0    1.04    0.23
   0  -4   0   69.31    3.12
   0  -4   0   69.34    2.82
   0   4   0   68.21    2.88
   0   4   0   72.37    3.00
  -1  -4   0  101.93    4.42
  -1  -4   0  111.95    4.83
   1   4   0  116.71    4.66
   1   4   0  111.81    4.46
  -2  -4   0  126.74    5.07
   2   4   0  125.64    5.33
   2   4   0  127.02    5.48
   2   4   0  122.30    5.05
  -3  -4   0   18.62    0.99
   3   4   0   13.69    0.92
   3   4   0   17.95    1.04
   3   4   0   17.60    1.17
  -4  -4   0   68.43    3.21
   4   4   0   77.72    3.37
   4   4   0   73.54    3.57
   4   4   0   75.11    3.17
  -5  -4   0  231.22    9.60
   5   4   0  241.58    9.40
  -6  -4   0   60.60    3.03
  -6  -4   0   63.49    3.03
   6   4   0   67.48    2.90
  -7  -4   0    7.61    0.93
   7   4   0    6.47    1.03
   7   4   0    6.77    0.81
  -8  -4   0   11.94    1.27
   8   4   0   11.79    1.39
  -9  -4   0   61.21    3.37
   9   4   0   71.97    3.64
 -10  -4   0   51.40    3.17
  10   4   0   66.14    3.44
 -11  -4   0    2.27    0.97
  11   4   0    2.39    1.03
  12  -5   0    0.47    0.90
  12  -5   0    0.29    0.78
 -12   5   0   -0.69    0.88
  11  -5   0   40.55    2.52
  11  -5   0   45.05    2.73
 -11   5   0   43.40    2.91
  10  -5   0  129.59    5.87
  10  -5   0  118.46    5.51
 -10   5   0  123.02    6.02
   9  -5   0   79.03    3.86
   9  -5   0   75.97    3.65
  -9   5   0   76.83    4.01
   8  -5   0    2.38    0.65
   8  -5   0    3.35    0.73
  -8   5   0    3.53    0.81
   7  -5   0   74.70    3.49
   7  -5   0   67.96    3.27
  -7   5   0   75.34    3.61
   6  -5   0   46.96    2.36
   6  -5   0   45.11    2.22
  -6   5   0   48.64    2.46
   5  -5   0   96.04    4.14
   5  -5   0   96.75    4.38
  -5   5   0   99.88    3.93
  -5   5   0   99.28    4.45
   4  -5   0    7.97    0.63
  -4   5   0    7.71    0.55
  -4   5   0    8.38    0.72
   3  -5   0  116.41    5.67
   3  -5   0  139.50    5.36
  -3   5   0  141.26    5.29
   2  -5   0  805.39   30.58
   2  -5   0  778.55   32.19
  -2   5   0  822.45   32.13
  -2   5   0  739.99   30.17
   1  -5   0   70.74    3.27
   1  -5   0   74.59    2.97
  -1   5   0   72.68    3.17
  -1   5   0   71.81    3.03
   0  -5   0    1.09    0.22
   0  -5   0    1.69    0.38
   0   5   0    1.10    0.25
   0   5   0    0.68    0.27
  -1  -5   0    1.61    0.27
  -1  -5   0    2.43    0.46
   1   5   0    2.13    0.32
   1   5   0    1.51    0.34
  -2  -5   0   69.55    3.38
  -2  -5   0   70.06    2.99
   2   5   0   71.48    3.05
   2   5   0   72.63    3.17
  -3  -5   0  149.30    6.33
   3   5   0  154.89    6.87
   3   5   0  163.22    6.67
  -4  -5   0   18.12    1.14
   4   5   0   18.31    1.18
   4   5   0   19.85    1.47
   4   5   0   19.28    1.18
  -5  -5   0   28.93    1.66
   5   5   0   29.39    1.96
   5   5   0   27.68    1.58
   5   5   0   32.91    1.68
  -6  -5   0   65.03    3.01
   6   5   0   49.88    3.14
   6   5   0   68.06    2.89
  -7  -5   0   61.15    3.03
   7   5   0   59.02    2.85
  -8  -5   0   13.66    1.37
   8   5   0   14.72    1.56
  -9  -5   0    0.10    0.66
   9   5   0    0.12    0.87
 -10  -5   0   40.75    2.59
  10   5   0   39.07    2.63
 -11  -5   0   42.90    2.81
  11   5   0   48.46    3.03
  12  -6   0   29.79    2.31
  12  -6   0   30.80    2.19
 -12   6   0   30.47    2.49
  11  -6   0    9.49    1.34
  11  -6   0   11.26    1.29
 -11   6   0   10.71    1.58
  10  -6   0   34.51    2.23
  10  -6   0   33.96    2.13
 -10   6   0   37.38    2.46
   9  -6   0  166.26    7.13
   9  -6   0  168.18    7.51
  -9   6   0  169.16    7.74
   8  -6   0  167.14    7.25
   8  -6   0  175.25    7.65
  -8   6   0  177.16    7.83
   7  -6   0    4.83    0.74
   7  -6   0    4.84    0.70
  -7   6   0    5.08    0.87
   6  -6   0   55.03    2.70
   6  -6   0   51.15    2.49
  -6   6   0   55.18    2.78
   5  -6   0  134.93    5.84
   5  -6   0  131.26    5.48
  -5   6   0  131.62    5.87
  -5   6   0  132.67    5.31
   4  -6   0   47.92    2.21
  -4   6   0   50.50    2.18
  -4   6   0   49.94    2.43
   3  -6   0    5.17    0.49
   3  -6   0    3.63    0.57
  -3   6   0    5.35    0.53
  -3   6   0    5.06    0.58
   2  -6   0   47.99    2.04
   2  -6   0   44.22    2.28
  -2   6   0   48.55    2.22
  -2   6   0   46.23    2.10
   1  -6   0  258.03   10.12
   1  -6   0  252.34   10.82
  -1   6   0  265.63   10.68
  -1   6   0  251.49   10.11
   0  -6   0  223.04    9.49
   0  -6   0  215.71    8.81
   0   6   0  232.91    9.28
   0   6   0  220.47    8.84
  -1  -6   0   46.39    2.40
  -1  -6   0   45.63    2.03
   1   6   0   43.60    2.15
   1   6   0   50.19    2.17
  -2  -6   0    2.38    0.60
  -2  -6   0    2.13    0.36
   2   6   0    2.05    0.45
   2   6   0    2.35    0.44
  -3  -6   0   90.32    3.91
  -3  -6   0   89.01    4.41
   3   6   0   90.08    3.95
   3   6   0   98.27    4.14
  -4  -6   0  136.46    6.09
   4   6   0  156.38    6.38
  -5  -6   0   30.80    1.77
   5   6   0   32.76    2.12
   5   6   0   32.42    1.76
  -6  -6   0    7.37    0.94
   6   6   0    6.60    1.15
   6   6   0    8.40    0.95
  -7  -6   0   58.99    2.93
   7   6   0   43.84    3.00
   7   6   0   63.26    2.84
  -8  -6   0   23.90    1.74
  -9  -6   0    6.44    1.14
   9   6   0    3.99    1.16
 -10  -6   0    0.49    0.84
  10   6   0    0.31    1.02
  12  -7   0   24.56    2.00
  12  -7   0   27.83    2.20
 -12   7   0   27.73    2.39
  11  -7   0   18.90    1.66
  11  -7   0   21.26    1.77
 -11   7   0   23.28    2.27
  10  -7   0    7.84    1.15
  10  -7   0    5.89    1.01
 -10   7   0    7.99    1.30
   9  -7   0    4.11    0.85
   9  -7   0    2.82    0.75
  -9   7   0    4.95    1.05
   8  -7   0  105.26    4.65
   8  -7   0  103.19    4.90
  -8   7   0  106.26    5.09
   7  -7   0  226.67    9.62
   7  -7   0  241.09   10.18
  -7   7   0  241.85   10.32
   6  -7   0   51.08    2.63
   6  -7   0   51.81    2.42
  -6   7   0   49.15    2.66
   5  -7   0   25.92    1.41
  -5   7   0   26.43    1.36
  -5   7   0   26.68    1.62
   4  -7   0   35.35    1.96
   4  -7   0   36.51    1.74
  -4   7   0   36.53    1.94
  -4   7   0   38.31    1.78
   3  -7   0   71.77    3.06
   3  -7   0   71.67    3.40
  -3   7   0   74.03    3.33
  -3   7   0   71.28    3.12
   2  -7   0  122.60    5.45
   2  -7   0  127.59    5.00
  -2   7   0  119.21    5.06
  -2   7   0  121.58    5.32
   1  -7   0    4.88    0.70
   1  -7   0    5.24    0.49
  -1   7   0    6.05    0.58
  -1   7   0    5.86    0.64
   0  -7   0  146.43    6.46
   0  -7   0  143.68    5.88
   0   7   0  141.23    5.97
   0   7   0  151.81    6.20
  -1  -7   0  303.13   12.47
  -1  -7   0  309.17   13.41
   1   7   0  308.86   12.47
   1   7   0  342.61   13.12
  -2  -7   0   54.18    2.93
  -2  -7   0   55.38    2.49
   2   7   0   56.80    2.63
   2   7   0   56.94    2.65
  -3  -7   0    0.23    0.35
  -3  -7   0    0.30    0.55
   3   7   0    0.35    0.43
   3   7   0    0.45    0.41
  -4  -7   0   37.84    1.94
  -4  -7   0   37.76    2.37
   4   7   0   35.48    1.93
  -5  -7   0   98.75    4.92
  -5  -7   0   96.25    4.35
   5   7   0   97.58    4.31
  -6  -7   0   62.00    3.14
   6   7   0   63.76    3.05
  -7  -7   0    0.95    0.65
   7   7   0    0.17    0.68
   7   7   0    1.68    0.93
   8   7   0   40.74    2.36
   9   7   0   10.41    1.58
  10   7   0    8.21    1.51
  12  -8   0    7.34    1.26
  11  -8   0   35.56    2.33
  11  -8   0   41.46    2.58
 -11   8   0   36.30    2.71
  10  -8   0   24.43    1.87
  10  -8   0   23.89    1.75
 -10   8   0   25.39    2.05
   9  -8   0   14.50    1.34
   9  -8   0   16.73    1.41
  -9   8   0   14.02    1.61
   8  -8   0    0.79    0.63
   8  -8   0    1.01    0.55
  -8   8   0    0.27    0.67
   7  -8   0   86.35    4.15
   7  -8   0   83.43    3.85
  -7   8   0   89.41    4.27
   6  -8   0  246.39   10.57
   6  -8   0  245.60    9.94
  -6   8   0  245.17   10.61
   5  -8   0   83.98    3.71
  -5   8   0   88.47    3.73
   4  -8   0   10.71    1.07
   4  -8   0   10.00    0.79
  -4   8   0   10.28    0.90
  -4   8   0    9.27    0.86
   3  -8   0   14.85    0.93
   3  -8   0   15.54    1.20
  -3   8   0   15.48    1.06
  -3   8   0   13.96    1.00
   2  -8   0  109.14    4.97
  -2   8   0  109.93    4.62
  -2   8   0  107.13    4.78
   1  -8   0   90.39    4.21
  -1   8   0   86.88    3.85
  -1   8   0   88.18    3.93
   0  -8   0    3.62    0.74
   0   8   0    3.30    0.50
   0   8   0    3.46    0.61
  -1  -8   0   92.02    4.42
   1   8   0   93.70    4.05
   1   8   0   87.13    3.99
  -2  -8   0   93.01    4.53
   2   8   0   91.21    4.09
  -3  -8   0   32.83    2.14
   3   8   0   30.15    1.78
  -4  -8   0    7.01    1.16
   4   8   0    6.03    0.87
  -5  -8   0    1.87    0.84
   5   8   0    0.23    0.43
  -6  -8   0   59.36    3.56
   6   8   0   61.66    3.05
  -7  -8   0   89.19    4.88
   7   8   0   91.05    4.24
  -8  -8   0    1.70    1.02
   8   8   0    0.54    0.82
  -9  -8   0    7.55    1.48
  11  -9   0    0.42    0.83
 -11   9   0    0.30    0.93
  10  -9   0   42.27    2.60
 -10   9   0   40.75    2.80
   9  -9   0   47.18    2.66
  -9   9   0   41.61    2.78
   8  -9   0   17.00    1.44
  -8   9   0   16.77    1.50
   7  -9   0    0.82    0.64
  -7   9   0    0.09    0.57
   6  -9   0   38.33    2.21
   5  -9   0  102.47    5.21
  -5   9   0  120.81    4.86
  -5   9   0  116.56    5.22
   4  -9   0   89.87    4.35
  -4   9   0   91.88    4.02
  -4   9   0   91.89    4.24
   3  -9   0   14.36    1.23
  -3   9   0   13.67    1.11
  -3   9   0   13.94    1.04
   2  -9   0   11.12    1.16
  -2   9   0   12.94    0.96
  -2   9   0   11.67    1.00
   1  -9   0   56.25    2.87
  -1   9   0   51.43    2.54
  -1   9   0   52.19    2.60
   0  -9   0   79.76    4.19
   0   9   0   85.93    3.88
   0   9   0   91.14    3.89
  -1  -9   0   23.39    1.74
   1   9   0   23.98    1.57
  -2  -9   0   16.71    1.63
   2   9   0   16.34    1.27
  -3  -9   0   93.28    4.81
   3   9   0   95.10    4.28
  -4  -9   0   63.23    3.67
   4   9   0   65.17    3.18
  -5  -9   0    2.46    0.95
   5   9   0    2.72    0.76
  -6  -9   0    1.58    0.99
   6   9   0    2.45    0.87
  -7  -9   0   51.73    3.49
   7   9   0   55.11    2.94
  -8  -9   0   36.25    2.85
   8   9   0   35.73    2.35
  10 -10   0    4.03    1.09
 -10  10   0    4.33    1.17
   9 -10   0   21.55    1.79
  -9  10   0   20.43    1.99
   8 -10   0   23.49    1.76
  -8  10   0   22.07    1.79
   7 -10   0   26.21    1.90
  -7  10   0   26.57    1.88
  -6  10   0   12.71    1.27
   5 -10   0   36.87    2.29
  -5  10   0   39.26    2.08
  -5  10   0   37.89    2.20
   4 -10   0  104.88    5.19
  -4  10   0  111.62    4.84
  -4  10   0  113.97    5.07
   3 -10   0   80.49    4.12
  -3  10   0   86.24    3.85
  -3  10   0   83.06    3.90
   2 -10   0   24.83    1.73
  -2  10   0   21.12    1.50
  -2  10   0   24.13    1.46
   1 -10   0    3.25    0.84
  -1  10   0    1.71    0.64
  -1  10   0    2.31    0.55
   0 -10   0   34.48    2.23
   0  10   0   34.64    2.00
  -1 -10   0   74.97    3.98
   1  10   0   74.75    3.58
  -2 -10   0   29.79    2.25
   2  10   0   31.02    1.88
  -3 -10   0    9.59    1.43
   3  10   0    9.20    1.16
  -4 -10   0   40.56    2.82
   4  10   0   40.51    2.40
  -5 -10   0   18.81    2.06
   5  10   0   19.25    1.58
  -6 -10   0    6.53    1.40
   6  10   0    2.85    0.89
  -7 -10   0   -0.06    0.96
   7  10   0   -0.11    0.83
  10 -11   0   85.95    4.56
   9 -11   0    7.85    1.28
  -9  11   0    8.47    1.35
   8 -11   0    4.55    1.03
  -8  11   0    5.32    1.08
   7 -11   0   28.98    2.06
  -7  11   0   26.91    1.97
   6 -11   0   15.48    1.51
   5 -11   0   19.30    1.67
  -5  11   0   23.13    1.56
   4 -11   0    4.82    0.99
  -4  11   0    4.77    0.83
  -4  11   0    6.26    0.87
   3 -11   0   91.85    4.88
  -3  11   0  101.48    4.66
  -3  11   0  108.29    4.61
   2 -11   0   69.58    3.65
  -2  11   0   66.55    3.28
  -2  11   0   67.75    3.35
   1 -11   0   26.07    2.00
  -1  11   0   28.92    1.83
   0 -11   0    0.06    0.74
   0  11   0    0.08    0.58
  -1 -11   0   15.41    1.74
   1  11   0   17.13    1.41
  -2 -11   0   78.04    4.30
   2  11   0   76.04    3.78
  -3 -11   0   29.51    2.49
   3  11   0   32.92    2.07
  -4 -11   0    1.76    1.08
   4  11   0    1.78    0.82
  -5 -11   0   15.66    1.98
   5  11   0   15.08    1.61
  -6 -11   0   16.42    2.04
   6  11   0    7.52    1.15
   9 -12   0   73.85    3.87
  -9  12   0   61.94    3.80
   8 -12   0   18.03    1.77
  -8  12   0   13.27    1.53
   7 -12   0    0.21    0.60
  -7  12   0   -0.13    0.66
   6 -12   0   16.10    1.71
  -6  12   0   14.92    1.48
   5 -12   0   32.90    2.35
  -5  12   0   36.27    2.16
   4 -12   0   29.54    2.24
  -4  12   0   31.50    1.94
  -4  12   0   30.33    2.00
   3 -12   0    0.59    0.83
  -3  12   0    1.75    0.74
   2 -12   0   43.38    2.82
  -2  12   0   43.51    2.52
   1 -12   0   59.28    3.45
  -1  12   0   58.14    3.09
   0 -12   0   17.84    1.94
   0  12   0   14.88    1.50
  -1 -12   0    3.35    1.08
   1  12   0    0.91    0.78
  -2 -12   0    4.81    1.28
   2  12   0    4.91    1.02
  -3 -12   0   31.58    2.63
   3  12   0   31.90    2.21
  -4 -12   0   40.66    3.22
   4  12   0   45.66    2.75
   6 -13   0    0.81    0.97
  -6  13   0    0.03    0.69
   5 -13   0    2.63    1.10
   4 -13   0   41.10    2.83
  -4  13   0   42.43    2.55
   3 -13   0   48.22    3.14
  -3  13   0   51.65    2.90
   2 -13   0    0.56    0.91
  -2  13   0   -0.09    0.71
   1 -13   0   17.60    2.01
  -1  13   0   22.66    1.82
   0 -13   0   30.05    2.46
   0  13   0   23.61    1.91
  -1 -13   0    7.84    1.55
   1  13   0   10.08    1.39
  -2 -13   0   12.42    1.84
   2  13   0    8.23    1.29
   4 -14   0    2.49    1.16
   3 -14   0   23.80    2.35
  -3  14   0   22.82    1.94
   2 -14   0   29.63    2.49
  -2  14   0   29.13    2.22
  -1  14   0   16.31    1.76
   0  14  -1   52.59    3.09
  -1  14  -1   17.08    1.77
   1 -14   1   19.28    2.22
  -2  14  -1    0.18    0.82
   2 -14   1    0.29    1.03
  -3  14  -1   10.65    1.40
   3 -14   1    9.63    1.59
   4 -14   1   14.10    1.86
   5 -14   1   25.96    2.25
   2  13  -1    3.51    1.03
  -2 -13   1    3.06    1.27
   1  13  -1    1.12    0.85
  -1 -13   1    0.55    1.09
   0  13  -1   17.20    1.68
   0 -13   1   19.80    2.11
  -1  13  -1   75.43    3.87
   1 -13   1   75.96    4.28
  -2  13  -1   44.20    2.61
   2 -13   1   42.95    2.90
  -3  13  -1    0.21    0.74
   3 -13   1    0.85    0.93
  -4  13  -1   10.37    1.28
   4 -13   1    4.74    1.19
   5 -13   1   21.24    1.80
  -6  13  -1   28.15    1.96
   6 -13   1   26.13    2.21
  -7  13  -1    2.58    0.90
   7 -13   1    1.33    0.96
   4  12  -1    1.00    0.84
  -4 -12   1   -0.15    1.05
   3  12  -1    2.70    0.90
  -3 -12   1    2.26    1.16
   2  12  -1   27.64    1.94
  -2 -12   1   27.68    2.37
   1  12  -1   18.34    1.58
  -1 -12   1   21.50    2.13
   0  12  -1    1.63    0.78
   0 -12   1    0.37    0.86
  -1  12  -1   13.99    1.45
   1 -12   1   12.75    1.59
  -2  12  -1   71.48    3.60
   2 -12   1   73.57    3.99
  -3  12  -1   83.10    4.05
   3 -12   1   84.78    4.40
  -4  12  -1   13.73    1.31
  -4  12  -1   16.62    1.50
   4 -12   1   12.33    1.52
  -5  12  -1    9.70    1.19
  -6  12  -1   39.44    2.46
   6 -12   1   42.81    2.63
  -7  12  -1   52.82    3.06
   7 -12   1   54.56    3.15
  -8  12  -1   13.17    1.61
   8 -12   1   15.63    1.66
   9 -12   1    3.13    1.03
   6  11  -1    4.15    0.88
  -6 -11   1    4.92    1.42
   5  11  -1   37.00    2.37
  -5 -11   1   36.30    2.87
   4  11  -1   42.93    2.57
  -4 -11   1   48.10    3.21
   3  11  -1   15.11    1.48
  -3 -11   1   19.60    2.08
   2  11  -1    7.65    1.07
  -2 -11   1    8.07    1.36
   1  11  -1   20.06    1.53
  -1 -11   1   19.06    1.91
   0  11  -1   35.44    2.10
   0 -11   1   33.59    2.34
  -1  11  -1    8.02    1.06
   1 -11   1   10.25    1.33
  -2  11  -1    5.11    0.91
   2 -11   1    3.50    0.92
  -3  11  -1   59.20    3.05
  -3  11  -1   59.76    3.02
   3 -11   1   63.76    3.36
  -4  11  -1   99.44    4.78
  -4  11  -1  108.14    4.70
   4 -11   1  102.70    5.03
   5 -11   1   10.87    1.22
  -6  11  -1   -0.16    0.60
   6 -11   1    0.40    0.73
  -7  11  -1   25.47    1.90
   7 -11   1   28.60    1.98
  -8  11  -1   42.08    2.65
  -9  11  -1   40.42    2.81
   9 -11   1   45.26    2.71
  10 -11   1    2.18    0.97
   7  10  -1   15.00    1.61
  -7 -10   1   14.46    2.03
   6  10  -1    7.94    1.15
  -6 -10   1    8.99    1.57
   5  10  -1    4.89    0.95
  -5 -10   1    4.72    1.20
   4  10  -1   63.88    3.25
  -4 -10   1   66.13    3.86
   3  10  -1   91.36    4.24
  -3 -10   1   91.26    4.84
   2  10  -1   48.89    2.58
  -2 -10   1   47.78    2.99
   1  10  -1    9.30    1.06
  -1 -10   1    8.49    1.21
   0  10  -1   29.73    1.81
   0 -10   1   28.64    2.01
  -1  10  -1   51.27    2.57
   1 -10   1   48.99    2.81
  -2  10  -1   29.48    1.81
  -2  10  -1   29.85    1.68
   2 -10   1   30.61    1.97
  -3  10  -1    2.06    0.64
  -3  10  -1    3.01    0.63
   3 -10   1    3.41    0.79
  -4  10  -1   41.30    2.28
  -4  10  -1   43.12    2.24
  -5  10  -1   98.81    4.25
  -5  10  -1   91.84    4.48
   5 -10   1   93.67    4.57
  -6  10  -1   43.92    2.51
   6 -10   1   44.51    2.55
  -7  10  -1   -0.09    0.21
   7 -10   1    0.48    0.66
  -8  10  -1   27.97    2.07
   8 -10   1   30.00    1.99
  -9  10  -1   50.85    3.20
   9 -10   1   53.75    3.03
 -10  10  -1   45.34    3.09
  10 -10   1   47.87    2.84
   8   9  -1    0.32    0.80
  -8  -9   1    1.59    1.08
   7   9  -1    8.04    1.18
  -7  -9   1    8.87    1.55
   6   9  -1    9.41    1.16
  -6  -9   1    8.63    1.51
   5   9  -1   21.95    1.60
  -5  -9   1   24.60    2.10
   4   9  -1   -0.34    0.58
  -4  -9   1    0.68    0.82
   3   9  -1   24.87    1.63
  -3  -9   1   25.34    1.96
   2   9  -1  166.35    6.79
  -2  -9   1  155.45    7.43
   1   9  -1  115.66    5.01
  -1  -9   1  115.87    5.52
   0   9  -1    5.42    0.76
   0   9  -1    6.14    0.66
   0  -9   1    6.69    0.98
  -1   9  -1   32.55    1.72
  -1   9  -1   34.41    1.82
   1  -9   1   32.33    2.01
  -2   9  -1   72.89    3.43
  -2   9  -1   75.63    3.40
   2  -9   1   75.77    3.68
  -3   9  -1  152.35    6.35
  -3   9  -1  154.20    6.66
   3  -9   1  152.07    6.83
  -4   9  -1    7.06    0.85
  -4   9  -1    5.64    0.75
  -5   9  -1   80.77    3.98
  -5   9  -1   82.72    3.67
   5  -9   1   86.17    4.05
   6  -9   1  100.09    4.74
  -7   9  -1   52.71    2.91
   7  -9   1   51.54    2.80
  -8   9  -1    0.47    0.66
   8  -9   1    0.83    0.69
  -9   9  -1    3.25    0.97
   9  -9   1    2.57    0.83
 -10   9  -1   63.90    3.88
  10  -9   1   70.02    3.66
 -11   9  -1   69.59    4.22
   8   8  -1   28.52    1.96
   7   8  -1    2.48    0.81
   6   8  -1   11.90    1.22
  -6  -8   1   16.48    1.86
   5   8  -1   21.79    1.42
   4   8  -1   17.20    1.29
  -4  -8   1   17.66    1.23
  -4  -8   1   18.92    1.83
   3   8  -1   17.62    1.25
  -3  -8   1   17.22    1.53
  -3  -8   1   16.00    1.13
   2   8  -1   57.18    2.69
  -2  -8   1   54.25    2.55
  -2  -8   1   56.73    3.07
   1   8  -1  216.01    8.62
   1   8  -1  203.46    8.32
  -1  -8   1  197.53    8.28
  -1  -8   1  202.48    9.02
   0   8  -1  133.94    5.51
   0   8  -1  121.23    5.35
   0  -8   1  127.42    5.29
   0  -8   1  129.55    5.84
  -1   8  -1    7.56    0.79
  -1   8  -1    8.48    0.69
   1  -8   1    8.33    0.71
   1  -8   1    7.56    0.91
  -2   8  -1   25.09    1.40
  -2   8  -1   25.95    1.45
   2  -8   1   25.04    1.58
   2  -8   1   24.43    1.32
  -3   8  -1   82.96    3.80
  -3   8  -1   82.76    3.62
   3  -8   1   84.44    3.58
  -4   8  -1   86.40    4.09
  -4   8  -1   92.52    3.84
   4  -8   1   87.13    3.82
   4  -8   1   90.06    4.16
  -5   8  -1    8.77    0.81
  -5   8  -1    9.00    0.97
   5  -8   1    7.79    0.93
   5  -8   1    9.37    0.85
  -6   8  -1    1.79    0.61
   6  -8   1    1.23    0.51
   6  -8   1    0.33    0.53
  -7   8  -1   34.53    2.22
   7  -8   1   39.27    2.04
   7  -8   1   37.08    2.13
  -8   8  -1   63.83    3.58
   8  -8   1   69.37    3.43
   8  -8   1   67.31    3.25
  -9   8  -1   23.80    2.00
   9  -8   1   27.04    1.88
   9  -8   1   30.04    1.85
 -10   8  -1    0.05    0.78
  10  -8   1    0.21    0.72
  10  -8   1    1.08    0.77
 -11   8  -1   37.66    2.81
  11  -8   1   38.35    2.42
  10   7  -1   -0.65    0.81
   9   7  -1   13.06    1.73
  -9  -7   1    9.86    1.42
   8   7  -1   51.86    3.17
   8   7  -1   47.96    2.64
  -8  -7   1   48.33    2.84
   7   7  -1   78.91    4.13
   7   7  -1   73.65    3.48
  -7  -7   1   69.74    3.65
   6   7  -1   30.65    1.85
   6   7  -1   34.54    2.38
  -6  -7   1   29.97    1.90
   5   7  -1   20.47    1.34
  -5  -7   1   18.46    1.35
   4   7  -1   76.64    3.66
  -4  -7   1   87.79    3.72
  -4  -7   1   84.64    4.27
   3   7  -1   35.59    1.83
  -3  -7   1   34.63    2.18
  -3  -7   1   33.42    1.75
   2   7  -1   20.16    1.26
   2   7  -1   20.95    1.19
  -2  -7   1   21.08    1.18
  -2  -7   1   20.44    1.52
   1   7  -1   21.43    1.32
   1   7  -1   24.61    1.25
  -1  -7   1   23.13    1.25
  -1  -7   1   25.86    1.60
   0   7  -1  208.73    8.38
   0   7  -1  194.14    8.03
   0  -7   1  196.97    8.03
   0  -7   1  201.69    8.67
  -1   7  -1  184.94    7.71
  -1   7  -1  197.73    8.09
   1  -7   1  191.16    8.29
   1  -7   1  195.85    7.72
  -2   7  -1   48.55    2.28
  -2   7  -1   50.59    2.37
   2  -7   1   49.15    2.50
   2  -7   1   51.86    2.25
  -3   7  -1   10.19    0.84
  -3   7  -1   11.23    0.81
   3  -7   1   10.28    0.75
  -4   7  -1   95.84    4.05
  -4   7  -1  101.98    4.43
   4  -7   1   93.32    4.10
   4  -7   1   98.28    4.41
  -5   7  -1  108.46    5.22
  -5   7  -1  121.99    4.78
   5  -7   1  119.84    4.92
   5  -7   1  114.70    5.21
  -6   7  -1   84.51    4.10
   6  -7   1   84.64    3.79
   6  -7   1   87.46    4.02
  -7   7  -1    0.76    0.58
   7  -7   1    0.76    0.49
   7  -7   1    1.54    0.58
  -8   7  -1   67.23    3.57
   8  -7   1   64.15    3.20
   8  -7   1   68.81    3.36
  -9   7  -1   35.72    2.46
   9  -7   1   39.44    2.26
   9  -7   1   38.16    2.17
 -10   7  -1   12.06    1.65
  10  -7   1   13.82    1.45
  10  -7   1   13.53    1.38
 -11   7  -1    0.33    0.92
  11  -7   1    1.00    0.82
  11  -7   1   -0.22    0.79
 -12   7  -1    7.21    1.51
  12  -7   1    7.65    1.26
 -10  -6   1    6.89    1.23
   9   6  -1    0.71    0.94
  -9  -6   1    0.38    0.74
   8   6  -1    1.17    0.91
   8   6  -1    0.48    0.65
  -8  -6   1    0.83    0.69
   7   6  -1   49.58    2.53
   7   6  -1   51.08    3.03
  -7  -6   1   50.10    2.67
   6   6  -1  171.01    7.53
   6   6  -1  163.94    6.70
  -6  -6   1  151.63    6.86
   5   6  -1   64.83    2.94
   5   6  -1   64.08    3.42
  -5  -6   1   61.30    3.00
   4   6  -1    0.98    0.39
   4   6  -1    1.92    0.68
  -4  -6   1    1.59    0.46
   3   6  -1   59.24    2.60
   3   6  -1   54.09    2.54
  -3  -6   1   54.51    2.53
   2   6  -1  137.31    5.70
   2   6  -1  134.42    5.50
  -2  -6   1  130.18    5.48
  -2  -6   1  135.15    6.06
   1   6  -1  122.21    5.12
   1   6  -1  129.73    5.28
  -1  -6   1  122.29    5.09
  -1  -6   1  125.71    5.58
   0   6  -1    1.41    0.30
   0   6  -1    1.58    0.37
   0  -6   1    1.74    0.33
   0  -6   1    2.04    0.47
  -1   6  -1  250.58    9.95
  -1   6  -1  252.38   10.49
   1  -6   1  258.46   10.66
   1  -6   1  250.96   10.02
  -2   6  -1  309.33   12.92
  -2   6  -1  309.31   12.18
   2  -6   1  316.52   12.30
  -3   6  -1   79.32    3.34
  -3   6  -1   79.98    3.59
   3  -6   1   78.80    3.38
   3  -6   1   81.09    3.63
  -4   6  -1    5.33    0.53
   4  -6   1    6.34    0.63
   4  -6   1    5.81    0.69
  -5   6  -1   56.94    2.41
  -5   6  -1   56.60    2.79
   5  -6   1   54.54    2.57
   5  -6   1   56.60    2.72
  -6   6  -1  153.70    6.86
   6  -6   1  154.45    6.72
   6  -6   1  154.58    6.42
  -7   6  -1  165.46    7.60
   7  -6   1  170.42    7.11
   7  -6   1  174.76    7.45
  -8   6  -1    0.37    0.61
   8  -6   1    1.63    0.64
   8  -6   1    1.65    0.64
  -9   6  -1   36.71    2.49
   9  -6   1   41.22    2.24
   9  -6   1   40.07    2.33
 -10   6  -1   31.21    2.27
  10  -6   1   29.89    2.03
  10  -6   1   27.83    1.92
 -11   6  -1   17.96    2.02
  11  -6   1   17.98    1.67
  11  -6   1   14.98    1.63
 -12   6  -1    3.21    1.25
  12  -6   1    4.57    1.09
  11   5  -1    2.12    1.11
 -11  -5   1    0.03    0.83
  10   5  -1    9.59    1.39
 -10  -5   1   15.35    1.57
  -9  -5   1   28.53    1.97
   8   5  -1   12.53    1.48
  -8  -5   1   10.65    1.22
   7   5  -1    0.53    0.72
   7   5  -1    0.09    0.50
  -7  -5   1    1.47    0.59
   6   5  -1   63.38    2.91
   6   5  -1   66.19    3.45
  -6  -5   1   62.72    3.07
   5   5  -1  193.17    8.49
   5   5  -1  192.21    7.67
  -5  -5   1  185.41    7.84
   4   5  -1  163.47    6.89
   4   5  -1  173.17    7.63
   4   5  -1  185.33    7.25
  -4  -5   1  162.81    7.01
   3   5  -1    2.60    0.44
   3   5  -1    5.47    0.75
   3   5  -1    5.23    0.51
  -3  -5   1    3.97    0.49
   2   5  -1   50.71    2.23
   2   5  -1   51.81    2.26
  -2  -5   1   47.18    2.19
   1   5  -1  329.63   13.32
   1   5  -1  325.78   12.66
  -1  -5   1  316.36   13.58
  -1  -5   1  327.15   12.77
   0   5  -1  162.63    6.52
   0   5  -1  170.96    6.82
   0  -5   1  165.93    7.01
   0  -5   1  156.34    6.53
  -1   5  -1    1.09    0.30
  -1   5  -1    0.81    0.25
   1  -5   1    1.33    0.35
   1  -5   1    1.64    0.29
  -2   5  -1  132.64    5.34
  -2   5  -1  133.32    5.68
   2  -5   1  135.01    5.40
  -3   5  -1  245.18   11.70
  -3   5  -1  299.63   10.98
   3  -5   1  295.38   11.76
   3  -5   1  287.25   11.16
  -4   5  -1  145.47    5.65
  -4   5  -1  140.51    6.18
   4  -5   1  139.07    5.83
   4  -5   1  145.16    6.13
  -5   5  -1    1.44    0.44
  -5   5  -1    1.67    0.29
   5  -5   1    1.46    0.46
   5  -5   1    2.31    0.46
  -6   5  -1   31.83    1.82
   6  -5   1   30.39    1.65
   6  -5   1   29.21    1.66
  -7   5  -1  120.96    5.68
   7  -5   1  124.91    5.51
   7  -5   1  123.49    5.29
  -8   5  -1  165.21    7.66
   8  -5   1  172.41    7.16
   8  -5   1  169.96    7.45
  -9   5  -1   42.04    2.58
   9  -5   1   39.01    2.35
   9  -5   1   40.98    2.26
 -10   5  -1    7.66    1.34
  10  -5   1    9.67    1.24
  10  -5   1    8.75    1.12
 -11   5  -1   52.47    3.27
  11  -5   1   51.82    2.99
  11  -5   1   46.91    2.78
 -12   5  -1   29.82    2.47
  12  -5   1   29.98    2.18
  11   4  -1   36.48    2.52
 -11  -4   1   37.15    2.53
  10   4  -1    1.69    0.89
 -10  -4   1    2.61    0.90
  -9  -4   1   32.56    2.13
   8   4  -1   31.16    2.23
  -8  -4   1   46.39    2.35
   7   4  -1   36.79    2.17
   7   4  -1   30.62    1.69
  -7  -4   1   30.82    1.90
   6   4  -1    0.84    0.63
   6   4  -1    0.77    0.44
  -6  -4   1    1.00    0.48
  -6  -4   1    1.22    0.40
   5   4  -1   66.98    3.54
   5   4  -1   74.46    3.11
  -5  -4   1   73.25    3.24
  -5  -4   1   69.93    3.21
   4   4  -1  199.38    7.86
   4   4  -1  196.65    8.64
   4   4  -1  202.20    8.28
  -4  -4   1  193.46    8.02
   3   4  -1  196.85    7.73
   3   4  -1  193.52    8.02
   3   4  -1  166.26    7.30
  -3  -4   1  184.11    7.44
   2   4  -1   50.34    2.15
   2   4  -1   48.25    2.09
   2   4  -1   47.29    2.34
  -2  -4   1   45.52    2.08
   1   4  -1   19.12    0.91
   1   4  -1   18.74    0.97
  -1  -4   1   18.46    0.92
  -1  -4   1   18.81    1.12
   0   4  -1  222.77    8.84
   0   4  -1  214.14    8.39
   0  -4   1  209.75    8.46
   0  -4   1  211.92    8.98
  -1   4  -1  321.59   12.85
  -1   4  -1  309.67   12.10
   1  -4   1  307.10   12.25
  -2   4  -1  115.28    4.91
  -2   4  -1  115.32    4.58
   2  -4   1  113.73    4.92
   2  -4   1  116.84    4.67
  -3   4  -1   57.19    2.57
  -3   4  -1   56.57    2.30
   3  -4   1   54.62    2.52
   3  -4   1   54.06    2.40
  -4   4  -1  198.77    8.32
  -4   4  -1  198.20    7.61
   4  -4   1  192.02    7.87
   4  -4   1  194.32    8.23
  -5   4  -1  178.73    7.61
  -5   4  -1  178.47    6.84
   5  -4   1  172.34    7.17
   5  -4   1  174.98    7.49
  -6   4  -1   23.98    1.53
   6  -4   1   24.82    1.42
   6  -4   1   24.44    1.38
  -7   4  -1   11.52    1.18
   7  -4   1    9.94    0.95
   7  -4   1    8.72    0.92
  -8   4  -1  106.01    5.05
   8  -4   1  108.24    4.85
   8  -4   1  100.09    4.62
  -9   4  -1  154.08    7.05
   9  -4   1  150.64    6.82
   9  -4   1  148.07    6.50
 -10   4  -1   43.99    2.85
  10  -4   1   44.79    2.65
  10  -4   1   49.09    2.59
 -11   4  -1    0.88    0.92
  11  -4   1    0.83    0.76
  11  -4   1   -0.01    0.77
 -12   4  -1   24.32    2.38
  12  -4   1   21.66    1.88
  12   3  -1    8.60    1.42
 -12  -3   1   11.36    1.52
  11   3  -1   56.09    3.28
 -11  -3   1   58.28    3.29
  10   3  -1   78.10    4.09
 -10  -3   1   77.61    3.97
   9   3  -1    9.24    1.23
  -9  -3   1    8.51    1.12
  -8  -3   1    6.19    0.93
   7   3  -1   59.24    3.61
   7   3  -1   79.78    3.23
  -7  -3   1   78.96    3.51
  -7  -3   1   76.22    3.47
   6   3  -1   80.24    3.32
   6   3  -1   83.10    3.92
  -6  -3   1   73.99    3.53
  -6  -3   1   75.99    3.53
   5   3  -1   38.15    2.11
   5   3  -1   36.02    1.69
  -5  -3   1   34.31    1.76
  -5  -3   1   35.85    1.83
   4   3  -1   41.89    1.81
   4   3  -1   38.66    2.15
  -4  -3   1   38.11    1.87
  -4  -3   1   41.32    1.91
   3   3  -1  430.67   16.69
   3   3  -1  428.56   17.98
   3   3  -1  438.21   17.71
  -3  -3   1  433.20   16.99
   2   3  -1  300.45   11.76
   2   3  -1  282.65   11.95
  -2  -3   1  275.97   11.26
   1   3  -1  142.05    6.26
   1   3  -1  149.09    5.84
   1   3  -1  156.68    6.11
  -1  -3   1  145.65    5.89
   0   3  -1  133.63    5.18
   0   3  -1  135.64    5.44
   0  -3   1  129.12    5.54
   0  -3   1  127.20    5.22
  -1   3  -1   68.27    2.77
  -1   3  -1   70.22    2.94
   1  -3   1   68.14    2.81
  -2   3  -1  377.06   14.57
   2  -3   1  381.84   15.56
   2  -3   1  379.00   14.84
  -3   3  -1  195.14    8.08
  -3   3  -1  196.47    7.45
   3  -3   1  187.65    7.66
   3  -3   1  189.88    8.01
  -4   3  -1    1.93    0.22
  -4   3  -1    1.23    0.37
   4  -3   1    1.20    0.33
   4  -3   1    2.03    0.36
  -5   3  -1  155.69    5.70
  -5   3  -1  145.14    6.42
   5  -3   1  143.89    6.05
   5  -3   1  142.57    6.30
  -6   3  -1  174.89    7.82
   6  -3   1  174.97    7.36
   6  -3   1  188.44    7.72
  -7   3  -1   45.65    2.48
   7  -3   1   43.88    2.25
   7  -3   1   46.22    2.38
  -8   3  -1    0.79    0.56
   8  -3   1    0.76    0.51
   8  -3   1    1.15    0.60
  -9   3  -1   82.46    4.14
   9  -3   1   78.19    3.74
   9  -3   1   78.27    3.96
 -10   3  -1  135.81    6.53
  10  -3   1  133.67    6.04
  10  -3   1  139.04    6.37
 -11   3  -1   50.12    3.20
  11  -3   1   51.56    2.93
  11  -3   1   55.57    3.09
 -12   3  -1    0.31    0.95
  12  -3   1    0.22    0.82
  12   2  -1   -0.49    0.81
 -12  -2   1   -0.37    0.86
  11   2  -1    3.75    1.01
 -11  -2   1    2.19    0.89
  10   2  -1   77.13    3.99
 -10  -2   1   73.02    3.79
   9   2  -1  103.03    4.90
  -9  -2   1   95.99    4.63
   8   2  -1   28.17    2.08
  -8  -2   1   40.47    2.07
  -8  -2   1   39.59    2.10
   7   2  -1   14.02    0.95
  -7  -2   1   15.25    1.08
   6   2  -1   75.77    2.90
   6   2  -1   56.75    3.33
  -6  -2   1   69.01    3.15
   5   2  -1   37.56    2.10
   5   2  -1   36.89    1.66
  -5  -2   1   35.69    1.80
   4   2  -1   90.60    4.17
   4   2  -1   93.48    3.63
  -4  -2   1   86.07    3.87
  -4  -2   1   88.91    3.79
   3   2  -1    0.60    0.21
   3   2  -1    0.49    0.34
  -3  -2   1    0.89    0.26
  -3  -2   1    0.61    0.22
   2   2  -1  169.62    7.12
   2   2  -1  173.02    7.33
   2   2  -1  175.49    6.74
  -2  -2   1  174.92    6.87
   1   2  -1  220.41    7.81
   1   2  -1  206.13    8.22
  -1  -2   1  177.53    7.89
   0   2  -1  250.31    9.57
   0   2  -1  257.11   10.13
   0  -2   1  238.14    9.69
  -1   2  -1  232.49    8.81
   1  -2   1  223.49    9.38
   1  -2   1  227.82    8.96
  -2   2  -1  236.66    9.66
  -2   2  -1  234.96    8.98
   2  -2   1  233.59    9.20
   2  -2   1  230.18    9.61
  -3   2  -1  429.40   16.36
  -3   2  -1  419.29   17.59
   3  -2   1  439.54   17.53
   3  -2   1  422.39   16.75
  -4   2  -1  432.59   17.86
  -4   2  -1  433.18   16.53
   4  -2   1  447.27   17.80
   4  -2   1  416.10   16.98
  -5   2  -1   11.11    0.91
  -5   2  -1   12.49    0.58
   5  -2   1   13.61    0.93
   5  -2   1   11.45    0.83
  -6   2  -1  101.44    4.59
   6  -2   1   99.48    4.49
   6  -2   1   98.06    4.28
  -7   2  -1  119.64    5.44
   7  -2   1  113.45    5.07
   7  -2   1  122.02    5.37
  -8   2  -1   47.90    2.69
   8  -2   1   47.55    2.47
   8  -2   1   51.30    2.67
  -9   2  -1    0.74    0.65
   9  -2   1    1.18    0.63
   9  -2   1    1.94    0.78
 -10   2  -1   15.38    1.62
  10  -2   1   13.24    1.35
  10  -2   1   11.97    1.35
 -11   2  -1  102.01    5.25
  11  -2   1  105.66    4.90
  11  -2   1  100.54    5.04
 -12   2  -1   62.74    3.85
  12  -2   1   66.74    3.50
  12   1  -1   22.85    1.96
 -12  -1   1   20.76    2.02
  11   1  -1   15.31    1.61
 -11  -1   1   13.59    1.52
  10   1  -1    1.24    0.81
 -10  -1   1    0.17    0.63
 -10  -1   1    0.28    0.66
   9   1  -1   95.28    4.60
  -9  -1   1   89.91    4.42
   8   1  -1  216.44    9.00
   8   1  -1  221.65    9.58
  -8  -1   1  213.86    9.37
   7   1  -1   70.62    3.31
  -7  -1   1   74.22    3.43
   6   1  -1    0.43    0.26
   6   1  -1    0.01    0.20
   6   1  -1    0.45    0.37
  -6  -1   1    0.42    0.34
   5   1  -1   72.05    3.87
   5   1  -1   88.86    3.59
   5   1  -1   86.98    3.36
  -5  -1   1   83.45    3.69
   4   1  -1  187.28    7.39
   4   1  -1  186.20    7.15
   4   1  -1  182.57    7.95
  -4  -1   1  179.98    7.69
   3   1  -1  149.45    5.73
   3   1  -1  144.77    5.90
   3   1  -1  145.51    6.38
  -3  -1   1  149.96    6.14
   2   1  -1    1.10    0.34
   2   1  -1    0.90    0.16
  -2  -1   1    0.31    0.18
  -2  -1   1    0.41    0.15
   1   1  -1  349.71   13.77
  -1  -1   1  295.42   13.61
  -1  -1   1  363.34   13.06
   0   1  -1  283.12   10.48
   0   1  -1  266.39   11.12
   0  -1   1  271.30   10.63
  -1   1  -1   64.76    2.67
  -1   1  -1   68.98    2.90
   1  -1   1   72.19    2.76
   1  -1   1   69.14    2.85
  -2   1  -1   25.87    1.09
  -2   1  -1   26.06    1.26
   2  -1   1   24.31    1.17
   2  -1   1   26.74    1.21
  -3   1  -1   41.30    2.00
  -3   1  -1   44.07    1.76
   3  -1   1   41.26    1.87
   3  -1   1   43.92    1.98
  -4   1  -1  187.95    7.94
  -4   1  -1  214.42    8.67
   4  -1   1  216.74    8.64
   4  -1   1  201.19    8.19
  -5   1  -1  455.91   17.94
  -5   1  -1  385.54   16.59
   5  -1   1  431.14   17.03
   5  -1   1  456.61   17.93
  -6   1  -1   21.51    1.14
  -6   1  -1   26.10    1.52
   6  -1   1   24.52    1.37
   6  -1   1   24.37    1.49
  -7   1  -1   30.18    1.89
   7  -1   1   34.17    1.93
   7  -1   1   30.52    1.72
  -8   1  -1   19.22    1.45
   8  -1   1   18.99    1.43
   8  -1   1   19.63    1.34
  -9   1  -1   57.00    3.05
   9  -1   1   55.91    2.98
   9  -1   1   51.76    2.78
 -10   1  -1   22.47    1.79
  10  -1   1   23.13    1.64
  10  -1   1   19.93    1.69
 -11   1  -1    6.33    1.24
  11  -1   1    6.45    1.11
  11  -1   1    7.61    1.18
 -12   1  -1   53.35    3.36
  12  -1   1   56.97    3.16
  13   0  -1    5.01    1.23
  12   0  -1   19.65    1.95
 -12   0   1   21.02    1.95
  11   0  -1   59.80    3.39
 -11   0   1   60.56    3.34
  10   0  -1   20.50    1.54
  10   0  -1   20.30    1.73
 -10   0   1   20.57    1.64
   9   0  -1    1.12    0.59
   9   0  -1    1.04    0.67
  -9   0   1    1.66    0.62
   8   0  -1   40.13    2.10
   8   0  -1   36.11    2.28
  -8   0   1   40.01    2.20
   7   0  -1  310.77   11.80
   7   0  -1  263.15   12.45
  -7   0   1  300.75   12.33
   6   0  -1  169.06    7.11
   6   0  -1  177.62    6.77
  -6   0   1  173.76    7.45
   5   0  -1    3.53    0.30
   5   0  -1    1.30    0.37
   5   0  -1    5.49    0.54
  -5   0   1    2.99    0.43
   4   0  -1   31.16    1.24
   4   0  -1   29.98    1.43
   4   0  -1   28.31    1.63
  -4   0   1   29.28    1.47
   3   0  -1  424.63   17.33
   3   0  -1  413.63   16.38
   3   0  -1  429.18   16.01
  -3   0   1  408.97   17.14
   2   0  -1  203.29    7.38
   2   0  -1  185.09    8.03
   2   0  -1  186.34    7.56
  -2   0   1  194.78    7.91
   1   0  -1   64.91    2.65
   1   0  -1   61.33    2.40
  -1   0   1   54.92    2.46
  -1   0   1   66.49    2.57
   0   0  -1   61.94    2.77
   0   0   1   80.19    2.96
  -1   0  -1  233.24    8.96
   1   0   1  221.62    9.58
   1   0   1  244.01    9.55
   2   0   1  256.80   10.52
   2   0   1  250.95    9.98
  -3   0  -1    3.76    0.46
   3   0   1    3.73    0.39
   3   0   1    4.34    0.51
  -4   0  -1    1.19    0.36
   4   0   1    0.66    0.38
   4   0   1    2.03    0.36
  -5   0  -1  144.93    6.52
  -5   0  -1  145.86    5.93
   5   0   1  150.04    6.17
   5   0   1  161.11    6.59
  -6   0  -1  309.62   13.54
  -6   0  -1  320.97   12.50
   6   0   1  320.12   12.87
   6   0   1  335.79   13.59
  -7   0  -1  135.54    6.22
   7   0   1  140.40    5.89
   7   0   1  139.50    6.23
  -8   0  -1    5.21    0.87
   8   0   1    5.16    0.80
   8   0   1    7.03    0.96
  -9   0  -1   58.53    3.14
   9   0   1   56.33    2.93
   9   0   1   59.09    3.08
 -10   0  -1   39.83    2.55
  10   0   1   42.43    2.50
  10   0   1   39.39    2.35
 -11   0  -1    6.73    1.25
  11   0   1    9.37    1.28
  11   0   1    8.15    1.25
  12   0   1    6.33    1.22
  13  -1  -1   56.87    3.41
  12  -1  -1    6.37    1.20
 -12   1   1    5.63    1.24
  11  -1  -1   24.26    1.89
  11  -1  -1   26.15    2.00
 -11   1   1   29.08    2.07
  10  -1  -1   58.71    3.25
  10  -1  -1   57.80    2.98
 -10   1   1   56.59    3.17
   9  -1  -1   38.37    2.29
   9  -1  -1   33.50    2.01
  -9   1   1   37.23    2.21
   8  -1  -1    6.00    0.81
   8  -1  -1    7.38    1.01
  -8   1   1    7.40    0.91
   7  -1  -1   43.77    2.15
   7  -1  -1   42.12    2.38
  -7   1   1   42.64    2.27
   6  -1  -1  238.75    9.51
  -6   1   1  232.26    9.96
   5  -1  -1  232.28    9.28
  -5   1   1  231.15    9.73
   4  -1  -1   19.53    1.25
   4  -1  -1   24.49    1.17
  -4   1   1   26.36    1.26
   3  -1  -1    9.19    0.64
   3  -1  -1    8.48    0.54
  -3   1   1    8.32    0.56
   2  -1  -1  324.33   12.44
   2  -1  -1  323.90   13.36
   2  -1  -1  321.74   12.70
  -2   1   1  332.95   13.33
   1  -1  -1  328.28   13.44
   1  -1  -1  339.48   12.77
  -1   1   1  319.94   12.60
   0  -1  -1  459.38   18.47
   0   1   1  413.57   18.45
   0   1   1  453.65   17.61
   0   1   1  488.28   17.38
   1   1   1   15.05    0.77
   1   1   1   14.91    0.71
   2   1   1  826.35   33.49
   2   1   1  800.99   31.86
   2   1   1  800.88   33.47
   2   1   1  855.15   31.40
   3   1   1  284.21   10.64
   3   1   1  266.51   11.39
   3   1   1  271.32   11.44
  -4  -1  -1   13.27    0.90
   4   1   1   12.30    0.94
   4   1   1   14.09    0.78
  -5  -1  -1   31.15    1.79
   5   1   1   35.56    1.61
   5   1   1   35.96    1.89
   5   1   1   33.54    1.70
  -6  -1  -1   96.56    4.63
   6   1   1  106.63    4.24
   6   1   1  104.14    4.71
   6   1   1  100.56    4.40
  -7  -1  -1  149.68    7.09
   7   1   1  165.02    6.77
   7   1   1  167.88    7.18
  -8  -1  -1   71.26    3.65
   8   1   1   74.25    3.67
   8   1   1   73.27    3.46
  -9  -1  -1    1.44    0.70
   9   1   1    1.52    0.69
   9   1   1    0.42    0.61
 -10  -1  -1   12.60    1.44
  10   1   1   12.62    1.34
  10   1   1   12.78    1.41
  11   1   1   11.83    1.39
 -12  -1  -1   15.20    1.69
  13  -2  -1   25.17    2.10
 -13   2   1   26.99    2.32
  12  -2  -1   66.38    3.77
  12  -2  -1   67.11    3.59
 -12   2   1   72.07    3.90
  11  -2  -1   17.36    1.74
  11  -2  -1   18.65    1.60
 -11   2   1   19.66    1.70
  10  -2  -1    0.08    0.75
  10  -2  -1    0.47    0.62
 -10   2   1    0.43    0.70
   9  -2  -1   27.85    1.73
   9  -2  -1   26.43    1.87
  -9   2   1   27.36    1.86
   8  -2  -1  118.23    5.72
   8  -2  -1  122.96    5.37
  -8   2   1  132.69    5.73
   7  -2  -1   79.51    3.61
   7  -2  -1   83.81    3.92
  -7   2   1   80.66    3.83
   6  -2  -1    0.38    0.34
   6  -2  -1    1.53    0.41
  -6   2   1    1.30    0.44
   5  -2  -1  335.20   13.73
  -5   2   1  360.17   14.45
   4  -2  -1  372.77   14.18
   4  -2  -1  328.05   14.89
  -4   2   1  381.06   14.91
   3  -2  -1  184.89    7.80
   3  -2  -1  184.17    7.39
  -3   2   1  197.31    7.80
  -3   2   1  181.26    7.17
   2  -2  -1   54.13    2.27
   2  -2  -1   55.16    2.45
  -2   2   1   56.57    2.44
  -2   2   1   55.80    2.23
   1  -2  -1   21.28    0.86
   1  -2  -1   20.69    1.00
  -1   2   1   20.35    0.97
  -1   2   1   21.12    0.92
   0  -2  -1  686.17   25.40
   0  -2  -1  536.61   24.13
   0   2   1  566.27   25.33
   0   2   1  704.06   23.86
   1   2   1  628.59   22.73
   1   2   1  576.14   23.05
   1   2   1  573.10   24.17
   2   2   1   14.22    0.91
   2   2   1   20.06    0.87
   2   2   1   14.94    0.80
   2   2   1   15.48    0.95
   3   2   1  321.98   12.10
   3   2   1  307.10   12.94
   3   2   1  305.59   12.96
   3   2   1  310.84   12.27
   4   2   1  131.68    5.78
   4   2   1  136.39    5.37
   4   2   1  135.92    5.49
   4   2   1  129.55    5.85
  -5  -2  -1   73.73    3.41
   5   2   1   76.00    3.11
   5   2   1   66.09    3.18
   5   2   1   75.62    3.50
  -6  -2  -1    4.39    0.65
   6   2   1    4.56    0.77
   6   2   1    4.73    0.59
  -7  -2  -1  113.28    5.37
   7   2   1  120.21    4.93
   7   2   1  120.59    5.46
  -8  -2  -1  112.49    5.36
   8   2   1  115.86    5.11
   8   2   1  117.80    5.41
  -9  -2  -1   66.24    3.51
   9   2   1   69.59    3.55
   9   2   1   67.25    3.37
  10   2   1    4.36    1.00
 -11  -2  -1    2.02    0.86
  11   2   1    3.94    0.97
 -12  -2  -1   15.61    1.71
  13  -3  -1   -0.27    0.84
 -13   3   1    1.54    1.11
  12  -3  -1   43.92    2.72
  12  -3  -1   49.37    3.00
 -12   3   1   43.67    2.98
  11  -3  -1  102.78    5.03
  11  -3  -1   97.16    4.62
 -11   3   1   95.45    4.97
  10  -3  -1   48.29    2.62
  10  -3  -1   47.06    2.87
 -10   3   1   52.41    2.91
   9  -3  -1    1.11    0.61
   9  -3  -1    0.97    0.67
  -9   3   1    1.43    0.66
   8  -3  -1   35.05    2.06
   8  -3  -1   30.46    1.80
  -8   3   1   34.82    2.04
   7  -3  -1  114.86    4.91
   7  -3  -1  117.54    5.23
  -7   3   1  112.64    5.22
   6  -3  -1   91.03    3.91
  -6   3   1   91.84    4.18
   5  -3  -1    6.84    0.57
  -5   3   1    3.44    0.54
   4  -3  -1   34.02    1.68
   4  -3  -1   33.42    1.54
  -4   3   1   32.93    1.38
  -4   3   1   34.41    1.69
   3  -3  -1  282.04   11.63
   3  -3  -1  268.90   11.00
  -3   3   1  290.21   11.62
  -3   3   1  281.16   10.80
   2  -3  -1  305.25   12.34
   2  -3  -1  289.80   11.66
  -2   3   1  298.54   11.53
  -2   3   1  302.67   12.31
   1  -3  -1   53.83    2.45
   1  -3  -1   55.28    2.20
  -1   3   1   55.27    2.28
   0  -3  -1  234.67    8.98
   0  -3  -1  222.34    9.57
   0   3   1  239.46    9.52
   0   3   1  227.04    8.99
  -1  -3  -1  333.26   13.53
  -1  -3  -1  329.36   12.76
   1   3   1  324.40   12.68
   1   3   1  321.72   13.45
  -2  -3  -1  310.57   12.24
   2   3   1  313.38   12.94
   3   3   1  103.25    4.03
   3   3   1  101.39    4.01
   3   3   1  103.37    4.34
   3   3   1   81.18    4.30
   4   3   1   15.82    1.07
   4   3   1   16.35    0.97
   4   3   1   13.79    1.11
   4   3   1   15.99    0.94
   5   3   1  176.99    7.67
   5   3   1  180.77    7.18
   5   3   1  177.92    7.81
   5   3   1  178.52    7.31
  -6  -3  -1   69.03    3.49
   6   3   1   76.62    3.64
   6   3   1   73.18    3.24
   6   3   1   76.53    3.37
  -7  -3  -1    6.64    0.85
   7   3   1    7.00    0.78
   7   3   1    5.04    0.87
  -8  -3  -1   11.66    1.21
   8   3   1   11.90    1.30
  -9  -3  -1   79.20    3.97
   9   3   1   84.15    4.15
 -10  -3  -1   79.21    3.98
  10   3   1   78.39    4.05
 -11  -3  -1   10.03    1.37
  11   3   1   10.16    1.38
  13  -4  -1   16.43    1.73
  13  -4  -1   16.19    1.81
 -13   4   1   15.91    1.96
  12  -4  -1    0.62    0.88
  12  -4  -1   -0.18    0.73
 -12   4   1   -0.38    0.89
  11  -4  -1   55.79    2.97
  11  -4  -1   54.02    3.17
 -11   4   1   54.45    3.30
  10  -4  -1  109.09    5.24
  10  -4  -1  106.32    4.91
 -10   4   1  109.07    5.32
   9  -4  -1   70.42    3.62
   9  -4  -1   72.12    3.39
  -9   4   1   70.94    3.68
   8  -4  -1    3.53    0.75
   8  -4  -1    3.43    0.66
  -8   4   1    4.84    0.82
   7  -4  -1   25.21    1.50
   7  -4  -1   26.51    1.62
  -7   4   1   28.65    1.69
   6  -4  -1   89.86    3.95
  -6   4   1   95.27    4.26
   5  -4  -1  185.11    7.62
  -5   4   1  187.52    7.33
  -5   4   1  195.40    8.10
   4  -4  -1   52.20    2.43
   4  -4  -1   50.28    2.23
  -4   4   1   51.64    2.44
  -4   4   1   50.92    2.12
   3  -4  -1   37.54    1.90
   3  -4  -1   38.46    1.71
  -3   4   1   41.48    1.90
  -3   4   1   39.93    1.70
   2  -4  -1  439.83   17.68
   2  -4  -1  425.68   16.70
  -2   4   1  422.55   16.54
   1  -4  -1   97.96    3.83
   1  -4  -1   96.52    4.20
  -1   4   1   99.75    4.14
  -1   4   1   93.34    3.91
   0  -4  -1   77.05    3.09
   0  -4  -1   74.53    3.43
   0   4   1   80.91    3.35
   0   4   1   77.70    3.21
  -1  -4  -1   30.84    1.33
  -1  -4  -1   30.69    1.58
   1   4   1   29.00    1.44
   1   4   1   30.75    1.48
  -2  -4  -1  239.76   10.15
  -2  -4  -1  236.07    9.49
   2   4   1  239.06    9.45
   2   4   1  245.94   10.05
  -3  -4  -1  391.96   15.73
   3   4   1  407.62   16.58
  -4  -4  -1   57.54    2.64
   4   4   1   57.70    2.62
   4   4   1   60.09    2.82
  -5  -4  -1    3.80    0.59
   5   4   1    4.55    0.67
   5   4   1    3.43    0.73
   5   4   1    3.87    0.58
  -6  -4  -1   39.29    2.13
  -6  -4  -1   38.11    2.16
   6   4   1   43.38    2.39
   6   4   1   43.28    2.08
  -7  -4  -1   67.68    3.45
  -7  -4  -1   67.53    3.38
   7   4   1   78.05    3.72
   7   4   1   71.28    3.26
  -8  -4  -1   14.52    1.37
   8   4   1   13.37    1.45
  -9  -4  -1    2.93    0.87
   9   4   1    3.55    0.96
 -10  -4  -1   47.43    2.89
  10   4   1   52.47    3.00
 -11  -4  -1   28.76    2.14
  11   4   1   28.81    2.23
  13  -5  -1   20.37    1.98
  13  -5  -1   20.66    2.12
 -13   5   1   18.96    2.22
  12  -5  -1   24.66    1.89
  12  -5  -1   22.17    1.97
 -12   5   1   24.70    2.35
  11  -5  -1    2.67    0.87
  11  -5  -1    4.90    1.07
 -11   5   1    3.36    1.02
  10  -5  -1   10.86    1.20
  10  -5  -1   10.59    1.33
 -10   5   1   10.33    1.37
   9  -5  -1  145.70    6.69
   9  -5  -1  149.91    6.35
  -9   5   1  145.78    6.81
   8  -5  -1  103.74    4.66
   8  -5  -1  108.18    4.97
  -8   5   1  107.74    5.05
   7  -5  -1   19.72    1.32
   7  -5  -1   17.79    1.22
  -7   5   1   19.47    1.38
   6  -5  -1    4.11    0.56
  -6   5   1    5.39    0.72
   5  -5  -1  135.41    5.62
   5  -5  -1  136.07    5.99
  -5   5   1  134.39    5.42
  -5   5   1  143.93    6.04
   4  -5  -1  215.94    8.78
   4  -5  -1  220.82    9.34
  -4   5   1  218.86    8.64
  -4   5   1  229.12    9.35
   3  -5  -1  111.24    4.84
   3  -5  -1  106.73    4.45
  -3   5   1  110.31    4.46
  -3   5   1  114.38    4.82
   2  -5  -1   47.65    2.02
   2  -5  -1   49.87    2.32
  -2   5   1   48.76    2.13
  -2   5   1   47.71    2.24
   1  -5  -1   82.10    3.19
   1  -5  -1   78.06    3.57
  -1   5   1   76.18    3.32
  -1   5   1   81.58    3.48
   0  -5  -1  148.52    6.34
   0  -5  -1  143.05    5.80
   0   5   1  156.93    6.21
   0   5   1  139.55    5.90
  -1  -5  -1   18.61    0.90
  -1  -5  -1   17.54    1.16
   1   5   1   19.92    1.05
   1   5   1   17.99    1.05
  -2  -5  -1    6.31    0.53
  -2  -5  -1    6.61    0.78
   2   5   1    5.69    0.61
   2   5   1    7.18    0.68
  -3  -5  -1  112.70    4.55
   3   5   1  124.33    4.90
   3   5   1   91.70    4.50
  -4  -5  -1  243.75   10.38
   4   5   1  256.51   10.28
   4   5   1  276.06   10.97
  -5  -5  -1  119.75    5.40
   5   5   1  128.96    5.34
   5   5   1  132.25    5.66
  -6  -5  -1    1.19    0.52
   6   5   1    0.87    0.54
   6   5   1   -0.09    0.62
  -7  -5  -1   29.51    1.91
   7   5   1   35.02    2.25
   7   5   1   34.50    1.91
  -8  -5  -1   24.95    1.80
   8   5   1   27.50    2.04
  -9  -5  -1   22.47    1.79
   9   5   1   28.72    2.05
 -10  -5  -1   -0.05    0.76
  10   5   1    0.96    0.98
  12  -6  -1   20.53    2.01
  12  -6  -1   19.39    1.77
 -12   6   1   16.47    1.97
  11  -6  -1   38.06    2.48
  11  -6  -1   33.75    2.21
 -11   6   1   36.46    2.56
  10  -6  -1   23.61    1.81
  10  -6  -1   25.41    1.72
 -10   6   1   24.32    1.94
   9  -6  -1    6.69    0.91
   9  -6  -1    7.38    1.03
  -9   6   1    7.04    1.10
   8  -6  -1  120.66    5.42
   8  -6  -1  117.89    5.08
  -8   6   1  112.47    5.49
   7  -6  -1  131.78    5.71
  -7   6   1  140.56    6.19
   6  -6  -1   24.70    1.37
  -6   6   1   24.34    1.55
   5  -6  -1    2.10    0.53
   5  -6  -1    4.19    0.51
  -5   6   1    1.91    0.37
  -5   6   1    1.84    0.50
   4  -6  -1   84.51    3.80
   4  -6  -1   80.30    3.44
  -4   6   1   86.73    3.78
  -4   6   1   78.56    3.43
   3  -6  -1  263.49   10.55
   3  -6  -1  268.16   11.28
  -3   6   1  272.30   10.52
   2  -6  -1  196.85    7.85
   2  -6  -1  199.44    8.49
  -2   6   1  204.10    7.94
  -2   6   1  197.24    8.38
   1  -6  -1    9.22    0.83
   1  -6  -1   10.68    0.58
  -1   6   1   10.74    0.81
  -1   6   1    9.98    0.71
   0  -6  -1  191.88    7.85
   0  -6  -1  196.02    8.52
   0   6   1  205.70    8.35
   0   6   1  203.89    7.98
  -1  -6  -1  119.00    5.19
  -1  -6  -1  111.86    4.64
   1   6   1  108.98    4.77
   1   6   1  120.60    4.98
  -2  -6  -1   17.24    0.97
  -2  -6  -1   18.04    1.30
   2   6   1   17.69    1.11
   2   6   1   18.30    1.16
  -3  -6  -1    1.02    0.38
  -3  -6  -1    1.32    0.58
   3   6   1    1.06    0.44
   3   6   1    1.93    0.50
  -4  -6  -1   38.67    2.29
  -4  -6  -1   34.24    1.87
   4   6   1   40.58    2.08
  -5  -6  -1  133.62    5.83
   5   6   1  140.59    5.79
  -6  -6  -1   78.44    3.71
   6   6   1   79.77    3.65
  -7  -6  -1    5.84    0.95
   7   6   1    5.37    1.14
   7   6   1    7.05    0.96
  -8  -6  -1    2.01    0.78
   8   6   1    0.87    0.92
  -9  -6  -1   15.01    1.60
   9   6   1   15.64    1.78
  10   6   1   39.18    2.67
  12  -7  -1   -0.04    0.81
  12  -7  -1   -0.11    0.89
 -12   7   1    0.68    1.02
  11  -7  -1   16.04    1.65
  11  -7  -1   16.13    1.55
 -11   7   1   14.67    1.78
  10  -7  -1   80.70    4.05
  10  -7  -1   78.85    3.76
 -10   7   1   73.72    4.15
   9  -7  -1   73.69    3.51
   9  -7  -1   76.28    3.82
  -9   7   1   73.38    3.93
   8  -7  -1    1.24    0.63
   8  -7  -1    1.12    0.56
  -8   7   1    0.35    0.60
   7  -7  -1  144.06    6.12
  -7   7   1  148.71    6.64
   6  -7  -1  158.45    7.16
   6  -7  -1  161.48    6.69
  -6   7   1  169.32    7.23
   5  -7  -1   38.40    1.80
   5  -7  -1   35.96    2.04
  -5   7   1   37.58    2.06
  -5   7   1   36.83    1.79
   4  -7  -1    7.31    0.60
   4  -7  -1    6.03    0.79
  -4   7   1    6.06    0.65
   3  -7  -1   30.22    1.41
   3  -7  -1   31.97    1.75
  -3   7   1   31.42    1.66
  -3   7   1   28.85    1.54
   2  -7  -1  199.91    7.86
   2  -7  -1  198.14    8.56
  -2   7   1  195.09    7.98
  -2   7   1  202.65    8.42
   1  -7  -1  114.32    4.60
   1  -7  -1  114.29    5.17
  -1   7   1  117.53    4.99
  -1   7   1  113.21    4.80
   0  -7  -1   13.58    0.77
   0  -7  -1   12.46    1.08
   0   7   1   13.54    0.91
   0   7   1   14.36    1.03
  -1  -7  -1   20.83    1.10
  -1  -7  -1   22.39    1.49
   1   7   1   23.44    1.29
   1   7   1   21.37    1.31
  -2  -7  -1   16.45    1.34
  -2  -7  -1   15.95    0.97
   2   7   1   15.80    1.13
   2   7   1   18.77    1.17
  -3  -7  -1   51.58    2.44
  -3  -7  -1   54.32    2.94
   3   7   1   56.28    2.70
   3   7   1   51.95    2.57
  -4  -7  -1   31.59    2.08
  -4  -7  -1   31.11    1.67
   4   7   1   27.69    1.69
  -5  -7  -1   17.58    1.32
  -5  -7  -1   18.56    1.65
   5   7   1   18.97    1.36
  -6  -7  -1   72.89    3.97
   6   7   1   71.85    3.47
   7   7   1   64.13    3.22
  12  -8  -1   50.99    3.20
  11  -8  -1    0.58    0.86
 -11   8   1   -0.39    0.78
  10  -8  -1    7.87    1.20
 -10   8   1    8.11    1.33
   9  -8  -1   51.68    2.67
   9  -8  -1   54.79    2.97
  -9   8   1   49.47    3.01
   8  -8  -1  109.46    4.73
   8  -8  -1  106.24    5.09
  -8   8   1  107.55    5.22
  -7   8   1   13.69    1.35
   6  -8  -1   17.86    1.41
  -6   8   1   20.57    1.45
   5  -8  -1  214.49    9.10
  -5   8   1  196.13    9.01
  -5   8   1  216.85    8.41
   4  -8  -1  143.60    6.48
  -4   8   1  148.64    6.41
  -4   8   1  144.54    5.99
   3  -8  -1    3.20    0.67
  -3   8   1    3.03    0.55
  -3   8   1    2.62    0.54
   2  -8  -1   38.36    2.22
  -2   8   1   42.09    2.08
  -2   8   1   42.21    2.07
   1  -8  -1  108.34    5.03
  -1   8   1  108.16    4.67
  -1   8   1  110.78    4.81
   0  -8  -1  179.21    7.92
   0   8   1  170.89    7.34
   0   8   1  187.04    7.65
  -1  -8  -1   41.89    2.47
   1   8   1   42.57    2.22
   1   8   1   46.70    2.23
  -2  -8  -1    8.47    1.13
   2   8   1    7.70    0.85
   2   8   1    6.95    0.89
  -3  -8  -1   58.59    3.31
   3   8   1   63.08    2.98
  -4  -8  -1   18.16    1.77
   4   8   1   16.55    1.30
  -5  -8  -1    8.80    1.32
  -6  -8  -1    1.91    0.94
   6   8   1    0.96    0.69
  -7  -8  -1   42.99    2.85
   7   8   1   40.35    2.43
  -8  -8  -1   46.39    3.21
   8   8   1   54.47    2.87
  -9  -8  -1    8.41    1.55
  11  -9  -1   39.63    2.64
 -11   9   1   38.60    2.80
  10  -9  -1    8.40    1.27
 -10   9   1    5.79    1.21
   9  -9  -1    0.62    0.75
  -9   9   1    0.34    0.71
   8  -9  -1   15.89    1.37
   7  -9  -1  101.29    5.23
  -7   9   1  125.26    5.41
   6  -9  -1   60.64    3.19
  -6   9   1   61.26    3.17
   5  -9  -1    2.50    0.71
  -5   9   1    2.30    0.60
  -5   9   1    2.08    0.58
   4  -9  -1  136.10    6.18
  -4   9   1  135.54    6.04
  -4   9   1  135.13    5.70
   3  -9  -1   78.93    3.92
  -3   9   1   82.04    3.75
  -3   9   1   79.11    3.59
   2  -9  -1   22.56    1.57
  -2   9   1   21.69    1.36
  -2   9   1   21.56    1.42
   1  -9  -1    2.33    0.70
  -1   9   1    2.67    0.54
  -1   9   1    2.49    0.63
   0  -9  -1  111.20    5.21
   0   9   1  111.77    4.89
   0   9   1  106.14    4.78
  -1  -9  -1  170.96    7.82
   1   9   1  160.38    7.18
   1   9   1  185.37    7.49
  -2  -9  -1   28.38    2.01
   2   9   1   27.43    1.72
  -3  -9  -1    1.69    0.79
   3   9   1    1.94    0.68
  -4  -9  -1   12.06    1.51
   4   9   1    9.99    1.17
  -5  -9  -1   33.32    2.47
   5   9   1   31.28    2.01
  -6  -9  -1   11.67    1.63
   6   9   1   11.96    1.34
  -7  -9  -1    4.60    1.28
   7   9   1    4.21    1.07
  -8  -9  -1   23.39    2.42
   8   9   1   22.97    1.92
  11 -10  -1   40.46    2.71
  10 -10  -1   63.71    3.51
 -10  10   1   56.68    3.54
   9 -10  -1   30.91    2.20
  -9  10   1   30.36    2.22
  -8  10   1    2.77    0.84
   7 -10  -1   61.93    3.40
  -7  10   1   65.96    3.43
  -6  10   1   41.70    2.36
   5 -10  -1   55.77    3.07
  -5  10   1   57.78    2.80
  -5  10   1   56.39    2.94
   4 -10  -1    4.58    0.91
  -4  10   1    5.50    0.81
  -4  10   1    5.02    0.79
   3 -10  -1   26.48    1.83
  -3  10   1   28.31    1.63
  -3  10   1   24.38    1.65
   2 -10  -1   49.60    2.74
  -2  10   1   46.43    2.47
  -2  10   1   48.13    2.46
   1 -10  -1   20.70    1.64
  -1  10   1   21.00    1.46
  -1  10   1   20.65    1.34
   0 -10  -1    1.42    0.72
   0  10   1    1.74    0.65
  -1 -10  -1   33.64    2.30
   1  10   1   34.89    2.07
  -2 -10  -1   87.23    4.69
   2  10   1   95.07    4.29
  -3 -10  -1   34.91    2.54
   3  10   1   36.99    2.18
  -4 -10  -1    9.76    1.50
   4  10   1    8.89    1.19
  -5 -10  -1    2.21    1.04
   5  10   1    3.26    0.97
  -6 -10  -1   11.68    1.75
   6  10   1    7.44    1.19
  -7 -10  -1   22.39    2.39
   7  10   1   22.98    1.92
  10 -11  -1   34.36    2.50
   9 -11  -1   41.45    2.66
  -9  11   1   40.47    2.69
  -8  11   1   28.18    2.06
   7 -11  -1    1.22    0.83
  -7  11   1   -0.15    0.24
   6 -11  -1   14.22    1.53
  -6  11   1   11.86    1.29
   5 -11  -1   84.87    4.31
  -5  11   1   82.98    4.10
   4 -11  -1   98.46    4.90
  -4  11   1  100.39    4.54
  -4  11   1   99.12    4.66
   3 -11  -1    8.55    1.22
  -3  11   1    9.17    1.02
  -3  11   1    8.24    1.04
   2 -11  -1   15.40    1.59
  -2  11   1   16.23    1.26
  -2  11   1   16.76    1.42
   1 -11  -1   55.96    3.23
  -1  11   1   55.95    2.93
   0 -11  -1   26.16    2.01
   0  11   1   25.98    1.81
  -1 -11  -1    1.37    0.87
   1  11   1    1.85    0.75
  -2 -11  -1   16.39    1.82
   2  11   1   13.32    1.40
  -3 -11  -1   53.65    3.34
   3  11   1   49.34    2.83
  -4 -11  -1   51.82    3.38
   4  11   1   45.61    2.76
  -5 -11  -1    3.07    1.24
   5  11   1    3.28    1.03
   6  11   1   -0.33    0.64
   9 -12  -1   18.55    1.87
  -9  12   1   15.60    1.80
   7 -12  -1   19.07    1.92
  -7  12   1   20.70    1.74
   6 -12  -1    4.87    1.13
  -6  12   1    5.30    0.99
   5 -12  -1    4.24    1.10
  -5  12   1    4.39    0.89
   4 -12  -1   65.88    3.60
  -4  12   1   61.43    3.27
  -4  12   1   64.31    3.26
   3 -12  -1   76.85    4.24
  -3  12   1   82.37    3.93
   2 -12  -1   16.41    1.73
  -2  12   1   15.34    1.49
   1 -12  -1    1.33    0.92
  -1  12   1    3.08    0.86
   0 -12  -1   13.18    1.64
   0  12   1   10.24    1.28
  -1 -12  -1   34.10    2.66
   1  12   1   42.46    2.48
  -2 -12  -1    9.90    1.63
   2  12   1   11.55    1.39
  -3 -12  -1    2.78    1.19
   3  12   1    3.09    1.02
  -4 -12  -1   37.67    2.94
   4  12   1   34.50    2.46
   7 -13  -1   36.03    2.59
  -7  13   1   36.32    2.44
   6 -13  -1   23.66    2.05
  -6  13   1   23.17    1.78
   5 -13  -1    2.25    1.06
  -5  13   1    2.27    0.82
   4 -13  -1    0.99    0.95
  -4  13   1    0.90    0.77
   3 -13  -1   24.00    2.16
  -3  13   1   29.54    2.05
   2 -13  -1   82.60    4.53
  -2  13   1   81.37    4.11
   1 -13  -1   27.17    2.26
  -1  13   1   24.19    1.96
   0 -13  -1    0.32    0.98
   0  13   1   -0.14    0.76
  -1 -13  -1    8.26    1.55
   1  13   1    5.85    1.16
  -2 -13  -1   12.21    1.85
   2  13   1   11.26    1.49
  -3  14   1    1.20    0.89
  -2  14   1   19.17    1.90
  -1  14   1   48.67    3.02
   0  14  -2   15.85    1.72
  -1  14  -2   40.03    2.61
   1 -14   2   39.82    2.94
  -2  14  -2   21.69    1.83
   2 -14   2   21.10    2.25
  -3  14  -2    1.96    0.91
   3 -14   2    0.21    1.04
   4 -14   2   -0.61    0.38
   5 -14   2   28.87    2.36
   2  13  -2   17.27    1.68
  -2 -13   2   18.26    2.23
   1  13  -2   29.19    2.09
  -1 -13   2   30.52    2.53
   0  13  -2   20.66    1.85
   0 -13   2   17.13    2.04
  -1  13  -2    2.98    0.96
   1 -13   2    2.20    1.05
  -2  13  -2   39.70    2.50
   2 -13   2   43.53    2.85
  -3  13  -2   25.42    1.93
   3 -13   2   24.16    2.06
  -4  13  -2    2.69    0.86
   4 -13   2    1.52    0.71
   5 -13   2    2.18    1.03
   6 -13   2   27.64    2.15
  -7  13  -2   66.96    3.76
   7 -13   2   70.73    3.90
   5  12  -2   33.43    2.31
   4  12  -2   15.38    1.58
  -4 -12   2   15.32    2.08
   3  12  -2   11.77    1.37
  -3 -12   2   12.60    1.82
   2  12  -2    0.31    0.76
  -2 -12   2   -0.05    0.95
   1  12  -2   20.52    1.65
  -1 -12   2   21.60    2.15
   0  12  -2   98.14    4.59
   0 -12   2   94.91    5.03
  -1  12  -2   37.90    2.31
   1 -12   2   37.25    2.55
  -2  12  -2    0.07    0.62
   2 -12   2    0.05    0.79
  -3  12  -2   44.71    2.38
   3 -12   2   34.20    2.42
  -4  12  -2   35.69    2.20
   4 -12   2   36.16    2.38
  -5  12  -2    9.53    1.15
   5 -12   2    8.37    1.26
  -6  12  -2    1.19    0.75
   6 -12   2    0.58    0.80
  -7  12  -2   40.49    2.61
   7 -12   2   45.11    2.75
  -8  12  -2   58.30    3.46
   8 -12   2   59.61    3.35
   6  11  -2    2.96    0.78
  -6 -11   2    7.27    1.59
   5  11  -2    0.46    0.80
  -5 -11   2    0.99    1.02
   4  11  -2   14.92    1.44
  -4 -11   2   11.39    1.75
   3  11  -2   64.28    3.23
  -3 -11   2   58.44    3.70
   2  11  -2    4.66    0.90
  -2 -11   2    4.64    1.15
   1  11  -2    0.36    0.59
  -1 -11   2    0.80    0.82
   0  11  -2   17.07    1.49
   0 -11   2   14.10    1.60
  -1  11  -2   72.52    3.53
   1 -11   2   74.52    3.91
  -2  11  -2   96.81    4.31
   2 -11   2   89.55    4.61
  -3  11  -2   10.63    1.07
  -3  11  -2   13.85    1.28
  -4  11  -2   22.41    1.54
  -4  11  -2   19.58    1.44
   4 -11   2   18.56    1.65
  -5  11  -2   44.17    2.46
   5 -11   2   41.76    2.54
  -6  11  -2   36.82    2.34
   6 -11   2   43.78    2.49
  -7  11  -2    5.50    1.07
   7 -11   2    4.79    1.00
  -9  11  -2   81.12    4.68
   9 -11   2   92.87    4.52
   7  10  -2    4.14    1.03
  -7 -10   2    3.64    1.34
   6  10  -2   25.10    1.82
  -6 -10   2   31.41    2.53
   5  10  -2   66.43    3.33
  -5 -10   2   63.51    3.99
   4  10  -2    0.26    0.71
  -4 -10   2    1.74    0.91
   3  10  -2   33.59    2.03
  -3 -10   2   34.43    2.47
   2  10  -2   43.65    2.38
  -2 -10   2   45.96    2.83
   1  10  -2   25.70    1.70
  -1 -10   2   28.18    2.05
   0  10  -2   10.62    1.09
   0 -10   2    9.17    1.21
  -1  10  -2   16.66    1.29
   1 -10   2   18.91    1.51
  -2  10  -2  141.38    6.06
  -2  10  -2  145.95    6.22
   2 -10   2  139.75    6.51
  -3  10  -2  131.23    5.56
  -3  10  -2  128.04    5.74
  -4  10  -2   23.70    1.51
  -4  10  -2   22.39    1.51
   4 -10   2   21.81    1.66
  -5  10  -2   10.29    1.03
  -5  10  -2   10.73    1.14
   5 -10   2   10.64    1.19
  -6  10  -2   43.88    2.55
   6 -10   2   44.68    2.52
  -7  10  -2   28.44    2.01
   7 -10   2   30.98    2.00
  -8  10  -2   13.90    1.61
   8 -10   2   17.55    1.51
  -9  10  -2    4.03    1.08
   9 -10   2    4.73    1.02
 -10  10  -2   69.56    4.16
   8   9  -2   32.65    2.18
  -8  -9   2   35.53    2.82
   7   9  -2   -0.21    0.70
  -7  -9   2    0.25    0.96
   6   9  -2    5.90    0.98
  -6  -9   2    6.94    1.36
   5   9  -2   21.43    1.56
  -5  -9   2   23.46    2.07
   4   9  -2   70.85    3.36
  -4  -9   2   67.76    3.92
   3   9  -2   38.15    2.11
  -3  -9   2   36.97    2.53
   2   9  -2   17.98    1.27
  -2  -9   2   14.02    1.53
   1   9  -2   65.20    3.13
  -1  -9   2   69.85    3.55
   0   9  -2   72.66    3.27
   0  -9   2   68.86    3.59
  -1   9  -2    4.24    0.67
  -1   9  -2    3.42    0.53
   1  -9   2    3.75    0.78
  -2   9  -2    0.47    0.46
  -2   9  -2    1.41    0.45
   2  -9   2    0.01    0.27
   2  -9   2    0.70    0.42
  -3   9  -2   98.11    4.46
  -3   9  -2   97.12    4.28
   3  -9   2   92.95    4.59
   3  -9   2  106.33    4.28
  -4   9  -2  224.01    9.70
  -4   9  -2  221.48    9.12
   4  -9   2  231.20    9.80
   4  -9   2  228.72    9.21
  -5   9  -2   58.30    2.74
  -5   9  -2   55.28    2.95
   5  -9   2   62.84    2.80
   5  -9   2   56.05    2.97
  -6   9  -2    0.54    0.59
   6  -9   2   -0.23    0.56
   6  -9   2   -0.09    0.49
  -7   9  -2   32.81    2.15
   7  -9   2   34.61    1.97
   7  -9   2   32.99    2.06
  -8   9  -2   44.59    2.84
   8  -9   2   48.86    2.56
   8  -9   2   50.86    2.70
  -9   9  -2   43.53    2.93
   9  -9   2   49.05    2.74
   9  -9   2   48.54    2.61
 -10   9  -2    1.69    1.05
  10  -9   2    2.28    0.93
  11  -9   2   38.89    2.45
   9   8  -2    8.68    1.69
   8   8  -2   72.51    3.63
   8   8  -2   78.39    4.39
   7   8  -2   42.46    2.34
  -7  -8   2   40.00    2.41
   6   8  -2    1.01    0.61
  -6  -8   2    0.91    0.64
   5   8  -2    0.73    0.49
  -5  -8   2    0.88    0.78
  -5  -8   2    1.63    0.61
   4   8  -2   23.94    1.50
  -4  -8   2   24.98    1.94
  -4  -8   2   23.29    1.48
   3   8  -2  114.41    4.79
  -3  -8   2  107.63    5.38
  -3  -8   2  109.48    4.76
   2   8  -2   90.13    4.01
  -2  -8   2   88.85    3.96
  -2  -8   2   96.65    4.55
   1   8  -2    0.18    0.42
  -1  -8   2    0.39    0.53
  -1  -8   2    0.95    0.41
   0   8  -2   79.13    3.47
   0   8  -2   80.68    3.52
   0  -8   2   77.06    3.82
   0  -8   2   79.15    3.45
  -1   8  -2   81.89    3.72
  -1   8  -2   87.19    3.70
   1  -8   2   87.27    3.65
   1  -8   2   80.77    3.98
  -2   8  -2   34.77    1.74
  -2   8  -2   32.86    1.73
   2  -8   2   32.93    1.69
  -3   8  -2    1.06    0.43
  -3   8  -2    0.81    0.41
   3  -8   2    0.61    0.51
   3  -8   2    1.50    0.45
  -4   8  -2   64.10    3.10
  -4   8  -2   61.87    2.86
   4  -8   2   63.92    2.90
   4  -8   2   64.38    3.13
  -5   8  -2  328.45   13.94
  -5   8  -2  331.08   12.96
   5  -8   2  324.61   13.88
   5  -8   2  334.24   13.21
   6  -8   2  101.50    4.46
   6  -8   2  101.12    4.67
  -7   8  -2    0.17    0.57
   7  -8   2    0.46    0.56
   7  -8   2    0.37    0.56
  -8   8  -2   20.91    1.75
   8  -8   2   25.46    1.65
   8  -8   2   20.26    1.49
  -9   8  -2   53.41    3.28
   9  -8   2   55.67    2.97
   9  -8   2   56.88    2.91
 -10   8  -2   24.59    2.20
  10  -8   2   24.70    1.79
 -11   8  -2    4.22    1.30
  11  -8   2    3.51    1.03
  10   7  -2   11.79    1.79
 -10  -7   2   11.28    1.59
   9   7  -2   20.70    2.14
  -9  -7   2   20.72    1.94
   8   7  -2    1.08    1.00
   8   7  -2   -0.16    0.65
  -8  -7   2    1.13    0.78
   7   7  -2   61.51    2.97
   7   7  -2   62.21    3.60
  -7  -7   2   58.11    3.11
   6   7  -2   26.90    1.67
   6   7  -2   29.43    2.16
  -6  -7   2   25.85    1.75
   5   7  -2   45.17    2.67
   5   7  -2   42.02    2.13
  -5  -7   2   38.00    2.14
   4   7  -2    1.07    0.46
  -4  -7   2    1.09    0.44
   3   7  -2   35.55    1.80
  -3  -7   2   29.94    2.10
  -3  -7   2   33.14    1.72
   2   7  -2  217.70    8.84
  -2  -7   2  219.32    9.65
  -2  -7   2  224.62    8.91
   1   7  -2  213.31    8.58
   1   7  -2  208.44    8.30
  -1  -7   2  202.77    8.97
  -1  -7   2  200.70    8.32
   0   7  -2   16.55    0.91
   0   7  -2   15.86    1.03
   0  -7   2   15.59    1.18
   0  -7   2   15.41    0.99
  -1   7  -2   66.25    2.97
  -1   7  -2   65.71    2.93
   1  -7   2   67.82    2.92
  -2   7  -2  135.66    5.84
  -2   7  -2  137.60    5.57
   2  -7   2  135.83    5.58
   2  -7   2  134.33    5.95
  -3   7  -2   63.36    2.81
  -3   7  -2   64.84    2.98
   3  -7   2   62.63    3.02
   3  -7   2   64.17    2.84
  -4   7  -2   14.72    0.97
  -4   7  -2   14.23    1.07
   4  -7   2   16.58    1.04
   4  -7   2   15.65    1.13
  -5   7  -2   94.27    3.87
   5  -7   2   93.30    4.21
   5  -7   2   88.94    4.02
  -6   7  -2  208.51    9.27
   6  -7   2  218.46    8.75
   6  -7   2  210.92    9.11
  -7   7  -2   92.88    4.65
   7  -7   2   95.53    4.28
   7  -7   2   98.41    4.44
  -8   7  -2    5.83    1.01
   8  -7   2    4.77    0.84
   8  -7   2    4.54    0.81
  -9   7  -2    1.80    0.81
   9  -7   2    0.43    0.63
   9  -7   2    0.56    0.65
 -10   7  -2   30.27    2.44
  10  -7   2   32.50    2.13
  10  -7   2   31.80    2.09
 -11   7  -2   54.64    3.57
  11  -7   2   56.76    3.08
  12  -7   2   28.15    2.12
  10   6  -2   11.82    1.68
 -10  -6   2   14.38    1.63
   9   6  -2   24.95    2.16
  -9  -6   2   21.93    1.98
   8   6  -2   54.68    3.15
   8   6  -2   48.28    2.47
  -8  -6   2   42.38    2.64
   7   6  -2    2.93    0.99
   7   6  -2    2.02    0.65
  -7  -6   2    1.88    0.67
   6   6  -2   33.84    1.84
   6   6  -2   34.94    2.37
  -6  -6   2   34.39    2.00
   5   6  -2  147.07    6.69
   5   6  -2  143.08    5.91
  -5  -6   2  138.61    6.05
   4   6  -2   27.32    1.63
   4   6  -2   39.47    2.19
  -4  -6   2   36.30    1.78
   3   6  -2    2.61    0.66
   3   6  -2    3.30    0.52
  -3  -6   2    3.00    0.49
   2   6  -2   40.73    1.79
   2   6  -2   37.89    1.86
  -2  -6   2   38.24    2.19
  -2  -6   2   37.68    1.83
   1   6  -2  106.93    4.50
   1   6  -2  114.00    4.59
  -1  -6   2  110.27    4.94
  -1  -6   2  104.11    4.49
   0   6  -2  276.26   10.86
   0   6  -2  278.61   11.37
   0  -6   2  280.07   11.63
   0  -6   2  269.41   10.95
  -1   6  -2   76.74    3.34
  -1   6  -2   74.82    3.24
   1  -6   2   77.53    3.25
  -2   6  -2   12.04    0.82
  -2   6  -2   13.20    0.83
   2  -6   2   12.39    0.80
   2  -6   2   11.60    0.88
  -3   6  -2   79.35    3.32
  -3   6  -2   78.37    3.57
   3  -6   2   80.54    3.40
   3  -6   2   77.43    3.57
  -4   6  -2  150.94    5.72
  -4   6  -2  121.44    6.14
   4  -6   2  149.35    6.16
   4  -6   2  145.85    5.88
  -5   6  -2   30.17    1.44
  -5   6  -2   29.62    1.76
   5  -6   2   28.90    1.64
   5  -6   2   30.51    1.60
  -6   6  -2   23.80    1.60
   6  -6   2   25.58    1.47
   6  -6   2   23.81    1.44
  -7   6  -2  125.44    5.83
   7  -6   2  128.44    5.41
   7  -6   2  120.90    5.55
  -8   6  -2  133.51    6.30
   8  -6   2  130.09    5.77
   8  -6   2  135.48    5.99
  -9   6  -2   37.37    2.52
   9  -6   2   37.65    2.16
   9  -6   2   36.76    2.21
 -10   6  -2    2.20    0.95
  10  -6   2    3.04    0.88
  10  -6   2    3.26    0.86
 -11   6  -2   16.77    2.02
  11  -6   2   21.72    1.69
 -12   6  -2   31.60    2.70
  12  -6   2   35.31    2.35
  11   5  -2   20.68    2.08
 -11  -5   2   20.52    2.00
  10   5  -2    1.21    1.02
 -10  -5   2   -0.40    0.74
   9   5  -2    7.95    1.36
  -9  -5   2    7.47    1.15
   8   5  -2   58.41    3.26
  -8  -5   2   52.65    2.93
   7   5  -2   91.49    3.97
   7   5  -2   98.82    4.71
  -7  -5   2   84.82    4.19
   6   5  -2   12.20    1.35
   6   5  -2   10.40    0.92
  -6  -5   2    9.11    1.00
   5   5  -2    9.83    1.19
   5   5  -2   11.59    0.91
  -5  -5   2   10.70    0.92
   4   5  -2  101.30    4.82
   4   5  -2  104.73    4.26
  -4  -5   2   99.38    4.35
   3   5  -2  116.17    4.56
   3   5  -2  102.22    4.94
  -3  -5   2  103.28    4.50
   2   5  -2   32.89    1.86
   2   5  -2   36.03    1.66
   2   5  -2   35.94    1.58
  -2  -5   2   33.23    1.62
   1   5  -2   25.25    1.15
   1   5  -2   23.45    1.25
  -1  -5   2   26.38    1.47
  -1  -5   2   24.50    1.22
   0   5  -2  260.95   10.14
   0   5  -2  264.23   10.64
   0  -5   2  251.36   10.24
  -1   5  -2  571.96   22.13
  -1   5  -2  589.01   23.47
   1  -5   2  562.34   22.44
   1  -5   2  573.66   23.59
  -2   5  -2   97.63    3.99
  -2   5  -2   96.27    4.24
   2  -5   2   99.24    4.27
   2  -5   2   98.48    4.05
  -3   5  -2   12.40    0.72
  -3   5  -2   11.00    0.82
   3  -5   2   12.43    0.80
   3  -5   2    9.72    0.76
  -4   5  -2   73.57    2.98
  -4   5  -2   72.47    3.34
   4  -5   2   70.25    3.23
   4  -5   2   70.65    3.13
  -5   5  -2  115.22    5.18
  -5   5  -2  117.88    4.61
   5  -5   2  114.61    5.03
   5  -5   2  111.94    4.85
  -6   5  -2   52.62    2.69
   6  -5   2   51.39    2.44
   6  -5   2   48.02    2.46
  -7   5  -2    0.52    0.54
   7  -5   2    0.09    0.47
   7  -5   2    0.64    0.49
  -8   5  -2  110.79    5.43
   8  -5   2  109.59    4.97
   8  -5   2  117.23    5.17
  -9   5  -2  108.63    5.46
   9  -5   2  113.08    5.14
   9  -5   2  107.71    4.95
 -10   5  -2   30.21    2.39
  10  -5   2   32.99    2.13
  10  -5   2   32.70    2.08
 -11   5  -2   -0.39    0.82
  11  -5   2    0.37    0.77
 -12   5  -2    7.40    1.54
  12  -5   2    6.57    1.22
 -11  -4   2   42.95    2.75
  10   4  -2   31.43    2.31
 -10  -4   2   29.58    2.11
   9   4  -2    4.08    1.03
  -9  -4   2    3.29    0.84
   8   4  -2    1.32    0.77
  -8  -4   2    2.00    0.67
   7   4  -2   47.41    2.75
   7   4  -2   46.35    2.21
  -7  -4   2   45.90    2.44
   6   4  -2  194.06    8.39
   6   4  -2  186.85    7.49
  -6  -4   2  180.12    7.77
   5   4  -2  125.18    5.18
   5   4  -2  129.65    5.88
  -5  -4   2  128.47    5.40
  -5  -4   2  125.80    5.38
   4   4  -2   14.47    1.20
   4   4  -2   15.26    0.92
  -4  -4   2   15.69    0.99
  -4  -4   2   14.28    0.79
   3   4  -2   90.47    3.66
   3   4  -2   88.71    4.06
   3   4  -2   79.55    3.57
  -3  -4   2   89.23    3.68
   2   4  -2  226.56    9.81
   2   4  -2  231.01    9.09
   2   4  -2  243.14    9.51
  -2  -4   2  225.90    9.21
   1   4  -2   91.11    3.65
   1   4  -2   88.30    3.59
  -1  -4   2   83.79    3.60
   0   4  -2    1.65    0.27
   0   4  -2    0.66    0.18
   0  -4   2    1.13    0.24
   0  -4   2    0.12    0.15
  -1   4  -2  476.27   18.09
  -1   4  -2  481.51   19.20
   1  -4   2  464.71   19.26
   1  -4   2  456.80   18.36
  -2   4  -2  591.55   24.11
  -2   4  -2  587.39   22.63
   2  -4   2  585.15   24.10
   2  -4   2  592.08   23.01
  -3   4  -2   94.22    3.76
   3  -4   2   93.12    3.90
   3  -4   2   92.95    4.03
  -4   4  -2    5.17    0.44
  -4   4  -2    4.36    0.60
   4  -4   2    6.42    0.58
   4  -4   2    5.46    0.58
  -5   4  -2   56.23    2.75
  -5   4  -2   55.23    2.29
   5  -4   2   55.37    2.57
   5  -4   2   53.48    2.52
  -6   4  -2   88.63    4.20
   6  -4   2   92.11    4.00
   6  -4   2   83.54    3.85
  -7   4  -2   88.72    4.46
   7  -4   2   98.20    4.28
   7  -4   2   90.70    4.12
  -8   4  -2    2.75    0.77
   8  -4   2    2.17    0.65
   8  -4   2    2.29    0.68
  -9   4  -2   40.15    2.59
   9  -4   2   39.00    2.28
   9  -4   2   40.97    2.36
 -10   4  -2   81.43    4.57
  10  -4   2   89.10    4.34
  10  -4   2   89.09    4.17
 -11   4  -2   21.83    2.20
  11  -4   2   24.18    1.81
 -12   4  -2    7.06    1.45
  12  -4   2    5.19    1.16
  12   3  -2   13.27    1.64
 -12  -3   2   13.81    1.68
  11   3  -2    0.33    0.53
 -11  -3   2    2.99    0.94
  10   3  -2   34.88    2.41
 -10  -3   2   41.96    2.45
   9   3  -2   58.56    3.18
  -9  -3   2   51.53    2.90
   8   3  -2   25.29    1.87
  -8  -3   2   24.31    1.65
   7   3  -2    1.01    0.67
   7   3  -2    0.82    0.39
  -7  -3   2    0.61    0.40
  -7  -3   2    0.64    0.49
   6   3  -2   52.40    2.27
   6   3  -2   48.35    2.78
  -6  -3   2   53.92    2.52
  -6  -3   2   48.76    2.38
   5   3  -2  243.22   10.70
   5   3  -2  254.38    9.70
  -5  -3   2  249.68   10.27
  -5  -3   2  241.67    9.99
   4   3  -2  233.25   10.11
   4   3  -2  238.40    9.19
  -4  -3   2  235.58    9.69
  -4  -3   2  232.60    9.43
   3   3  -2    7.61    0.80
   3   3  -2    7.65    0.54
  -3  -3   2    7.65    0.45
  -3  -3   2    7.96    0.62
   2   3  -2   64.17    2.66
   2   3  -2   59.46    2.94
  -2  -3   2   68.40    2.72
   1   3  -2  161.38    6.07
   1   3  -2  159.75    6.30
   1   3  -2  144.29    6.50
  -1  -3   2  150.47    6.14
   0   3  -2  211.60    8.01
   0   3  -2  213.19    8.43
   0  -3   2  200.69    8.53
   0  -3   2  197.24    8.11
  -1   3  -2   69.36    2.77
  -1   3  -2   68.52    2.93
   1  -3   2   67.18    2.82
   1  -3   2   67.12    2.92
  -2   3  -2  151.84    6.06
   2  -3   2  156.35    6.46
   2  -3   2  157.36    6.22
  -3   3  -2  741.55   27.95
  -3   3  -2  725.39   29.90
   3  -3   2  723.61   29.79
   3  -3   2  731.19   28.49
  -4   3  -2  354.88   13.66
  -4   3  -2  353.01   14.78
   4  -3   2  359.55   14.63
   4  -3   2  351.74   14.03
  -5   3  -2    7.13    0.47
  -5   3  -2    8.18    0.84
   5  -3   2    6.90    0.69
   5  -3   2    7.14    0.63
  -6   3  -2   20.43    1.40
   6  -3   2   19.59    1.24
   6  -3   2   20.90    1.25
  -7   3  -2  120.74    5.58
   7  -3   2  118.53    5.16
   7  -3   2  119.80    5.36
  -8   3  -2   89.43    4.40
   8  -3   2   91.73    4.20
   8  -3   2   83.14    3.99
  -9   3  -2   20.07    1.67
   9  -3   2   17.89    1.44
   9  -3   2   17.35    1.47
 -10   3  -2   13.93    1.64
  10  -3   2   16.58    1.52
  10  -3   2   14.12    1.47
 -11   3  -2   54.81    3.47
  11  -3   2   60.37    3.20
 -12   3  -2   24.01    2.42
  12  -3   2   24.85    1.95
  12   2  -2   25.03    2.11
 -12  -2   2   23.80    2.18
  11   2  -2   38.58    2.77
 -11  -2   2   55.79    2.91
 -10  -2   2    5.55    1.02
   9   2  -2   76.94    4.00
  -9  -2   2   75.84    3.74
   8   2  -2   81.35    4.25
  -8  -2   2   85.74    3.95
  -8  -2   2   85.90    3.96
   7   2  -2   67.08    3.40
   7   2  -2   64.67    2.73
  -7  -2   2   61.41    2.99
  -7  -2   2   62.74    3.04
   6   2  -2    9.74    1.11
   6   2  -2    8.79    0.65
  -6  -2   2    8.17    0.73
  -6  -2   2    9.22    0.89
   5   2  -2  130.79    5.14
   5   2  -2  128.36    5.88
  -5  -2   2  130.37    5.49
  -5  -2   2  127.47    5.41
   4   2  -2  393.06   14.69
   4   2  -2  369.10   15.99
  -4  -2   2  380.05   15.60
  -4  -2   2  380.38   15.04
   3   2  -2  304.87   13.25
   3   2  -2  329.80   12.19
  -3  -2   2  315.46   12.89
  -3  -2   2  311.78   12.45
   2   2  -2    5.01    0.37
   2   2  -2    5.42    0.57
  -2  -2   2    5.23    0.27
  -2  -2   2    5.84    0.42
   1   2  -2   29.01    1.18
   1   2  -2   25.06    1.30
  -1  -2   2   26.66    1.19
   0   2  -2   78.25    3.15
   0   2  -2   73.96    3.01
   0  -2   2   77.19    3.21
   0  -2   2   71.51    3.05
  -1   2  -2  190.52    7.53
  -1   2  -2  196.09    8.05
   1  -2   2  191.63    7.68
   1  -2   2  200.07    8.00
  -2   2  -2   21.44    1.12
  -2   2  -2   21.88    0.96
   2  -2   2   21.99    1.05
   2  -2   2   21.47    1.02
  -3   2  -2   45.53    2.25
  -3   2  -2   47.39    1.95
   3  -2   2   48.86    2.13
   3  -2   2   47.91    2.10
  -4   2  -2  304.26   12.88
  -4   2  -2  317.43   11.87
   4  -2   2  297.69   12.72
   4  -2   2  310.61   12.20
  -5   2  -2  180.25    7.98
  -5   2  -2  189.21    7.22
   5  -2   2  187.59    7.84
   5  -2   2  181.02    7.52
  -6   2  -2   59.42    2.44
  -6   2  -2   58.87    2.97
   6  -2   2   57.74    2.82
   6  -2   2   58.27    2.72
  -7   2  -2   10.50    1.14
   7  -2   2    8.87    0.91
   7  -2   2    9.93    0.99
  -8   2  -2   58.50    3.19
   8  -2   2   60.17    2.92
   8  -2   2   59.04    3.04
  -9   2  -2  139.49    6.56
   9  -2   2  133.98    6.05
   9  -2   2  142.99    6.35
 -10   2  -2   50.55    3.09
  10  -2   2   52.30    2.81
  10  -2   2   51.35    2.87
 -11   2  -2    2.01    0.98
  11  -2   2    3.16    0.98
 -12   2  -2   38.29    2.84
  12  -2   2   39.01    2.50
  12   1  -2    5.59    1.21
 -12  -1   2    7.28    1.27
  11   1  -2   17.71    1.86
 -11  -1   2   24.69    1.82
 -10  -1   2   98.71    4.68
  -9  -1   2   43.60    2.47
  -9  -1   2   45.77    2.46
   8   1  -2   38.87    2.42
  -8  -1   2   39.81    2.18
  -8  -1   2   43.24    2.27
   7   1  -2  158.90    7.20
  -7  -1   2  160.51    6.88
  -7  -1   2  157.08    6.69
   6   1  -2  115.77    4.57
   6   1  -2  118.84    5.37
  -6  -1   2  111.03    5.00
   5   1  -2    5.02    0.40
   5   1  -2    4.76    0.76
  -5  -1   2    4.88    0.51
  -5  -1   2    4.59    0.56
   4   1  -2   35.71    2.04
   4   1  -2   37.10    1.58
  -4  -1   2   38.19    1.77
  -4  -1   2   39.54    1.75
   3   1  -2  286.28   10.75
   3   1  -2  263.32   11.73
  -3  -1   2  280.33   11.02
  -3  -1   2  285.73   11.44
   2   1  -2  684.22   31.67
   2   1  -2  752.44   29.57
  -2  -1   2  879.28   31.60
  -2  -1   2  780.54   30.08
   1   1  -2  391.44   15.37
  -1  -1   2  382.90   14.57
  -1  -1   2  348.00   15.24
   0   1  -2  105.77    4.32
   0   1  -2  107.53    4.10
   0  -1   2   99.66    4.38
   0  -1   2  106.67    4.17
  -1   1  -2   47.30    1.86
   1  -1   2   46.54    1.90
   1  -1   2   45.61    1.90
   1  -1   2   41.65    2.02
  -2   1  -2  304.83   13.65
  -2   1  -2  330.32   12.75
   2  -1   2  341.55   12.97
   2  -1   2  344.13   13.53
  -3   1  -2  187.90    7.75
  -3   1  -2  187.76    8.37
   3  -1   2  212.43    8.27
   3  -1   2  205.04    7.91
  -4   1  -2    2.71    0.49
  -4   1  -2    3.86    0.42
   4  -1   2    3.28    0.44
   4  -1   2    3.39    0.48
  -5   1  -2  249.60   10.73
  -5   1  -2  231.82    9.87
   5  -1   2  272.11   10.66
   5  -1   2  257.38   10.14
  -6   1  -2  336.75   14.24
  -6   1  -2  365.87   15.46
   6  -1   2  389.58   15.38
   6  -1   2  376.05   14.63
  -7   1  -2   42.34    2.41
   7  -1   2   42.87    2.30
   7  -1   2   41.81    2.17
  -8   1  -2    5.61    0.91
   8  -1   2    4.70    0.77
   8  -1   2    5.69    0.86
  -9   1  -2   25.29    1.87
   9  -1   2   25.31    1.76
   9  -1   2   25.63    1.71
 -10   1  -2   57.95    3.38
  10  -1   2   59.71    3.13
  10  -1   2   58.15    3.14
 -11   1  -2   44.23    2.92
  11  -1   2   46.61    2.69
 -12   1  -2    0.18    0.97
  12  -1   2    0.47    0.87
  13   0  -2   27.22    2.21
  12   0  -2    0.48    0.87
 -12   0   2    0.09    0.76
  11   0  -2    0.98    0.84
 -11   0   2    1.01    0.80
  10   0  -2   27.41    2.17
 -10   0   2   37.34    2.21
 -10   0   2   42.57    2.30
  -9   0   2   93.59    4.44
   8   0  -2   56.42    2.65
   8   0  -2   45.72    2.85
  -8   0   2   55.45    2.72
   7   0  -2    0.87    0.60
   7   0  -2    1.52    0.48
  -7   0   2    2.21    0.52
   6   0  -2  105.51    4.47
   6   0  -2  107.96    4.13
   6   0  -2   98.77    4.88
  -6   0   2  106.29    4.64
   5   0  -2   87.14    3.26
   5   0  -2   78.74    3.51
   5   0  -2   82.57    3.91
  -5   0   2   80.94    3.64
   4   0  -2  110.54    5.03
   4   0  -2  111.47    4.62
   4   0  -2  115.97    4.39
  -4   0   2  113.62    4.80
   3   0  -2    3.06    0.48
   3   0  -2    4.00    0.25
  -3   0   2    3.87    0.34
  -3   0   2    3.20    0.35
   2   0  -2  241.16    8.95
   2   0  -2  230.67    9.70
  -2   0   2  249.81    9.56
  -2   0   2  211.56    9.14
   1   0  -2  833.98   35.10
  -1   0   2  875.37   35.05
   0   0  -2  120.84    4.79
   0   0  -2  117.93    4.60
   0   0   2  112.43    4.88
  -1   0  -2    2.36    0.29
   1   0   2    1.90    0.20
   1   0   2    2.47    0.35
  -2   0  -2   65.47    2.86
   2   0   2   75.89    3.05
   2   0   2   69.54    3.15
  -3   0  -2  168.75    6.75
   3   0   2  181.47    7.24
   3   0   2  163.23    7.28
   3   0   2  172.43    6.87
  -4   0  -2  371.08   14.69
  -4   0  -2  357.72   15.79
   4   0   2  385.70   14.98
   4   0   2  403.39   15.76
  -5   0  -2   21.19    1.38
  -5   0  -2   20.24    1.12
   5   0   2   22.72    1.36
   5   0   2   21.13    1.21
  -6   0  -2   84.30    3.59
  -6   0  -2   80.04    4.02
   6   0   2   84.56    3.76
   6   0   2   92.27    4.01
  -7   0  -2  240.26   10.44
   7   0   2  246.03   10.32
   7   0   2  235.41    9.82
  -8   0  -2   94.93    4.64
   8   0   2   96.10    4.49
   8   0   2   94.23    4.31
  -9   0  -2    0.70    0.69
   9   0   2    1.02    0.70
   9   0   2    0.66    0.67
 -10   0  -2    7.59    1.21
  10   0   2    7.68    1.12
  10   0   2    7.48    1.09
 -11   0  -2   65.52    3.73
  11   0   2   65.86    3.46
 -12   0  -2   58.14    3.57
  12   0   2   60.68    3.36
  13  -1  -2   29.48    2.30
 -13   1   2   31.63    2.33
  12  -1  -2   38.39    2.60
 -12   1   2   37.54    2.48
  11  -1  -2   20.86    2.00
 -11   1   2   23.41    1.82
  10  -1  -2    1.68    0.81
 -10   1   2    2.55    0.77
   9  -1  -2  102.97    4.68
  -9   1   2  106.10    4.92
   8  -1  -2  217.44    9.01
  -8   1   2  220.74    9.46
   7  -1  -2  122.86    5.05
   7  -1  -2  116.10    5.47
  -7   1   2  115.97    5.27
   6  -1  -2    1.83    0.41
   6  -1  -2    0.91    0.49
  -6   1   2    0.45    0.36
   5  -1  -2  167.07    7.12
   5  -1  -2  163.07    6.64
  -5   1   2  161.92    6.95
   4  -1  -2  213.63    8.81
   4  -1  -2  235.91    8.49
   4  -1  -2  217.26    9.36
  -4   1   2  219.63    9.24
   3  -1  -2   67.93    3.02
   3  -1  -2   65.62    2.78
   3  -1  -2   69.09    2.63
  -3   1   2   68.20    2.93
   2  -1  -2  100.29    4.04
   2  -1  -2  101.85    4.37
  -2   1   2  107.04    4.11
  -2   1   2  103.64    4.33
   1  -1  -2  372.13   15.15
   1  -1  -2  353.68   14.24
  -1   1   2  386.23   14.39
   0  -1  -2  311.64   12.59
   0   1   2  304.43   12.64
   0   1   2  296.38   11.90
   0   1   2  318.13   11.98
   1   1   2   40.93    1.97
   1   1   2   43.62    1.76
   2   1   2   43.09    1.86
   2   1   2   45.65    1.90
   2   1   2   41.95    1.96
   3   1   2    2.19    0.33
   3   1   2    2.48    0.40
   3   1   2    2.80    0.48
   3   1   2    3.69    0.42
   4   1   2   23.10    1.31
   4   1   2   21.68    1.34
   4   1   2   21.70    1.17
  -5  -1  -2  132.23    6.11
   5   1   2  144.19    6.08
  -6  -1  -2   79.57    3.91
  -6  -1  -2   84.35    3.49
   6   1   2   88.14    3.89
   6   1   2   75.32    3.62
  -7  -1  -2    3.89    0.74
   7   1   2    4.78    0.80
   7   1   2    5.23    0.75
  -8  -1  -2  102.02    4.77
   8   1   2   95.50    4.59
   8   1   2   96.16    4.44
  -9  -1  -2   82.15    4.29
   9   1   2   85.00    4.06
   9   1   2   89.62    4.22
 -10  -1  -2   16.52    1.71
  10   1   2   16.15    1.42
  10   1   2   17.23    1.57
 -11  -1  -2    0.65    0.86
  11   1   2    0.13    0.81
  13  -2  -2    6.45    1.36
 -13   2   2    4.80    1.23
  12  -2  -2   24.77    2.14
 -12   2   2   25.88    2.11
  11  -2  -2   76.01    4.15
 -11   2   2   77.69    4.07
  10  -2  -2   63.89    3.53
  10  -2  -2   64.17    3.23
 -10   2   2   65.30    3.44
   9  -2  -2    0.57    0.37
   9  -2  -2    0.96    0.55
  -9   2   2    0.67    0.53
   8  -2  -2   52.78    2.66
  -8   2   2   58.46    2.87
   7  -2  -2  227.63   10.01
   7  -2  -2  232.17    9.42
  -7   2   2  235.63    9.91
   6  -2  -2  275.56   11.00
   6  -2  -2  276.44   11.66
  -6   2   2  273.22   11.56
   5  -2  -2    9.00    0.79
   5  -2  -2    9.14    0.66
  -5   2   2    8.30    0.71
   4  -2  -2   91.78    3.41
   4  -2  -2   87.69    3.90
   4  -2  -2   85.73    3.63
  -4   2   2   86.59    3.85
   3  -2  -2   81.49    3.69
   3  -2  -2   86.88    3.34
   3  -2  -2   83.73    3.44
  -3   2   2   85.97    3.67
   2  -2  -2   32.45    1.48
   2  -2  -2   31.46    1.30
  -2   2   2   29.46    1.33
  -2   2   2   31.26    1.45
   1  -2  -2  320.12   12.83
  -1   2   2  310.67   12.06
  -1   2   2  331.24   12.82
  -1   2   2  289.32   12.10
   0  -2  -2  239.41   10.00
   0   2   2  239.82    9.43
   0   2   2  249.94    9.45
  -1  -2  -2  348.95   15.02
   1   2   2  377.47   14.26
   1   2   2  371.62   14.17
   2   2   2  555.50   22.89
   2   2   2  569.29   21.77
   2   2   2  551.63   22.97
   3   2   2   56.88    2.46
   3   2   2   56.53    2.72
   3   2   2   55.83    2.65
   3   2   2   58.80    2.49
   4   2   2   38.60    1.97
   4   2   2   37.30    1.81
   4   2   2   41.20    2.05
   4   2   2   36.94    1.83
   5   2   2   91.11    3.97
   5   2   2   91.04    4.22
   5   2   2   91.78    4.24
   5   2   2   94.19    3.91
  -6  -2  -2   90.79    4.45
   6   2   2   91.15    4.19
   6   2   2  100.45    4.12
   6   2   2  101.30    4.48
  -7  -2  -2   46.11    2.59
   7   2   2   49.75    2.60
  -8  -2  -2    0.21    0.59
   8   2   2   -0.05    0.22
   8   2   2    1.07    0.66
  -9  -2  -2   54.91    3.12
   9   2   2   59.52    3.10
 -10  -2  -2   30.35    2.21
  10   2   2   31.79    2.13
  10   2   2   34.73    2.16
  13  -3  -2   47.10    3.10
 -13   3   2   47.88    2.95
 -13   3   2   45.34    3.12
  12  -3  -2    2.84    1.06
 -12   3   2    3.05    1.10
  11  -3  -2   17.80    1.78
  11  -3  -2   13.16    1.39
 -11   3   2   13.62    1.59
  10  -3  -2   46.42    2.51
  10  -3  -2   49.46    2.87
 -10   3   2   45.63    2.75
   9  -3  -2   44.39    2.37
  -9   3   2   48.12    2.64
   8  -3  -2   37.21    1.95
  -8   3   2   36.08    2.13
   7  -3  -2   19.45    1.22
   7  -3  -2   19.68    1.38
  -7   3   2   20.60    1.35
   6  -3  -2  311.82   12.58
   6  -3  -2  313.31   13.30
  -6   3   2  323.65   13.28
   5  -3  -2  427.12   17.72
   5  -3  -2  427.18   16.80
  -5   3   2  427.45   17.68
   4  -3  -2   73.35    3.07
   4  -3  -2   74.97    3.32
  -4   3   2   73.78    3.30
  -4   3   2   72.51    2.94
   3  -3  -2   18.52    1.05
   3  -3  -2   18.46    0.88
  -3   3   2   19.55    0.90
  -3   3   2   18.14    1.03
   2  -3  -2  139.40    5.47
   2  -3  -2  135.24    5.89
  -2   3   2  141.17    5.51
  -2   3   2  142.26    5.87
   1  -3  -2  377.19   15.32
  -1   3   2  377.24   14.41
  -1   3   2  363.69   15.28
   0  -3  -2   25.91    1.27
   0  -3  -2   25.88    1.03
   0   3   2   24.72    1.21
  -1  -3  -2   38.32    1.87
   1   3   2   39.10    1.79
   1   3   2   41.51    1.66
   1   3   2   39.38    1.89
   2   3   2  266.95   10.60
   2   3   2  215.00    9.86
   2   3   2  274.37    9.94
   3   3   2  199.13    8.45
   3   3   2  199.82    7.91
   3   3   2  198.04    8.40
   3   3   2  193.75    7.86
   4   3   2   99.94    4.18
   4   3   2  101.42    4.17
   4   3   2  102.43    4.53
   4   3   2   92.58    4.46
   5   3   2    0.91    0.50
   5   3   2    0.81    0.40
   5   3   2    1.09    0.42
   5   3   2    1.17    0.51
   6   3   2   41.46    2.29
   6   3   2   38.87    2.06
   6   3   2   41.26    2.05
  -7  -3  -2  129.98    6.14
   7   3   2  137.50    5.71
   7   3   2  141.77    6.19
   7   3   2  132.19    5.82
  -8  -3  -2   72.92    3.67
   8   3   2   68.27    3.46
   8   3   2   74.68    3.68
   9   3   2    1.70    0.80
 -10  -3  -2   14.63    1.53
  10   3   2   14.59    1.50
 -11  -3  -2   20.56    1.94
  13  -4  -2   26.56    2.33
 -13   4   2   29.35    2.36
  12  -4  -2   63.89    3.41
  12  -4  -2   67.15    3.75
 -12   4   2   63.56    3.74
  11  -4  -2   23.85    1.72
  11  -4  -2   24.85    2.03
 -11   4   2   24.63    2.02
  10  -4  -2    8.63    1.22
  10  -4  -2   10.02    1.13
 -10   4   2    9.31    1.25
   9  -4  -2   53.94    2.71
  -9   4   2   55.13    2.98
   8  -4  -2   70.01    3.11
  -8   4   2   62.16    3.31
   7  -4  -2   28.17    1.56
   7  -4  -2   27.83    1.73
  -7   4   2   28.99    1.72
   6  -4  -2    1.07    0.38
   6  -4  -2    0.38    0.40
  -6   4   2    0.07    0.36
   5  -4  -2  261.17   10.39
   5  -4  -2  264.60   11.02
  -5   4   2  267.40   11.02
  -5   4   2  254.51   10.11
   4  -4  -2  407.90   16.71
   4  -4  -2  394.53   15.79
  -4   4   2  420.18   16.70
  -4   4   2  391.20   15.54
   3  -4  -2  199.65    8.03
   3  -4  -2  202.79    8.59
  -3   4   2  212.37    8.57
  -3   4   2  201.92    7.99
   2  -4  -2   12.31    0.83
   2  -4  -2   13.71    0.61
  -2   4   2   12.91    0.77
  -2   4   2   13.09    0.80
   1  -4  -2   17.97    0.96
  -1   4   2   17.86    0.89
  -1   4   2   12.46    0.83
   0  -4  -2  170.70    7.22
   0  -4  -2  170.06    6.66
   0   4   2  175.64    7.17
   0   4   2  166.39    6.79
  -1  -4  -2  162.16    6.63
  -1  -4  -2  166.83    7.17
   1   4   2  171.97    6.74
   1   4   2  173.74    7.13
  -2  -4  -2   11.24    0.69
  -2  -4  -2   11.66    0.92
   2   4   2   12.13    0.89
   2   4   2   11.25    0.80
   3   4   2  192.43    8.26
   4   4   2  209.30    8.55
   4   4   2  222.35    9.19
   4   4   2  208.98    9.18
   5   4   2   49.74    2.62
   5   4   2   51.90    2.61
   5   4   2   46.38    2.35
   6   4   2    6.35    0.80
   6   4   2    7.53    1.01
   6   4   2    6.48    0.88
  -7  -4  -2   11.76    1.22
   7   4   2   11.19    1.25
   7   4   2   12.23    1.14
  -8  -4  -2   80.03    3.99
   8   4   2   88.20    4.26
  -9  -4  -2   63.39    3.34
   9   4   2   64.28    3.44
 -10  -4  -2    1.51    0.79
  10   4   2    2.71    0.96
 -11  -4  -2    0.59    0.87
  13  -5  -2    1.17    1.03
 -13   5   2   -1.16    0.86
  12  -5  -2   27.20    2.22
  12  -5  -2   27.27    2.04
 -12   5   2   31.35    2.34
  11  -5  -2   97.03    4.75
  11  -5  -2   87.68    4.29
 -11   5   2   89.42    4.73
  10  -5  -2   69.40    3.43
  10  -5  -2   71.63    3.76
 -10   5   2   70.53    3.79
   9  -5  -2    0.36    0.29
   9  -5  -2    0.94    0.53
  -9   5   2   -0.58    0.54
   8  -5  -2   51.74    2.37
   8  -5  -2   38.36    2.42
  -8   5   2   49.29    2.62
   7  -5  -2   64.98    3.02
   7  -5  -2   67.17    3.30
  -7   5   2   67.94    3.31
   6  -5  -2   99.19    4.11
   6  -5  -2   93.22    4.41
  -6   5   2   97.63    4.45
   5  -5  -2    2.57    0.40
   5  -5  -2    2.72    0.55
  -5   5   2    2.99    0.53
  -5   5   2    2.81    0.37
   4  -5  -2  195.19    7.85
   4  -5  -2  198.37    8.42
  -4   5   2  191.61    7.78
  -4   5   2  205.82    8.41
   3  -5  -2  424.02   16.74
   3  -5  -2  430.54   17.78
  -3   5   2  422.71   16.63
  -3   5   2  440.77   17.73
   2  -5  -2  142.99    6.10
   2  -5  -2  142.08    5.55
  -2   5   2  139.66    5.69
   1  -5  -2   15.47    0.99
  -1   5   2   14.56    0.92
  -1   5   2   15.74    0.91
   0  -5  -2   28.34    1.54
   0  -5  -2   27.27    1.17
   0   5   2   26.97    1.41
   0   5   2   30.01    1.45
  -1  -5  -2  119.55    5.56
  -1  -5  -2  149.88    6.15
   1   5   2  155.00    6.05
   1   5   2  141.92    5.73
  -2  -5  -2  214.81    8.71
  -2  -5  -2  221.92    9.40
   2   5   2  218.46    8.77
   2   5   2  223.57    9.31
  -3  -5  -2    1.60    0.52
  -3  -5  -2    1.33    0.36
   3   5   2    0.40    0.39
   3   5   2    1.65    0.50
  -4  -5  -2   34.45    1.80
   4   5   2   38.11    2.04
   4   5   2   34.93    1.86
  -5  -5  -2  113.42    4.97
   5   5   2  112.71    4.94
   5   5   2  124.41    5.32
   5   5   2  111.76    5.35
  -6  -5  -2   50.95    2.61
   6   5   2   53.34    2.86
   6   5   2   51.99    2.72
   6   5   2   50.28    2.55
  -7  -5  -2    3.76    0.78
   7   5   2    3.84    0.95
   7   5   2    4.70    0.82
  -8  -5  -2    1.21    0.71
   8   5   2    2.84    0.96
  -9  -5  -2   29.47    2.09
   9   5   2   35.72    2.37
 -10  -5  -2   44.75    2.79
  10   5   2   49.34    2.99
  12  -6  -2    2.03    1.04
  12  -6  -2    1.92    0.89
 -12   6   2    1.84    1.06
  11  -6  -2   32.47    2.28
  11  -6  -2   30.30    1.95
 -11   6   2   28.72    2.29
  10  -6  -2   87.97    4.11
  10  -6  -2   90.11    4.46
 -10   6   2   85.62    4.51
   9  -6  -2   64.53    3.09
  -9   6   2   63.23    3.43
   8  -6  -2   25.03    1.69
   8  -6  -2   26.23    1.56
  -8   6   2   26.26    1.78
   7  -6  -2   21.02    1.28
   7  -6  -2   21.17    1.45
  -7   6   2   20.13    1.46
   6  -6  -2   51.16    2.40
   6  -6  -2   51.90    2.68
  -6   6   2   55.91    2.72
   5  -6  -2   91.16    3.83
   5  -6  -2   95.79    4.24
  -5   6   2   89.79    4.20
  -5   6   2   90.50    3.80
   4  -6  -2   29.98    1.72
   4  -6  -2   30.62    1.43
  -4   6   2   32.30    1.70
  -4   6   2   30.77    1.52
   3  -6  -2   14.97    0.76
   3  -6  -2   15.09    1.07
  -3   6   2   14.08    0.93
   2  -6  -2  344.86   14.44
   2  -6  -2  349.60   13.44
  -2   6   2  348.57   14.34
  -2   6   2  339.37   13.52
   1  -6  -2  303.74   11.49
   1  -6  -2  289.63   12.42
  -1   6   2  288.48   11.64
  -1   6   2  300.64   12.31
   0  -6  -2   50.01    2.54
   0  -6  -2   49.77    2.09
   0   6   2   51.92    2.38
   0   6   2   53.99    2.43
  -1  -6  -2   11.06    0.96
  -1  -6  -2   10.76    0.62
   1   6   2    9.62    0.83
   1   6   2   11.75    0.87
  -2  -6  -2   72.22    3.53
  -2  -6  -2   72.25    3.07
   2   6   2   73.18    3.41
   2   6   2   74.25    3.26
  -3  -6  -2  164.19    7.26
  -3  -6  -2  152.52    6.60
   3   6   2  170.36    7.14
   3   6   2  164.17    6.70
  -4  -6  -2   75.22    3.76
  -4  -6  -2   68.65    3.26
   4   6   2   77.55    3.59
  -5  -6  -2   14.97    1.17
  -5  -6  -2   15.45    1.52
   5   6   2   17.49    1.31
   5   6   2   11.96    1.16
  -6  -6  -2   54.11    2.80
   6   6   2   56.92    2.81
  -7  -6  -2   62.05    3.25
   7   6   2   67.32    3.56
   7   6   2   64.74    3.22
  -8  -6  -2    8.64    1.19
   8   6   2    9.02    1.39
   9   6   2   -0.34    0.86
  10   6   2   38.91    2.72
  12  -7  -2   21.41    1.69
  12  -7  -2   19.43    2.04
 -12   7   2   21.78    2.22
  11  -7  -2    1.28    0.91
  11  -7  -2    1.10    0.74
 -11   7   2    0.83    0.86
  10  -7  -2   11.72    1.37
  10  -7  -2   14.19    1.31
 -10   7   2   11.77    1.47
   9  -7  -2   93.84    4.24
  -9   7   2   92.98    4.69
   8  -7  -2  113.67    5.36
   8  -7  -2  118.42    4.97
  -8   7   2  111.62    5.42
   7  -7  -2   10.59    0.91
   7  -7  -2   11.09    1.13
  -7   7   2   11.42    1.17
   6  -7  -2    4.80    0.59
   6  -7  -2    3.85    0.74
  -6   7   2    4.35    0.76
   5  -7  -2   21.17    1.46
   5  -7  -2   22.93    1.18
  -5   7   2   21.84    1.26
  -5   7   2   22.84    1.43
   4  -7  -2   32.40    1.82
   4  -7  -2   30.69    1.44
  -4   7   2   31.09    1.73
  -4   7   2   31.14    1.60
   3  -7  -2  208.06    8.77
  -3   7   2  201.99    8.15
  -3   7   2  200.04    8.65
   2  -7  -2   15.26    1.18
  -2   7   2   17.87    1.10
  -2   7   2   16.07    1.09
   1  -7  -2  184.80    8.01
  -1   7   2  175.87    7.47
  -1   7   2  192.86    7.86
   0  -7  -2  240.09   10.17
   0   7   2  240.79    9.97
   0   7   2  229.84    9.49
  -1  -7  -2   51.46    2.69
   1   7   2   52.26    2.51
   1   7   2   49.87    2.45
  -2  -7  -2    6.98    0.94
   2   7   2    6.22    0.78
   2   7   2    7.12    0.83
  -3  -7  -2   33.60    2.08
   3   7   2   29.92    1.82
   3   7   2   34.77    1.94
  -4  -7  -2   68.77    3.68
   4   7   2   73.60    3.52
   4   7   2   69.05    3.31
  -5  -7  -2   66.88    3.63
   5   7   2   65.26    3.21
  -6  -7  -2    2.56    0.88
   6   7   2    2.63    0.78
  -7  -7  -2   27.54    2.13
   7   7   2   26.03    1.86
  -8  -7  -2   12.26    1.61
  -9  -7  -2   13.47    1.71
  12  -8  -2   18.18    1.94
  11  -8  -2   35.40    2.43
 -11   8   2   33.99    2.53
  10  -8  -2   17.61    1.57
 -10   8   2   15.55    1.72
   9  -8  -2    0.84    0.51
  -9   8   2    1.87    0.79
   8  -8  -2  112.60    5.33
  -8   8   2  112.11    5.38
   7  -8  -2  173.00    7.99
  -7   8   2  187.96    8.07
   6  -8  -2   57.44    2.99
  -6   8   2   56.72    2.95
   5  -8  -2    1.66    0.61
  -5   8   2    1.26    0.52
  -5   8   2    0.90    0.46
   4  -8  -2   55.20    2.80
  -4   8   2   52.13    2.52
   3  -8  -2  101.92    4.62
  -3   8   2   94.24    4.44
  -3   8   2   99.81    4.26
   2  -8  -2   35.33    2.06
  -2   8   2   37.07    1.89
  -2   8   2   35.56    1.88
   1  -8  -2    0.94    0.54
  -1   8   2    1.04    0.49
  -1   8   2    1.68    0.47
   0  -8  -2   66.56    3.31
   0   8   2   64.36    3.04
   0   8   2   64.90    3.08
  -1  -8  -2   91.14    4.43
   1   8   2   86.51    4.05
   1   8   2   97.04    4.22
  -2  -8  -2   63.20    3.33
   2   8   2   59.41    3.02
   2   8   2   66.79    3.14
  -3  -8  -2    2.01    0.74
   3   8   2    0.08    0.53
  -4  -8  -2   17.48    1.70
   4   8   2   16.20    1.32
  -5  -8  -2   50.99    3.07
  -6  -8  -2   55.68    3.36
   6   8   2   56.61    2.96
  -7  -8  -2   -0.39    0.81
   7   8   2    2.32    0.91
  -8  -8  -2    1.70    1.00
  11  -9  -2   22.61    1.93
 -11   9   2   21.16    2.16
 -10   9   2   37.16    2.59
   9  -9  -2    9.91    1.29
  -9   9   2   15.70    1.61
   8  -9  -2    1.14    0.72
  -8   9   2    0.48    0.69
   7  -9  -2   57.85    3.17
  -7   9   2   61.11    3.19
   6  -9  -2  148.18    6.71
  -6   9   2  145.48    6.63
   5  -9  -2   66.99    3.49
  -5   9   2   69.42    3.18
   4  -9  -2    5.52    0.88
  -4   9   2    5.59    0.80
  -4   9   2    4.17    0.71
   3  -9  -2   10.38    1.14
  -3   9   2   10.20    1.00
  -3   9   2   11.85    1.08
   2  -9  -2   96.80    4.57
  -2   9   2   93.27    4.21
  -2   9   2   94.60    4.33
   1  -9  -2   45.09    2.57
  -1   9   2   45.49    2.38
  -1   9   2   47.15    2.35
   0  -9  -2   17.80    1.49
   0   9   2   19.97    1.30
   0   9   2   18.51    1.34
  -1  -9  -2   34.50    2.23
   1   9   2   32.17    1.94
   1   9   2   35.92    1.96
  -2  -9  -2   64.82    3.47
   2   9   2   61.86    3.10
  -3  -9  -2   43.26    2.65
   3   9   2   39.71    2.31
  -4  -9  -2   12.23    1.52
   4   9   2   11.48    1.25
  -5  -9  -2    6.98    1.34
   5   9   2    6.48    1.07
  -6  -9  -2   38.97    2.77
   6   9   2   41.71    2.50
  -7  -9  -2   38.56    2.86
   7   9   2   37.05    2.40
  11 -10  -2    0.49    0.92
 -10  10   2   11.03    1.52
   9 -10  -2   22.73    1.83
  -9  10   2   19.34    1.75
   8 -10  -2   28.89    2.06
  -8  10   2   29.61    2.10
   7 -10  -2   10.36    1.33
  -7  10   2   13.92    1.41
  -6  10   2    9.92    1.10
   5 -10  -2  134.12    6.40
  -5  10   2  140.01    6.29
  -5  10   2  141.21    5.95
   4 -10  -2   89.79    4.41
  -4  10   2   88.47    4.22
  -4  10   2   89.34    4.05
   3 -10  -2   36.51    2.26
  -3  10   2   35.94    2.04
  -3  10   2   36.78    2.08
   2 -10  -2   15.32    1.50
  -2  10   2   14.64    1.18
  -2  10   2   16.82    1.31
   1 -10  -2   68.58    3.71
  -1  10   2   67.42    3.41
  -1  10   2   77.27    3.46
   0 -10  -2   70.81    3.86
   0  10   2   74.12    3.56
   0  10   2   77.10    3.57
  -1 -10  -2   13.44    1.49
   1  10   2   10.25    1.20
  -2 -10  -2   11.26    1.47
   2  10   2    7.98    1.10
  -3 -10  -2   46.82    2.99
   3  10   2   47.50    2.65
  -4 -10  -2   13.58    1.75
   4  10   2   12.75    1.44
  -5 -10  -2    3.40    1.22
   5  10   2    4.46    1.01
  -6 -10  -2    0.28    1.01
   6  10   2   -0.22    0.63
  10 -11  -2    0.28    0.33
   9 -11  -2    2.48    1.00
  -9  11   2    0.82    0.83
   8 -11  -2   19.90    1.74
  -8  11   2   18.24    1.80
   7 -11  -2   64.35    3.55
  -7  11   2   61.80    3.42
   6 -11  -2   16.99    1.68
  -6  11   2   16.32    1.45
   5 -11  -2    9.02    1.26
  -5  11   2    8.30    1.09
   4 -11  -2  101.74    5.16
  -4  11   2  106.63    4.95
  -4  11   2  108.47    4.83
   3 -11  -2   72.25    3.89
  -3  11   2   77.47    3.67
  -3  11   2   72.93    3.59
   2 -11  -2   12.82    1.43
  -2  11   2   11.27    1.26
  -2  11   2   10.86    1.10
   1 -11  -2    0.42    0.74
  -1  11   2    0.05    0.63
   0 -11  -2   22.35    1.88
   0  11   2   22.89    1.67
  -1 -11  -2   63.00    3.70
   1  11   2   67.80    3.41
  -2 -11  -2   27.62    2.22
   2  11   2   25.63    1.89
  -3 -11  -2    0.49    0.96
   3  11   2    1.29    0.89
  -4 -11  -2    7.96    1.48
   4  11   2    7.07    1.19
  -5 -11  -2   15.63    2.01
   5  11   2   14.64    1.64
   8 -12  -2    0.51    0.86
  -8  12   2   -0.54    0.73
   7 -12  -2   13.64    1.66
  -7  12   2   12.11    1.46
   6 -12  -2   36.12    2.45
  -6  12   2   33.96    2.25
   5 -12  -2   47.54    2.91
  -5  12   2   45.40    2.63
   4 -12  -2   -0.63    0.80
  -4  12   2    0.73    0.65
  -4  12   2    0.11    0.70
   3 -12  -2   48.80    3.00
  -3  12   2   48.31    2.68
  -3  12   2   49.52    2.79
   2 -12  -2   69.35    3.82
  -2  12   2   64.95    3.44
   1 -12  -2   21.68    2.05
  -1  12   2   16.80    1.64
   0 -12  -2    1.63    0.95
   0  12   2    0.38    0.77
  -1 -12  -2    8.67    1.49
   1  12   2    9.71    1.33
  -2 -12  -2   48.73    3.23
   2  12   2   46.02    2.83
  -3 -12  -2   34.10    2.81
   3  12   2   33.28    2.37
   7 -13  -2    1.17    0.98
  -7  13   2    0.78    0.79
   6 -13  -2    7.68    1.38
  -6  13   2    7.63    1.17
   5 -13  -2   22.44    2.00
  -5  13   2   20.54    1.70
   4 -13  -2   30.93    2.37
  -4  13   2   29.81    2.15
   3 -13  -2    3.51    1.16
  -3  13   2    3.52    0.97
   2 -13  -2    9.06    1.51
  -2  13   2    5.95    1.17
   1 -13  -2   33.92    2.61
  -1  13   2   33.94    2.37
   0 -13  -2   30.39    2.48
   0  13   2   27.41    2.11
  -1 -13  -2    4.98    1.36
   1  13   2    4.76    1.12
  -3  14   2   18.83    1.94
  -2  14   2   16.02    1.77
   0  14  -3   16.56    1.75
   0 -14   3   18.98    2.25
  -1  14  -3    2.07    0.93
   1 -14   3    2.80    1.20
  -2  14  -3   11.16    1.49
   2 -14   3   12.00    1.71
  -3  14  -3   18.10    1.81
   3 -14   3   15.97    1.90
   4 -14   3   19.73    2.06
   3  13  -3   12.20    1.46
   2  13  -3    1.19    0.89
  -2 -13   3    3.23    1.36
   1  13  -3   32.59    2.22
  -1 -13   3   28.56    2.49
   0  13  -3   98.22    4.75
   0 -13   3  101.09    5.32
  -1  13  -3   40.10    2.53
   1 -13   3   43.25    2.88
  -2  13  -3   -0.33    0.66
   2 -13   3    1.22    0.80
  -3  13  -3   16.68    1.64
   3 -13   3   14.87    1.78
  -4  13  -3   40.26    2.48
   4 -13   3   42.67    2.74
   5 -13   3   37.31    2.59
   6 -13   3    1.63    1.00
  -7  13  -3    8.10    1.31
   7 -13   3    6.85    1.33
   5  12  -3    7.55    1.21
   4  12  -3    7.36    1.22
  -4 -12   3    8.65    1.67
   3  12  -3   32.38    2.19
  -3 -12   3   38.37    2.85
   2  12  -3   11.01    1.34
  -2 -12   3   11.44    1.67
   1  12  -3    2.07    0.79
  -1 -12   3    1.41    0.97
   0  12  -3   15.07    1.50
   0 -12   3   14.37    1.70
  -1  12  -3   56.53    2.99
   1 -12   3   56.90    3.32
  -3  12  -3    6.17    1.03
   3 -12   3    7.22    1.19
  -4  12  -3   16.45    1.51
   4 -12   3   13.89    1.55
  -5  12  -3   26.65    1.83
   5 -12   3   27.88    2.08
  -6  12  -3   51.56    2.99
   6 -12   3   54.33    3.06
  -7  12  -3   21.94    1.89
   7 -12   3   25.15    1.96
  -8  12  -3    2.24    0.99
   6  11  -3   16.00    1.49
   5  11  -3   50.59    2.91
  -5 -11   3   56.98    3.67
   4  11  -3    7.05    1.08
  -4 -11   3    7.04    1.46
   3  11  -3    9.41    1.17
  -3 -11   3    6.85    1.39
   2  11  -3   18.42    1.51
  -2 -11   3   20.49    2.04
   1  11  -3   31.43    1.93
  -1 -11   3   30.25    2.25
   0  11  -3   17.58    1.42
   0 -11   3   19.45    1.73
  -1  11  -3    8.42    1.07
   1 -11   3   10.12    1.29
  -2  11  -3   89.96    4.10
   2 -11   3   86.59    4.41
  -3  11  -3   67.21    3.33
   3 -11   3   69.53    3.59
  -4  11  -3   24.93    1.65
  -4  11  -3   26.08    1.71
   4 -11   3   24.81    1.86
  -5  11  -3    5.68    0.94
   5 -11   3    6.02    1.02
  -6  11  -3   27.37    1.97
   6 -11   3   30.89    2.00
  -7  11  -3   53.55    3.15
   7 -11   3   56.68    3.09
  -8  11  -3   37.59    2.56
  -9  11  -3    1.27    0.97
   7  10  -3    2.86    0.95
  -7 -10   3    2.34    1.24
   6  10  -3    0.68    0.72
  -6 -10   3    0.47    0.97
   5  10  -3   66.47    3.28
  -5 -10   3   62.20    3.92
   4  10  -3   59.50    3.00
  -4 -10   3   57.85    3.60
   3  10  -3   40.22    2.21
  -3 -10   3   35.50    2.60
   2  10  -3    2.29    0.67
  -2 -10   3    0.86    0.81
   1  10  -3   23.83    1.57
  -1 -10   3   24.96    1.88
   0  10  -3   37.81    2.12
   0 -10   3   38.95    2.39
  -1  10  -3   63.23    3.04
  -2  10  -3    1.71    0.60
   2 -10   3    1.60    0.69
  -3  10  -3   86.53    3.93
  -3  10  -3   85.44    4.01
   3 -10   3   87.16    4.21
  -4  10  -3  141.89    5.96
  -4  10  -3  137.61    6.24
   4 -10   3  140.07    6.35
  -5  10  -3   36.17    2.04
  -5  10  -3   37.74    2.18
   5 -10   3   38.45    2.23
  -6  10  -3    0.60    0.61
   6 -10   3    0.66    0.64
  -7  10  -3   34.31    2.28
   7 -10   3   35.93    2.19
  -8  10  -3   58.42    3.51
   8 -10   3   66.65    3.35
  -9  10  -3   76.81    4.31
 -10  10  -3    1.33    1.03
   8   9  -3   18.63    1.67
   7   9  -3   12.92    1.31
  -7  -9   3   15.27    2.03
   6   9  -3    4.74    0.92
  -6  -9   3    3.81    1.19
   5   9  -3    0.21    0.56
  -5  -9   3    1.56    0.97
   4   9  -3   20.91    1.50
  -4  -9   3   20.93    1.47
  -4  -9   3   20.80    2.07
   3   9  -3  152.64    6.20
  -3  -9   3  147.23    6.20
  -3  -9   3  134.79    6.87
   2   9  -3   48.77    2.53
  -2  -9   3   52.66    3.00
  -2  -9   3   53.02    2.56
   1   9  -3    0.49    0.47
  -1  -9   3    0.39    0.59
  -1  -9   3    0.43    0.47
   0   9  -3   21.86    1.43
   0  -9   3   21.95    1.38
   0  -9   3   23.60    1.63
  -1   9  -3   38.49    2.00
  -1   9  -3   35.67    1.85
   1  -9   3   37.96    1.95
  -2   9  -3  102.02    4.48
  -2   9  -3  103.61    4.58
   2  -9   3  103.94    4.46
   2  -9   3  103.33    4.82
  -3   9  -3   35.80    1.91
  -3   9  -3   34.82    1.94
   3  -9   3   36.37    2.07
   3  -9   3   37.32    1.91
  -4   9  -3   61.53    2.89
  -4   9  -3   58.61    3.02
   4  -9   3   63.35    3.10
   4  -9   3   62.45    2.91
  -5   9  -3  119.97    4.93
  -5   9  -3  112.39    5.29
   5  -9   3  112.47    4.99
   5  -9   3  114.79    5.26
  -6   9  -3   60.28    3.25
   6  -9   3   63.09    3.15
   6  -9   3   62.09    3.01
  -7   9  -3    1.72    0.58
   7  -9   3    3.73    0.79
   7  -9   3    4.28    0.79
  -8   9  -3   10.40    1.37
   8  -9   3    9.39    1.15
   8  -9   3   11.66    1.20
  -9   9  -3   80.93    4.48
   9  -9   3   81.36    3.98
 -10   9  -3   86.82    4.86
  10  -9   3   86.28    4.27
  11  -9   3   12.53    1.52
   9   8  -3   30.72    2.61
  -9  -8   3   29.75    2.26
   8   8  -3    0.67    0.75
   8   8  -3    1.12    1.14
  -8  -8   3    1.26    0.79
   7   8  -3   15.70    1.98
   7   8  -3   16.68    1.43
  -7  -8   3   15.51    1.53
   6   8  -3   34.08    1.99
   6   8  -3   39.15    2.66
  -6  -8   3   34.53    2.12
   5   8  -3   21.11    1.39
   4   8  -3    2.83    0.64
  -4  -8   3    2.00    0.58
  -4  -8   3    2.12    0.86
   3   8  -3   52.55    2.53
  -3  -8   3   51.39    2.50
  -3  -8   3   49.08    2.96
   2   8  -3  252.87    9.86
  -2  -8   3  241.42   10.73
  -2  -8   3  240.42    9.92
   1   8  -3   70.13    3.12
  -1  -8   3   68.23    3.49
  -1  -8   3   66.61    3.09
   0   8  -3    4.18    0.63
   0   8  -3    5.61    0.52
   0  -8   3    4.82    0.64
   0  -8   3    3.94    0.70
  -1   8  -3   22.18    1.19
  -1   8  -3   21.03    1.29
   1  -8   3   21.48    1.28
   1  -8   3   20.00    1.44
  -2   8  -3  108.34    4.66
  -2   8  -3  108.89    4.51
   2  -8   3  104.89    4.51
   2  -8   3  100.44    4.79
  -3   8  -3   63.99    3.12
  -3   8  -3   69.69    3.02
   3  -8   3   64.62    3.18
   3  -8   3   67.02    3.02
  -4   8  -3   35.81    1.79
  -4   8  -3   32.43    1.91
   4  -8   3   33.21    1.89
   4  -8   3   35.11    1.83
  -5   8  -3    1.59    0.47
  -5   8  -3    1.26    0.56
   5  -8   3    1.86    0.56
   5  -8   3    2.06    0.57
   6  -8   3   79.50    3.73
   6  -8   3   83.68    3.87
  -7   8  -3   95.63    4.87
   7  -8   3  103.54    4.65
   7  -8   3  100.01    4.50
  -8   8  -3    6.12    1.11
   8  -8   3    5.79    0.93
   8  -8   3    6.80    0.94
  -9   8  -3    3.85    1.06
   9  -8   3    4.12    0.94
 -10   8  -3   45.02    3.14
  10  -8   3   48.34    2.74
 -11   8  -3   84.39    4.78
  11  -8   3   76.47    4.02
  10   7  -3    8.99    1.63
 -10  -7   3    9.51    1.51
   9   7  -3   53.41    3.35
  -9  -7   3   46.62    2.94
   8   7  -3  109.76    5.40
   8   7  -3   98.57    4.49
  -8  -7   3   94.88    4.79
   7   7  -3   20.83    2.06
   7   7  -3   18.71    1.40
  -7  -7   3   17.79    1.53
   6   7  -3   34.70    2.48
   6   7  -3   33.88    1.85
  -6  -7   3   31.39    1.97
   5   7  -3  112.18    5.27
   5   7  -3  101.94    4.50
  -5  -7   3  100.85    4.61
   4   7  -3    4.42    0.95
   4   7  -3    4.92    0.68
  -4  -7   3    6.25    0.76
   3   7  -3   16.98    1.15
  -3  -7   3   17.33    1.14
  -3  -7   3   19.09    1.53
   2   7  -3    3.85    0.62
  -2  -7   3    3.05    0.72
  -2  -7   3    3.58    0.55
   1   7  -3  150.53    5.99
   1   7  -3  137.86    5.88
  -1  -7   3  141.99    6.42
  -1  -7   3  141.68    5.93
   0   7  -3  281.12   11.28
   0   7  -3  272.51   10.81
   0  -7   3  265.28   10.93
  -1   7  -3   26.02    1.33
  -1   7  -3   26.27    1.40
   1  -7   3   25.30    1.53
   1  -7   3   23.85    1.38
  -2   7  -3    4.99    0.61
  -2   7  -3    5.52    0.58
   2  -7   3    5.23    0.68
   2  -7   3    4.08    0.58
  -3   7  -3   51.40    2.33
  -3   7  -3   49.30    2.45
   3  -7   3   51.48    2.38
   3  -7   3   49.99    2.49
  -4   7  -3  197.38    7.88
  -4   7  -3  191.77    8.45
   4  -7   3  198.75    8.40
   4  -7   3  198.73    8.06
  -5   7  -3  127.93    6.47
  -5   7  -3  154.83    5.99
   5  -7   3  151.03    6.18
   5  -7   3  153.47    6.43
  -6   7  -3    2.84    0.71
   6  -7   3    2.32    0.60
   6  -7   3    2.45    0.60
  -7   7  -3  158.08    7.30
   7  -7   3  162.23    7.00
   7  -7   3  158.01    6.77
  -8   7  -3   53.60    3.18
   8  -7   3   55.94    2.87
   8  -7   3   57.62    2.87
  -9   7  -3   20.95    1.89
   9  -7   3   23.19    1.69
 -10   7  -3    0.85    0.90
  10  -7   3    2.99    0.91
 -11   7  -3   36.54    2.85
  11  -7   3   33.74    2.28
 -11  -6   3    8.82    1.51
  10   6  -3    5.61    1.35
 -10  -6   3    4.10    1.08
   9   6  -3    2.74    1.09
  -9  -6   3    1.53    0.83
   8   6  -3   62.04    2.99
   8   6  -3   66.15    3.72
  -8  -6   3   60.72    3.30
   7   6  -3  139.91    5.87
   7   6  -3  146.00    6.77
  -7  -6   3  133.67    6.14
   6   6  -3   29.96    2.19
   6   6  -3   30.34    1.68
  -6  -6   3   29.86    1.80
   5   6  -3    9.51    1.25
   5   6  -3    8.94    0.86
  -5  -6   3   10.70    1.00
   4   6  -3   15.88    1.34
   4   6  -3    9.53    0.82
  -4  -6   3   16.28    1.05
   3   6  -3  110.74    4.51
   3   6  -3  106.33    5.02
  -3  -6   3  105.77    4.55
   2   6  -3   89.10    3.75
   2   6  -3   92.13    3.71
  -2  -6   3   85.59    4.20
  -2  -6   3   84.69    3.76
   1   6  -3    0.21    0.30
   1   6  -3    0.33    0.19
  -1  -6   3    0.98    0.45
  -1  -6   3    0.29    0.27
   0   6  -3  162.54    6.72
   0   6  -3  164.40    6.51
   0  -6   3  158.89    6.57
   0  -6   3  160.77    6.98
  -1   6  -3  264.64   10.88
  -1   6  -3  265.94   10.35
   1  -6   3  263.43   11.03
   1  -6   3  257.48   10.49
  -2   6  -3  167.28    6.69
  -2   6  -3  170.21    7.08
   2  -6   3  164.80    7.12
   2  -6   3  165.44    6.80
  -3   6  -3    2.60    0.45
  -3   6  -3    2.24    0.40
   3  -6   3    1.86    0.42
   3  -6   3    1.92    0.42
  -4   6  -3  106.49    4.28
  -4   6  -3  102.64    4.67
   4  -6   3  102.07    4.43
   4  -6   3  103.08    4.56
  -5   6  -3  185.08    7.12
  -5   6  -3  172.23    7.79
   5  -6   3  173.32    7.35
   5  -6   3  182.14    7.63
  -6   6  -3  181.98    8.23
   6  -6   3  190.69    7.98
   6  -6   3  185.09    7.72
  -7   6  -3    5.11    0.90
   7  -6   3    3.45    0.66
   7  -6   3    3.01    0.66
  -8   6  -3   33.10    2.32
   8  -6   3   36.85    2.07
   8  -6   3   37.28    2.06
  -9   6  -3   59.20    3.48
   9  -6   3   60.18    3.07
   9  -6   3   56.41    3.00
 -10   6  -3   30.78    2.43
  10  -6   3   32.28    2.12
 -11   6  -3    3.89    1.28
  11  -6   3    3.48    0.96
  12  -6   3   17.78    1.84
  11   5  -3    8.72    1.56
 -11  -5   3   11.90    1.58
  10   5  -3   35.93    2.59
 -10  -5   3   36.48    2.44
   9   5  -3    7.83    1.34
  -9  -5   3    9.32    1.25
   8   5  -3    0.59    0.78
  -8  -5   3    0.84    0.63
   7   5  -3   88.96    4.51
   7   5  -3   90.48    3.81
  -7  -5   3   80.69    4.02
   6   5  -3  152.47    7.36
   6   5  -3  163.16    6.53
  -6  -5   3  163.84    6.82
   5   5  -3   92.34    4.47
   5   5  -3   90.00    3.81
  -5  -5   3   86.82    3.97
   4   5  -3   -0.33    0.46
   4   5  -3    0.96    0.39
  -4  -5   3    0.27    0.36
   3   5  -3   59.53    2.89
   3   5  -3   45.12    2.41
  -3  -5   3   66.36    2.59
   2   5  -3  167.99    6.58
   2   5  -3  173.54    6.74
   2   5  -3  153.89    7.11
  -2  -5   3  159.61    6.65
   1   5  -3   67.96    2.76
   1   5  -3   63.73    2.80
  -1  -5   3   64.45    2.82
   0   5  -3    1.38    0.24
   0   5  -3    0.60    0.28
   0  -5   3    1.46    0.33
   0  -5   3    1.55    0.38
  -1   5  -3   30.43    1.44
  -1   5  -3   29.95    1.44
   1  -5   3   28.99    1.45
   1  -5   3   29.96    1.52
  -2   5  -3  158.96    6.66
  -2   5  -3  154.65    6.26
   2  -5   3  155.95    6.65
   2  -5   3  159.31    6.39
  -3   5  -3  140.61    6.03
  -3   5  -3  143.05    5.60
   3  -5   3  139.30    5.74
   3  -5   3  135.45    5.93
  -4   5  -3   34.82    1.63
   4  -5   3   34.40    1.75
   4  -5   3   35.48    1.75
  -5   5  -3   17.75    1.30
  -5   5  -3   19.04    1.03
   5  -5   3   19.87    1.16
   5  -5   3   19.04    1.22
  -6   5  -3  175.99    7.72
   6  -5   3  168.97    7.40
   6  -5   3  174.94    7.20
  -7   5  -3  258.37   11.56
   7  -5   3  271.24   10.86
   7  -5   3  266.70   11.23
  -8   5  -3   24.31    1.87
   8  -5   3   24.01    1.61
   8  -5   3   28.02    1.71
  -9   5  -3    9.08    1.36
   9  -5   3    9.82    1.11
   9  -5   3   12.70    1.28
 -10   5  -3   42.51    3.00
  10  -5   3   47.62    2.65
 -11   5  -3   27.66    2.38
  11  -5   3   27.39    1.99
 -12   5  -3    8.18    1.62
  12  -5   3    7.84    1.32
  12   4  -3   33.50    2.51
  11   4  -3    2.99    1.11
 -11  -4   3    2.01    0.97
  10   4  -3   16.46    1.81
 -10  -4   3   22.31    1.80
   9   4  -3   33.37    2.35
  -9  -4   3   34.27    2.16
   8   4  -3   23.74    1.87
  -8  -4   3   22.03    1.60
   7   4  -3    5.46    0.67
   7   4  -3    7.69    1.18
  -7  -4   3    6.10    0.85
   6   4  -3   43.57    2.56
   6   4  -3   42.46    2.00
  -6  -4   3   41.42    2.19
   5   4  -3  351.37   13.42
   5   4  -3  340.91   14.69
  -5  -4   3  339.06   13.76
   4   4  -3  174.15    8.05
   4   4  -3  188.83    7.29
  -4  -4   3  182.97    7.48
  -4  -4   3  185.96    7.52
   3   4  -3    3.15    0.59
   3   4  -3    2.83    0.39
  -3  -4   3    3.98    0.48
   2   4  -3   75.71    3.08
   2   4  -3   71.69    3.41
  -2  -4   3   73.67    3.13
   1   4  -3  122.74    4.79
   1   4  -3  111.33    5.12
   1   4  -3  123.02    4.89
  -1  -4   3  117.88    4.84
   0   4  -3  224.27    8.88
   0   4  -3  217.70    8.46
   0  -4   3  208.28    8.58
   0  -4   3  213.56    9.03
  -1   4  -3  113.58    4.68
  -1   4  -3  111.82    4.44
   1  -4   3  107.69    4.52
   1  -4   3  107.83    4.69
  -2   4  -3   72.31    3.07
  -2   4  -3   75.39    3.31
   2  -4   3   74.59    3.17
   2  -4   3   76.58    3.25
  -3   4  -3  222.93    8.86
   3  -4   3  228.71    9.41
   3  -4   3  228.38    9.08
  -4   4  -3   79.28    3.76
  -4   4  -3   82.43    3.34
   4  -4   3   82.06    3.53
   4  -4   3   81.92    3.57
  -5   4  -3   29.57    1.37
  -5   4  -3   27.03    1.71
   5  -4   3   27.39    1.55
   5  -4   3   32.03    1.56
  -6   4  -3    5.91    0.88
   6  -4   3    6.77    0.77
   6  -4   3    6.58    0.71
  -7   4  -3  126.23    6.09
   7  -4   3  130.54    5.62
   7  -4   3  134.68    5.78
  -8   4  -3  146.51    7.09
   8  -4   3  154.84    6.57
   8  -4   3  156.64    6.78
  -9   4  -3   62.47    3.53
   9  -4   3   62.97    3.12
   9  -4   3   58.85    3.15
 -10   4  -3    2.48    0.96
  10  -4   3    1.97    0.80
 -11   4  -3   16.33    1.99
  11  -4   3   17.16    1.66
 -12   4  -3   31.19    2.68
  12  -4   3   29.51    2.19
  12   3  -3   40.39    2.81
 -12  -3   3   39.62    2.68
  11   3  -3   42.03    2.77
 -11  -3   3   40.89    2.62
  10   3  -3    2.27    0.93
 -10  -3   3    3.24    0.90
   9   3  -3    6.09    1.13
  -9  -3   3    5.96    0.99
   8   3  -3   18.05    1.73
  -8  -3   3   18.23    1.39
   7   3  -3   75.88    3.16
   7   3  -3   74.49    3.88
  -7  -3   3   70.89    3.47
   6   3  -3   27.35    1.89
   6   3  -3   27.75    1.38
  -6  -3   3   28.53    1.42
  -6  -3   3   26.97    1.59
   5   3  -3    7.80    0.64
   5   3  -3    6.20    0.92
  -5  -3   3   10.15    0.86
  -5  -3   3    8.72    0.58
   4   3  -3  323.06   12.06
   4   3  -3  292.52   13.16
  -4  -3   3  301.75   12.33
  -4  -3   3  320.61   12.67
   3   3  -3  239.74    8.98
   3   3  -3  225.48    9.81
  -3  -3   3  223.22    9.16
   2   3  -3  111.76    4.92
  -2  -3   3  112.82    4.58
   1   3  -3    1.53    0.32
   1   3  -3    0.84    0.23
   1   3  -3    1.43    0.15
  -1  -3   3    1.13    0.25
   0   3  -3  344.28   13.59
   0   3  -3  342.92   12.85
   0  -3   3  322.51   13.04
   0  -3   3  319.87   13.66
  -1   3  -3  295.84   11.82
  -1   3  -3  282.69   11.10
   1  -3   3  286.09   11.77
   1  -3   3  282.42   11.30
  -2   3  -3  290.46   12.00
  -2   3  -3  283.56   11.19
   2  -3   3  290.78   11.43
   2  -3   3  291.94   11.87
  -3   3  -3    4.58    0.59
  -3   3  -3    6.05    0.44
   3  -3   3    5.34    0.45
   3  -3   3    5.13    0.54
  -4   3  -3  181.61    7.91
  -4   3  -3  181.44    7.19
   4  -3   3  190.11    7.68
   4  -3   3  180.12    7.43
  -5   3  -3  138.36    6.22
  -5   3  -3  142.61    5.53
   5  -3   3  139.62    5.95
   5  -3   3  135.52    5.79
  -6   3  -3   28.09    1.73
  -6   3  -3   24.80    1.24
   6  -3   3   26.17    1.50
   6  -3   3   27.33    1.50
  -7   3  -3    0.43    0.51
   7  -3   3    0.07    0.47
   7  -3   3    1.16    0.54
  -8   3  -3   63.19    3.60
   8  -3   3   67.68    3.38
   8  -3   3   74.17    3.34
  -9   3  -3  153.86    7.39
   9  -3   3  158.04    6.83
   9  -3   3  160.01    7.07
 -10   3  -3   76.38    4.45
  10  -3   3   89.44    4.11
 -11   3  -3   -0.41    0.87
  11  -3   3    0.50    0.78
 -12   3  -3    9.73    1.71
  12  -3   3   12.59    1.59
  12   2  -3    4.40    1.15
 -12  -2   3    5.49    1.22
  11   2  -3   48.44    3.12
 -11  -2   3   56.91    3.09
  10   2  -3  137.36    6.52
 -10  -2   3  133.74    6.14
   9   2  -3   16.80    1.67
  -9  -2   3   13.94    1.38
   8   2  -3   22.77    1.80
  -8  -2   3   21.42    1.50
  -8  -2   3   21.44    1.37
   7   2  -3   68.29    2.76
   7   2  -3   61.98    3.42
  -7  -2   3   64.10    3.09
  -7  -2   3   64.01    3.01
   6   2  -3   27.10    1.28
   6   2  -3   29.06    1.89
  -6  -2   3   26.07    1.53
  -6  -2   3   26.97    1.41
   5   2  -3   94.32    3.71
   5   2  -3   91.59    4.39
  -5  -2   3   89.61    3.95
  -5  -2   3   90.80    3.93
   4   2  -3    1.80    0.53
   4   2  -3    2.12    0.30
  -4  -2   3    2.02    0.38
  -4  -2   3    1.81    0.26
   3   2  -3  372.19   13.70
   3   2  -3  316.78   14.83
  -3  -2   3  355.24   13.98
  -3  -2   3  373.20   14.46
   2   2  -3  434.31   17.36
   2   2  -3  487.08   18.72
  -2  -2   3  483.16   17.69
  -2  -2   3  408.19   18.34
   1   2  -3    6.84    0.41
   1   2  -3    6.61    0.49
  -1  -2   3    5.87    0.36
   0   2  -3    0.99    0.20
   0  -2   3    1.86    0.26
  -1   2  -3   78.24    3.21
  -1   2  -3   78.52    3.48
   1  -2   3   80.17    3.29
   1  -2   3   83.26    3.34
  -2   2  -3  578.80   22.28
  -2   2  -3  560.02   23.83
   2  -2   3  594.96   23.64
   2  -2   3  588.49   22.68
  -3   2  -3  232.22   10.45
  -3   2  -3  253.03    9.68
   3  -2   3  249.44    9.89
   3  -2   3  258.53   10.25
  -4   2  -3    9.67    0.87
  -4   2  -3    9.31    0.63
   4  -2   3    9.17    0.71
   4  -2   3    9.64    0.68
  -5   2  -3  154.68    6.15
  -5   2  -3  152.51    6.84
   5  -2   3  154.47    6.60
   5  -2   3  155.56    6.37
  -6   2  -3   47.64    2.63
  -6   2  -3   47.57    2.16
   6  -2   3   50.88    2.38
   6  -2   3   49.39    2.43
  -7   2  -3   37.06    2.23
   7  -2   3   35.92    1.98
   7  -2   3   37.20    2.04
  -8   2  -3    9.68    1.22
   8  -2   3    9.81    1.07
   8  -2   3    8.48    1.01
  -9   2  -3   25.20    1.93
   9  -2   3   23.95    1.65
   9  -2   3   24.02    1.68
 -10   2  -3  107.21    5.45
  10  -2   3  107.58    4.99
 -11   2  -3   63.32    3.81
  11  -2   3   62.71    3.37
 -12   2  -3    3.71    1.33
  12  -2   3    5.34    1.19
  13   1  -3    5.58    1.20
  12   1  -3    4.01    0.96
 -12  -1   3    5.47    1.17
  11   1  -3    1.65    0.92
 -11  -1   3    1.32    0.82
  10   1  -3   46.23    2.87
 -10  -1   3   45.43    2.63
   9   1  -3  136.69    6.43
  -9  -1   3  132.81    6.00
  -9  -1   3  137.25    6.08
   8   1  -3  105.18    5.08
  -8  -1   3  100.05    4.64
  -8  -1   3  104.90    4.68
   7   1  -3    0.54    0.57
  -7  -1   3    0.55    0.38
  -7  -1   3    1.46    0.50
   6   1  -3   28.42    1.22
   6   1  -3   25.38    1.76
  -6  -1   3   26.64    1.49
  -6  -1   3   24.64    1.40
   5   1  -3  230.23    8.88
   5   1  -3  236.46    9.97
  -5  -1   3  224.28    9.52
  -5  -1   3  226.76    9.23
   4   1  -3  335.98   12.32
   4   1  -3  307.54   13.52
  -4  -1   3  317.49   12.66
  -4  -1   3  317.25   13.13
   3   1  -3    6.89    0.43
   3   1  -3    7.40    0.80
  -3  -1   3    5.89    0.42
  -3  -1   3    7.75    0.53
   2   1  -3  192.72    9.14
   2   1  -3  221.34    8.39
  -2  -1   3  223.03    8.58
  -2  -1   3  230.19    8.89
   1   1  -3 1000.00   39.52
   1   1  -3  889.84   37.10
  -1  -1   3  987.98   37.51
  -1  -1   3  986.84   39.57
   0   1  -3  145.29    6.12
   0   1  -3  154.04    5.84
   0  -1   3  148.42    6.26
   0  -1   3  149.74    5.91
  -1   1  -3   16.07    0.85
   1  -1   3   17.11    0.74
   1  -1   3   18.30    0.86
   1  -1   3   16.07    0.98
  -2   1  -3  216.29    8.72
   2  -1   3  232.00    8.83
   2  -1   3  236.92    9.16
   2  -1   3  204.34    9.34
  -3   1  -3  279.90   11.88
   3  -1   3  316.47   12.59
   3  -1   3  318.37   12.07
  -4   1  -3  242.61   10.62
  -4   1  -3  231.96    9.82
   4  -1   3  270.09   10.46
   4  -1   3  254.03    9.99
  -5   1  -3   17.05    1.22
  -5   1  -3   15.25    1.00
   5  -1   3   16.48    1.11
   5  -1   3   17.03    1.09
  -6   1  -3   31.71    1.68
  -6   1  -3   32.70    1.99
   6  -1   3   33.75    1.83
   6  -1   3   34.97    1.79
  -7   1  -3   36.77    2.29
   7  -1   3   37.11    2.02
   7  -1   3   39.05    2.09
  -8   1  -3   35.62    2.26
   8  -1   3   33.79    1.99
   8  -1   3   33.73    2.00
  -9   1  -3   23.29    1.83
   9  -1   3   23.05    1.61
   9  -1   3   21.84    1.60
 -10   1  -3    5.53    1.17
  10  -1   3    7.06    1.10
 -11   1  -3   66.57    4.03
  11  -1   3   75.13    3.73
 -12   1  -3   56.27    3.52
  12  -1   3   53.43    3.14
  13   0  -3   22.61    2.20
  11   0  -3   12.43    1.60
 -11   0   3   11.26    1.41
  10   0  -3    0.78    0.82
 -10   0   3    0.71    0.65
 -10   0   3    0.96    0.71
   9   0  -3   23.05    1.87
  -9   0   3   24.93    1.61
  -9   0   3   23.24    1.62
   8   0  -3  207.12    9.34
  -8   0   3  208.67    9.00
  -8   0   3  212.66    8.73
   7   0  -3  196.95    8.57
  -7   0   3  191.12    8.19
  -7   0   3  187.67    7.93
   6   0  -3    1.42    0.22
   6   0  -3    0.62    0.55
  -6   0   3    1.32    0.41
  -6   0   3    1.42    0.39
   5   0  -3   44.93    1.75
   5   0  -3   41.68    2.31
  -5   0   3   41.83    2.01
  -5   0   3   41.81    2.00
   4   0  -3  275.94   10.20
   4   0  -3  251.83   11.21
  -4   0   3  261.73   10.94
  -4   0   3  269.60   10.53
   3   0  -3  179.74    6.88
   3   0  -3  179.00    7.60
  -3   0   3  188.47    7.38
  -3   0   3  165.55    7.08
   2   0  -3   19.87    0.89
   2   0  -3   18.62    1.08
  -2   0   3   20.64    0.95
   1   0  -3    4.19    0.37
  -1   0   3    3.92    0.31
  -1   0   3    3.74    0.27
   0   0  -3  252.21   10.00
   0   0  -3  242.00    9.54
   0   0   3  248.98    9.59
   0   0   3  236.33   10.14
  -1   0  -3  450.72   18.20
  -1   0  -3  447.34   17.27
   1   0   3  454.48   17.44
   1   0   3  436.30   18.42
  -2   0  -3    5.72    0.53
   2   0   3    6.37    0.43
   2   0   3    5.99    0.64
  -3   0  -3    9.01    0.66
   3   0   3    6.94    0.78
   3   0   3    8.99    0.64
  -4   0  -3  246.15    9.86
   4   0   3  236.73    9.98
   4   0   3  267.64   10.48
  -5   0  -3  444.28   18.89
  -5   0  -3  436.91   17.56
   5   0   3  468.84   18.71
   5   0   3  456.42   17.86
  -6   0  -3   70.92    3.09
  -6   0  -3   66.90    3.48
   6   0   3   68.97    3.17
   6   0   3   71.06    3.31
  -7   0  -3    8.38    1.09
   7   0   3    7.60    0.91
   7   0   3    8.96    0.97
  -8   0  -3   66.36    3.60
   8   0   3   69.96    3.40
   8   0   3   68.69    3.32
  -9   0  -3   31.27    2.08
   9   0   3   23.24    1.70
   9   0   3   24.81    1.72
 -10   0  -3   20.58    1.94
  10   0   3   15.87    1.57
 -11   0  -3    0.21    0.89
  11   0   3    0.73    0.81
 -12   0  -3   23.64    2.40
  12   0   3   28.32    2.18
  13  -1  -3    3.89    1.25
 -13   1   3    3.23    1.14
 -12   1   3   20.28    1.90
  11  -1  -3   17.27    1.89
 -11   1   3   24.51    1.78
 -11   1   3   23.83    1.79
  10  -1  -3   17.10    1.75
 -10   1   3   18.45    1.46
 -10   1   3   19.06    1.51
   9  -1  -3   22.25    1.76
  -9   1   3   20.46    1.52
   8  -1  -3    9.56    1.19
  -8   1   3   12.36    1.02
   7  -1  -3  204.85    8.94
  -7   1   3  201.41    8.68
   6  -1  -3  241.39   10.53
  -6   1   3  249.06   10.32
   5  -1  -3   38.85    2.10
   5  -1  -3   41.46    1.60
  -5   1   3   38.92    1.93
   4  -1  -3    7.80    0.40
   4  -1  -3    6.29    0.69
  -4   1   3    8.04    0.60
  -4   1   3    7.27    0.55
   3  -1  -3  108.83    4.27
   3  -1  -3  105.22    4.71
  -3   1   3  109.17    4.62
  -3   1   3  112.74    4.41
   2  -1  -3  634.78   25.24
   2  -1  -3  632.82   26.90
  -2   1   3  682.70   26.85
  -2   1   3  685.90   25.59
   1  -1  -3  447.10   18.68
  -1   1   3  463.59   17.76
  -1   1   3  462.54   18.69
   0  -1  -3   27.31    1.30
   0  -1  -3   28.00    1.26
   0   1   3   27.41    1.36
   0   1   3   29.25    1.20
  -1  -1  -3  559.63   21.66
  -1  -1  -3  568.87   22.92
   1   1   3  582.04   21.89
   1   1   3  540.04   23.10
   2   1   3  163.73    7.08
   2   1   3  165.41    6.57
   2   1   3  164.61    6.86
   3   1   3    9.87    0.69
   3   1   3   10.99    0.73
  -4  -1  -3    4.68    0.53
   4   1   3    4.26    0.55
   4   1   3    4.11    0.62
   4   1   3    4.52    0.53
  -5  -1  -3  137.83    5.88
   5   1   3  152.15    6.31
  -6  -1  -3  298.68   13.01
  -6  -1  -3  298.44   12.01
   6   1   3  316.81   12.86
  -7  -1  -3  103.77    4.66
   7   1   3   78.95    4.17
   7   1   3  105.18    4.47
  -8  -1  -3    1.05    0.65
   8   1   3   -0.07    0.55
   8   1   3    0.84    0.59
  -9  -1  -3   27.85    2.01
   9   1   3   28.00    1.84
   9   1   3   26.19    1.80
 -10  -1  -3   25.66    2.09
  10   1   3   29.31    1.99
 -11  -1  -3   15.96    1.84
  11   1   3   17.45    1.75
  13  -2  -3   50.05    3.21
 -13   2   3   46.10    2.97
 -12   2   3   11.35    1.42
 -12   2   3    8.85    1.36
  11  -2  -3    2.15    0.80
 -11   2   3    2.50    0.82
 -11   2   3    2.32    0.88
  10  -2  -3   20.48    1.73
 -10   2   3   18.65    1.57
   9  -2  -3   74.74    3.91
   9  -2  -3   74.24    3.50
  -9   2   3   75.24    3.70
   8  -2  -3   49.74    2.78
   8  -2  -3   50.84    2.46
  -8   2   3   48.78    2.58
   7  -2  -3   13.81    1.20
   7  -2  -3   14.16    0.99
  -7   2   3   12.85    1.03
   6  -2  -3  133.34    5.52
   6  -2  -3  127.78    5.93
  -6   2   3  139.24    5.84
   5  -2  -3  204.51    8.73
   5  -2  -3  206.23    7.83
   5  -2  -3  202.10    8.18
  -5   2   3  204.92    8.63
   4  -2  -3  206.40    8.19
   4  -2  -3  196.52    8.70
   4  -2  -3  218.57    7.98
  -4   2   3  202.91    8.63
   3  -2  -3    0.57    0.29
   3  -2  -3    0.86    0.22
  -3   2   3    0.81    0.21
  -3   2   3    0.21    0.23
   2  -2  -3  271.55   11.59
   2  -2  -3  274.32   10.88
  -2   2   3  294.62   10.95
  -2   2   3  282.39   11.57
   1  -2  -3  497.17   20.78
  -1   2   3  500.63   19.58
  -1   2   3  523.92   20.79
  -1   2   3  511.49   19.76
   0  -2  -3  257.44   10.62
   0   2   3  252.88   10.67
   0   2   3  256.67   10.09
   0   2   3  265.01   10.04
  -1  -2  -3    6.01    0.46
   1   2   3    6.47    0.59
   1   2   3    6.00    0.42
   2   2   3  115.99    4.68
   3   2   3   42.73    2.18
   3   2   3   39.78    1.96
   3   2   3   39.07    1.86
   3   2   3   42.83    1.96
   4   2   3   65.70    2.91
   4   2   3   65.17    3.22
   4   2   3   64.83    3.08
   4   2   3   68.95    2.96
   5   2   3   18.27    1.15
   5   2   3   19.02    1.21
   5   2   3   20.46    1.37
   5   2   3   17.42    1.21
   6   2   3   29.74    1.71
   6   2   3   32.88    1.84
  -7  -2  -3  150.60    6.90
  -7  -2  -3  152.20    6.27
   7   2   3  149.27    6.46
   7   2   3  154.38    6.74
  -8  -2  -3  129.67    6.11
   8   2   3  135.01    5.94
   8   2   3  125.49    5.70
  -9  -2  -3   23.86    1.86
   9   2   3   25.48    1.78
 -10  -2  -3    7.95    1.30
  13  -3  -3   33.79    2.59
 -13   3   3   29.87    2.46
 -13   3   3   32.20    2.34
 -12   3   3  111.10    5.47
 -12   3   3  104.61    5.16
  11  -3  -3   14.81    1.58
  10  -3  -3    0.87    0.80
  10  -3  -3    0.82    0.62
 -10   3   3    2.08    0.74
   9  -3  -3   39.20    2.10
   9  -3  -3   38.85    2.34
  -9   3   3   35.07    2.18
   8  -3  -3  110.25    5.24
   8  -3  -3  112.14    4.84
  -8   3   3  113.91    5.17
   7  -3  -3   94.54    4.33
   7  -3  -3   91.20    3.97
  -7   3   3   89.68    4.23
   6  -3  -3    1.40    0.39
   6  -3  -3    0.70    0.44
  -6   3   3    0.51    0.39
   5  -3  -3  172.47    6.48
   5  -3  -3  162.21    7.18
   5  -3  -3  164.67    6.72
  -5   3   3  167.82    7.14
   4  -3  -3  244.05    9.67
   4  -3  -3  241.61   10.28
   4  -3  -3  245.91    9.50
  -4   3   3  248.32   10.25
   3  -3  -3  101.21    4.36
  -3   3   3   96.65    4.02
  -3   3   3  102.24    4.33
   2  -3  -3    2.68    0.40
  -2   3   3    2.62    0.36
  -2   3   3    3.37    0.40
  -2   3   3    3.58    0.24
   1  -3  -3   38.83    1.89
  -1   3   3   41.47    1.90
  -1   3   3   42.69    1.85
   0  -3  -3  287.79   12.42
   0   3   3  302.08   11.76
   0   3   3  312.24   11.68
  -1  -3  -3  348.28   14.72
   1   3   3  356.21   14.79
   1   3   3  372.57   13.92
   1   3   3  349.91   13.91
  -2  -3  -3   57.85    2.74
   2   3   3   60.28    2.52
   2   3   3   61.16    2.87
   2   3   3   58.26    2.63
   3   3   3   29.05    1.56
   3   3   3   30.01    1.72
   3   3   3   30.78    1.60
   3   3   3   30.37    1.46
   4   3   3  101.02    4.30
   4   3   3  103.18    4.33
   4   3   3  104.50    4.71
   4   3   3   98.09    4.56
   5   3   3   58.40    2.95
   5   3   3   60.79    2.81
   5   3   3   58.98    3.04
   5   3   3   62.20    2.81
   6   3   3   13.11    1.12
   6   3   3   16.10    1.30
   6   3   3   15.13    1.15
   6   3   3   13.84    1.23
  -7  -3  -3   15.12    1.34
   7   3   3   13.54    1.23
   7   3   3   13.21    1.22
  -8  -3  -3   93.45    4.59
   8   3   3   89.26    4.29
   8   3   3   94.84    4.50
  -9  -3  -3   77.68    4.24
   9   3   3   84.73    4.06
   9   3   3   85.73    4.17
 -11  -3  -3   -0.39    0.69
  13  -4  -3    0.27    0.95
 -13   4   3   -0.15    0.81
 -13   4   3    0.73    1.03
  12  -4  -3   20.56    1.92
 -12   4   3   29.80    2.17
 -11   4   3   93.57    4.78
  10  -4  -3   76.57    3.58
  10  -4  -3   76.24    3.95
 -10   4   3   68.95    3.80
   9  -4  -3    1.04    0.67
   9  -4  -3    1.01    0.54
  -9   4   3    1.64    0.64
   8  -4  -3   17.73    1.44
   8  -4  -3   19.86    1.23
  -8   4   3   17.96    1.37
   7  -4  -3   79.81    3.51
   7  -4  -3   80.47    3.86
  -7   4   3   80.67    3.83
   6  -4  -3  246.86    9.77
   6  -4  -3  237.79   10.39
  -6   4   3  247.26   10.37
   5  -4  -3   38.77    1.64
   5  -4  -3   35.63    1.71
   5  -4  -3   38.32    1.97
  -5   4   3   37.08    1.94
   4  -4  -3   81.76    3.31
   4  -4  -3   76.86    3.64
  -4   4   3   84.32    3.64
  -4   4   3   78.91    3.31
   3  -4  -3  460.54   17.69
   3  -4  -3  444.04   18.76
  -3   4   3  470.46   18.73
  -3   4   3  443.37   17.57
   2  -4  -3   22.72    1.26
  -2   4   3   23.45    0.96
  -2   4   3   22.20    1.22
  -2   4   3   24.28    1.21
   1  -4  -3   16.77    0.94
  -1   4   3   12.30    0.83
  -1   4   3   16.16    0.91
   0  -4  -3    8.43    0.67
   0   4   3    7.72    0.66
   0   4   3    9.02    0.65
  -1  -4  -3  265.91   11.08
  -1  -4  -3  259.01   10.36
   1   4   3  272.34   11.10
   1   4   3  262.49   10.45
  -2  -4  -3  322.65   13.73
   2   4   3  331.00   13.79
   2   4   3  327.14   12.94
   2   4   3  334.97   12.92
  -3  -4  -3   42.47    2.24
   3   4   3   44.30    1.97
   3   4   3   41.47    2.28
   4   4   3    3.73    0.63
   4   4   3    4.69    0.71
   4   4   3    4.56    0.59
   4   4   3    4.44    0.75
   5   4   3   28.61    1.83
   5   4   3   30.16    1.63
   5   4   3   28.57    1.80
   5   4   3   27.99    1.63
   6   4   3   52.51    2.82
   6   4   3   54.19    2.84
   6   4   3   52.34    2.62
   6   4   3   51.13    2.60
  -7  -4  -3   22.44    1.70
   7   4   3   23.88    1.60
   7   4   3   24.04    1.62
   7   4   3   25.79    1.79
  -8  -4  -3    1.41    0.72
   8   4   3   -0.15    0.67
  -9  -4  -3   54.77    3.05
   9   4   3   59.06    3.21
 -10  -4  -3   49.03    2.88
  13  -5  -3   25.68    2.34
 -13   5   3   16.86    1.85
 -13   5   3   17.53    2.01
  12  -5  -3    7.73    1.30
 -12   5   3   10.20    1.53
  11  -5  -3   14.31    1.41
 -11   5   3   14.59    1.65
  10  -5  -3  115.36    5.17
  10  -5  -3  113.72    5.60
 -10   5   3  120.75    5.67
   9  -5  -3  103.87    5.01
   9  -5  -3  107.34    4.63
  -9   5   3  101.13    4.99
   8  -5  -3   10.31    1.13
   8  -5  -3   10.43    0.88
  -8   5   3    9.19    1.08
   7  -5  -3    6.85    0.89
   7  -5  -3    8.83    0.80
  -7   5   3    7.57    0.90
   6  -5  -3  118.54    5.52
   6  -5  -3  124.69    5.12
  -6   5   3  127.81    5.56
   5  -5  -3  206.71    8.79
   5  -5  -3  207.86    8.19
  -5   5   3  199.02    8.07
  -5   5   3  206.71    8.76
   4  -5  -3   88.33    3.53
   4  -5  -3   85.04    3.93
  -4   5   3   86.90    3.91
  -4   5   3   85.11    3.61
   3  -5  -3   10.22    0.85
   3  -5  -3   10.12    0.55
  -3   5   3   10.75    0.77
  -3   5   3   11.70    0.81
   2  -5  -3  148.80    6.24
  -2   5   3  140.53    5.84
  -2   5   3  143.51    6.17
   1  -5  -3  238.17    9.97
  -1   5   3  240.86    9.41
  -1   5   3  231.37    9.90
   0  -5  -3   17.26    1.13
   0   5   3   17.55    1.10
   0   5   3   20.54    1.12
  -1  -5  -3    2.29    0.27
  -1  -5  -3    2.68    0.51
   1   5   3    2.51    0.49
   1   5   3    2.88    0.50
  -2  -5  -3  141.85    5.83
  -2  -5  -3  149.06    6.37
   2   5   3  145.43    6.35
   2   5   3  143.32    5.97
  -3  -5  -3  299.12   12.16
  -3  -5  -3  307.52   12.98
   3   5   3  300.52   12.16
   3   5   3  319.30   13.00
  -4  -5  -3   68.88    3.23
  -4  -5  -3   74.32    3.60
   4   5   3   73.17    3.33
   4   5   3   75.40    3.61
  -5  -5  -3    1.36    0.49
   5   5   3    2.25    0.71
   5   5   3    1.10    0.55
  -6  -5  -3   23.15    1.61
   6   5   3   28.46    1.90
   6   5   3   27.40    1.71
   6   5   3   28.25    1.83
  -7  -5  -3   14.09    1.32
   7   5   3   15.42    1.28
   7   5   3   12.95    1.41
  -8  -5  -3   25.68    1.82
   8   5   3   27.03    1.95
  -9  -5  -3    2.90    0.90
   9   5   3    3.36    1.01
  12  -6  -3   17.97    1.93
 -12   6   3   29.26    2.19
  11  -6  -3   22.10    1.59
 -11   6   3   18.85    1.91
  10  -6  -3    3.75    0.95
  10  -6  -3    3.69    0.77
 -10   6   3    3.92    0.96
   9  -6  -3  103.34    4.55
   9  -6  -3  102.88    4.96
  -9   6   3  101.52    4.98
   8  -6  -3  123.72    5.22
   8  -6  -3  117.97    5.65
  -8   6   3  125.41    5.71
   7  -6  -3   18.95    1.17
   7  -6  -3   19.72    1.44
  -7   6   3   18.20    1.37
   6  -6  -3    0.93    0.51
   6  -6  -3    0.43    0.34
  -6   6   3    0.47    0.44
   5  -6  -3   41.20    1.88
   5  -6  -3   42.27    2.24
  -5   6   3   44.08    2.22
  -5   6   3   40.62    1.94
   4  -6  -3  277.71   10.63
   4  -6  -3  271.28   11.45
  -4   6   3  261.29   10.65
  -4   6   3  270.59   11.39
   3  -6  -3  271.52   10.10
   3  -6  -3  254.62   10.95
  -3   6   3  248.34   10.87
  -3   6   3  259.39   10.25
   2  -6  -3    8.01    0.80
  -2   6   3    9.55    0.80
  -2   6   3    4.97    0.60
   1  -6  -3   88.61    4.10
  -1   6   3   91.06    4.01
  -1   6   3   90.39    3.88
   0  -6  -3  103.08    4.73
   0   6   3  106.43    4.49
   0   6   3  106.18    4.65
  -1  -6  -3   20.37    1.31
   1   6   3   19.35    1.24
   1   6   3   18.02    1.20
  -2  -6  -3   22.13    1.16
  -2  -6  -3   22.51    1.50
   2   6   3   23.55    1.44
   2   6   3   24.26    1.50
  -3  -6  -3   57.38    2.96
  -3  -6  -3   54.52    2.55
   3   6   3   56.46    2.74
   3   6   3   60.88    2.95
  -4  -6  -3  227.78    9.98
  -4  -6  -3  257.19   10.79
   4   6   3  259.71   10.71
  -5  -6  -3   71.40    3.80
  -5  -6  -3   72.46    3.44
   5   6   3   78.66    3.76
   5   6   3   75.85    3.52
  -6  -6  -3    3.78    0.92
   6   6   3    4.27    0.82
  -7  -6  -3    6.67    1.13
   7   6   3    5.02    0.98
  12  -7  -3   16.87    1.89
 -12   7   3   29.50    2.25
  11  -7  -3   24.06    1.90
  10  -7  -3   55.14    2.69
  10  -7  -3   49.83    2.95
 -10   7   3   47.44    3.00
   9  -7  -3    0.83    0.68
   9  -7  -3    1.59    0.60
  -9   7   3    0.72    0.69
   8  -7  -3   61.22    3.28
   8  -7  -3   66.66    2.96
  -8   7   3   60.77    3.32
   7  -7  -3   96.68    4.63
  -7   7   3   98.96    4.65
   6  -7  -3   93.15    4.41
  -6   7   3   93.58    4.39
   5  -7  -3    0.16    0.49
  -5   7   3    0.32    0.38
  -5   7   3    0.53    0.44
   4  -7  -3   50.47    2.67
  -4   7   3   53.46    2.61
  -4   7   3   51.87    2.44
   3  -7  -3  234.96   10.02
  -3   7   3  232.46    9.37
   2  -7  -3  150.60    6.61
  -2   7   3  151.48    6.49
  -2   7   3  147.79    6.19
   1  -7  -3   19.78    1.33
  -1   7   3   18.35    1.16
  -1   7   3   18.15    1.23
   0  -7  -3   45.92    2.45
   0   7   3   48.14    2.32
   0   7   3   44.95    2.29
  -1  -7  -3   49.63    2.61
   1   7   3   49.33    2.44
   1   7   3   48.84    2.47
  -2  -7  -3   60.43    3.16
   2   7   3   58.88    2.93
   2   7   3   65.84    3.10
  -3  -7  -3    2.41    0.70
   3   7   3    2.46    0.70
   3   7   3    3.10    0.70
  -4  -7  -3   15.86    1.53
   4   7   3   15.72    1.39
   4   7   3   14.06    1.32
  -5  -7  -3   91.98    4.52
   5   7   3   84.43    4.06
  -6  -7  -3   81.45    4.31
   6   7   3   82.82    3.93
  -7  -7  -3    9.36    1.38
   7   7   3   11.78    1.37
  -8  -7  -3    2.47    1.00
  12  -8  -3    0.34    0.64
  11  -8  -3   11.11    1.44
 -11   8   3   12.69    1.64
  10  -8  -3   46.28    2.73
 -10   8   3   39.63    2.69
   9  -8  -3   40.85    2.55
  -9   8   3   43.07    2.61
   8  -8  -3    6.97    1.05
  -8   8   3    4.91    0.92
   7  -8  -3   24.61    1.77
  -7   8   3   27.24    1.78
   6  -8  -3   48.55    2.67
  -6   8   3   47.30    2.58
   5  -8  -3   64.73    3.21
  -5   8   3   60.99    2.89
  -5   8   3   62.60    3.13
   4  -8  -3    6.93    0.95
  -4   8   3    6.88    0.82
   3  -8  -3    1.18    0.58
  -3   8   3    1.80    0.55
  -3   8   3    1.91    0.54
   2  -8  -3   63.47    3.21
  -2   8   3   64.06    2.99
  -2   8   3   63.82    3.05
   1  -8  -3  376.96   15.88
  -1   8   3  376.93   14.90
  -1   8   3  374.35   15.67
   0  -8  -3  104.28    4.87
   0   8   3   98.73    4.53
   0   8   3  107.52    4.70
  -1  -8  -3   13.16    1.30
   1   8   3   13.05    1.11
   1   8   3   13.33    1.13
  -2  -8  -3   85.93    4.40
   2   8   3   95.19    4.30
   2   8   3   88.40    4.09
  -3  -8  -3   66.00    3.59
   3   8   3   71.23    3.48
   3   8   3   67.07    3.31
  -4  -8  -3   11.67    1.42
   4   8   3   11.62    1.26
  -5  -8  -3   13.68    1.57
  -6  -8  -3   65.85    3.76
   6   8   3   64.64    3.38
  -7  -8  -3   54.35    3.31
   7   8   3   48.69    2.86
  -8  -8  -3    3.42    1.16
  11  -9  -3    4.22    1.13
 -11   9   3    2.84    1.04
  10  -9  -3    2.33    0.93
 -10   9   3    3.27    0.99
   9  -9  -3   36.62    2.39
  -9   9   3   33.92    2.32
   8  -9  -3   98.74    4.87
  -8   9   3   99.44    4.89
   7  -9  -3   24.15    1.80
  -7   9   3   25.61    1.80
   6  -9  -3   19.00    1.51
  -6   9   3   17.06    1.42
   5  -9  -3   77.14    3.84
  -5   9   3   74.82    3.72
  -5   9   3   77.31    3.51
   4  -9  -3    9.78    1.14
  -4   9   3   11.16    1.00
  -4   9   3   11.91    1.10
   3  -9  -3   27.67    1.81
  -3   9   3   28.19    1.67
  -3   9   3   25.98    1.61
   2  -9  -3    1.36    0.67
  -2   9   3   -0.05    0.40
  -2   9   3    0.55    0.50
   1  -9  -3   72.68    3.87
  -1   9   3   84.11    3.72
  -1   9   3   76.80    3.65
   0  -9  -3  151.17    7.04
   0   9   3  160.69    6.83
   0   9   3  152.44    6.59
  -1  -9  -3   31.91    2.18
   1   9   3   32.04    1.98
   1   9   3   36.13    2.01
  -2  -9  -3    2.43    0.83
   2   9   3    2.52    0.74
   2   9   3    3.20    0.78
  -3  -9  -3    4.93    1.04
   3   9   3    5.87    0.95
  -4  -9  -3   44.57    2.80
   4   9   3   41.80    2.46
  -5  -9  -3   18.50    1.93
   5   9   3   18.27    1.66
  -6  -9  -3    2.01    1.05
   6   9   3    2.46    0.90
  -7  -9  -3   19.42    2.07
   7   9   3   18.40    1.78
  10 -10  -3   12.86    1.58
 -10  10   3   13.40    1.63
   9 -10  -3    3.31    0.96
  -9  10   3    4.16    1.00
   8 -10  -3   53.81    3.09
  -8  10   3   53.07    3.06
   7 -10  -3   58.37    3.27
  -7  10   3   58.22    3.18
   6 -10  -3   45.50    2.72
  -6  10   3   47.00    2.65
   5 -10  -3    0.26    0.68
  -5  10   3    0.78    0.61
  -5  10   3    0.04    0.53
   4 -10  -3   38.37    2.39
  -4  10   3   41.69    2.25
  -4  10   3   38.89    2.23
   3 -10  -3   40.26    2.48
  -3  10   3   43.79    2.34
  -3  10   3   42.29    2.32
   2 -10  -3   19.39    1.59
  -2  10   3   20.53    1.41
  -2  10   3   19.11    1.45
   1 -10  -3    0.31    0.69
  -1  10   3    0.11    0.51
  -1  10   3    0.35    0.57
   0 -10  -3   36.81    2.41
   0  10   3   37.63    2.24
   0  10   3   40.61    2.20
  -1 -10  -3   77.39    4.07
   1  10   3   75.30    3.73
  -2 -10  -3   61.52    3.49
   2  10   3   57.92    3.10
  -3 -10  -3    2.82    0.98
   3  10   3    2.34    0.81
  -4 -10  -3    6.08    1.29
   4  10   3    3.52    0.95
  -5 -10  -3   21.66    2.22
   5  10   3   21.96    1.81
  -6 -10  -3   22.07    2.32
   9 -11  -3    9.99    1.48
  -9  11   3    8.29    1.31
   8 -11  -3   -0.19    0.75
  -8  11   3    0.33    0.71
   7 -11  -3    9.36    1.36
  -7  11   3   13.00    1.40
   6 -11  -3   70.91    3.82
   5 -11  -3  101.13    4.97
  -5  11   3   97.18    4.76
   4 -11  -3    0.61    0.75
  -4  11   3    0.46    0.62
  -4  11   3    0.31    0.58
   3 -11  -3    9.96    1.31
  -3  11   3   11.04    1.25
  -3  11   3    9.53    1.08
   2 -11  -3   23.85    1.88
  -2  11   3   26.53    1.82
  -2  11   3   23.83    1.66
   1 -11  -3   27.35    2.08
  -1  11   3   24.00    1.78
  -1  11   3   27.23    1.74
   0 -11  -3   11.31    1.48
   0  11   3   11.53    1.32
  -1 -11  -3   18.71    1.90
   1  11   3   15.02    1.54
  -2 -11  -3   80.01    4.45
   2  11   3   82.83    4.09
  -3 -11  -3   44.41    2.97
   3  11   3   40.37    2.56
  -4 -11  -3    3.34    1.21
   4  11   3    2.81    1.01
  -5 -11  -3    1.84    1.17
   5  11   3    2.22    1.04
   8 -12  -3   25.37    2.10
  -8  12   3   24.24    2.02
   7 -12  -3    0.92    0.90
  -7  12   3   -0.04    0.28
   6 -12  -3    5.36    1.17
  -6  12   3    4.22    0.93
   5 -12  -3   80.19    4.35
  -5  12   3   82.65    4.12
   4 -12  -3   64.95    3.80
  -4  12   3   73.63    3.63
  -4  12   3   69.54    3.58
   3 -12  -3   13.92    1.64
  -3  12   3   12.45    1.28
  -3  12   3   12.23    1.40
   2 -12  -3    8.85    1.38
  -2  12   3    8.45    1.22
   1 -12  -3   15.52    1.78
  -1  12   3   12.87    1.46
   0 -12  -3   22.94    2.17
   0  12   3   17.77    1.73
  -1 -12  -3    5.20    1.31
   1  12   3    7.62    1.23
  -2 -12  -3    2.27    1.16
   2  12   3    1.56    0.95
  -3 -12  -3   30.90    2.59
   3  12   3   31.32    2.32
  -7  13   3   19.57    1.74
   6 -13  -3    2.82    1.11
  -6  13   3    3.81    0.98
   5 -13  -3    0.26    0.91
  -5  13   3    0.34    0.76
   4 -13  -3   35.64    2.56
  -4  13   3   30.55    2.10
  -4  13   3   29.09    2.19
   3 -13  -3   98.02    5.13
  -3  13   3   92.80    4.65
   2 -13  -3   19.98    2.13
  -2  13   3   23.85    2.08
   1 -13  -3    6.50    1.40
  -1  13   3    5.17    1.15
   0 -13  -3    8.46    1.55
   0  13   3    8.76    1.35
  -1 -13  -3    9.85    1.70
   1  13   3    9.40    1.41
   0  14  -4   19.09    1.85
   0 -14   4   17.73    2.14
  -1  14  -4   14.67    1.63
  -2  14  -4    0.01    0.82
   2 -14   4   -0.61    0.96
  -3  14  -4    4.42    1.10
   3 -14   4    5.87    1.40
   4 -14   4   40.50    2.86
   3  13  -4   26.24    1.99
  -3 -13   4   28.53    2.88
   2  13  -4   35.73    2.34
  -2 -13   4   38.60    3.01
   1  13  -4    8.56    1.22
  -1 -13   4    7.78    1.52
   0  13  -4    2.83    0.93
   0 -13   4    2.54    1.15
  -2  13  -4   23.02    1.84
   2 -13   4   24.21    2.11
  -3  13  -4    2.09    0.89
   3 -13   4    1.92    1.02
  -4  13  -4   -0.10    0.71
   4 -13   4    0.13    0.92
   5 -13   4   34.90    2.48
   5  12  -4   13.14    1.52
   4  12  -4    6.46    1.11
  -4 -12   4    6.56    1.58
   3  12  -4    2.20    0.85
  -3 -12   4    1.23    1.04
   2  12  -4   14.66    1.44
  -2 -12   4   12.12    1.74
   1  12  -4   66.48    3.43
  -1 -12   4   68.58    3.93
   0  12  -4   33.67    2.16
   0 -12   4   35.13    2.46
  -1  12  -4    1.02    0.72
   1 -12   4   -0.47    0.70
  -2  12  -4   17.94    1.55
   2 -12   4   20.67    1.75
  -3  12  -4   49.95    2.77
   3 -12   4   50.76    2.96
  -4  12  -4   19.61    1.54
   4 -12   4   20.34    1.79
   5 -12   4    0.82    0.82
  -6  12  -4   49.51    2.92
   6 -12   4   51.35    2.96
  -7  12  -4   82.25    4.36
  -8  12  -4   39.93    2.78
   6  11  -4    0.75    0.61
  -6 -11   4    2.21    1.19
   5  11  -4   35.28    2.19
  -5 -11   4   32.37    2.75
   4  11  -4   37.67    2.23
  -4 -11   4   35.27    2.79
   3  11  -4   14.44    1.40
  -3 -11   4   14.84    1.86
   2  11  -4    3.56    0.83
  -2 -11   4    2.41    0.99
   1  11  -4   23.67    1.63
  -1 -11   4   23.09    1.94
   0 -11   4   38.34    2.41
  -1  11  -4   69.18    3.44
   1 -11   4   73.07    3.78
  -2  11  -4   -0.12    0.56
   2 -11   4    1.68    0.79
  -3  11  -4   16.45    1.30
   3 -11   4   13.55    1.44
  -4  11  -4   34.15    2.03
  -4  11  -4   32.92    2.01
   4 -11   4   33.73    2.18
  -5  11  -4   33.99    2.06
   5 -11   4   31.94    2.13
  -6  11  -4    4.00    0.93
   6 -11   4    2.73    0.87
  -7  11  -4   16.51    1.71
  -8  11  -4   72.67    4.10
  -9  11  -4   27.36    2.26
   8  10  -4    6.25    1.09
   7  10  -4   14.85    1.50
  -7 -10   4   13.97    2.03
   6  10  -4   27.31    1.93
  -6 -10   4   37.13    2.83
   5  10  -4    4.05    0.87
  -5 -10   4    3.34    1.18
   4  10  -4    8.73    1.07
  -4 -10   4    9.10    1.52
   3  10  -4   57.77    2.81
  -3 -10   4   50.32    3.27
   2  10  -4   45.50    2.35
  -2 -10   4   40.69    2.72
   1  10  -4    8.69    1.00
  -1 -10   4   11.02    1.31
   0  10  -4   35.15    1.98
  -1  10  -4  109.17    4.92
   1 -10   4  116.70    5.36
  -2  10  -4  166.04    7.17
   2 -10   4  178.93    7.23
   2 -10   4  170.06    7.67
  -3  10  -4   18.87    1.39
  -3  10  -4   18.00    1.30
   3 -10   4   19.04    1.52
   3 -10   4   20.90    1.39
  -4  10  -4   22.66    1.58
  -4  10  -4   26.56    1.63
   4 -10   4   24.56    1.59
   4 -10   4   25.56    1.74
  -5  10  -4   30.94    2.03
   5 -10   4   32.67    2.02
   5 -10   4   37.58    2.02
  -6  10  -4   38.24    2.33
   6 -10   4   39.56    2.28
   6 -10   4   36.68    2.18
  -7  10  -4    4.90    1.03
   7 -10   4    6.87    1.02
   7 -10   4    7.88    1.06
  -8  10  -4   -0.38    0.31
   8 -10   4    0.88    0.75
  -9  10  -4   71.80    4.35
   9 -10   4   80.48    3.91
   8   9  -4    0.85    0.77
   7   9  -4    6.68    1.06
  -7  -9   4    6.50    1.12
   6   9  -4   29.79    1.87
  -6  -9   4   24.90    2.57
  -6  -9   4   29.67    1.97
   5   9  -4   51.61    2.79
  -5  -9   4   57.10    2.93
  -5  -9   4   63.71    3.65
   4   9  -4   38.26    2.05
  -4  -9   4   33.56    2.52
  -4  -9   4   35.96    2.07
   3   9  -4   27.34    1.68
  -3  -9   4   30.85    1.76
  -3  -9   4   26.27    2.08
   2   9  -4   56.11    2.74
  -2  -9   4   58.37    2.79
  -2  -9   4   53.79    3.15
   1   9  -4   48.77    2.44
  -1  -9   4   45.74    2.73
  -1  -9   4   51.74    2.51
   0   9  -4    6.10    0.78
   0  -9   4    4.50    0.74
   0  -9   4    5.22    0.85
  -1   9  -4    6.87    0.81
   1  -9   4    5.35    0.86
   1  -9   4    7.13    0.84
  -2   9  -4   91.13    4.00
  -2   9  -4   88.18    3.92
   2  -9   4   86.71    4.20
   2  -9   4   87.04    3.94
  -3   9  -4  173.36    7.22
  -3   9  -4  172.52    7.56
   3  -9   4  175.48    7.32
   3  -9   4  179.07    7.69
  -4   9  -4   66.26    3.25
  -4   9  -4   66.73    3.09
   4  -9   4   68.42    3.26
   4  -9   4   61.93    3.09
  -5   9  -4    0.78    0.57
  -5   9  -4    0.14    0.44
   5  -9   4    0.46    0.57
   5  -9   4   -0.51    0.49
  -6   9  -4   32.86    2.06
   6  -9   4   32.65    1.92
   6  -9   4   28.88    1.86
   7  -9   4   58.62    3.07
   7  -9   4   63.14    3.10
  -8   9  -4   33.36    2.45
   8  -9   4   38.67    2.26
  -9   9  -4   -0.17    0.82
   9  -9   4    0.92    0.74
 -10   9  -4   27.23    2.66
  10  -9   4   26.44    2.05
   9   8  -4   29.68    2.57
  -9  -8   4   28.15    2.23
   8   8  -4   21.90    1.60
   8   8  -4   23.93    2.41
  -8  -8   4   20.76    1.77
   7   8  -4    4.29    0.85
   7   8  -4    4.50    1.28
  -7  -8   4    3.25    0.90
   6   8  -4    0.49    0.58
   6   8  -4    1.31    1.02
  -6  -8   4    1.25    0.64
   5   8  -4   26.43    1.57
   4   8  -4  121.55    4.97
  -4  -8   4  110.18    5.69
  -4  -8   4  111.20    5.00
   3   8  -4   71.86    3.20
  -3  -8   4   67.93    3.19
  -3  -8   4   67.10    3.71
   2   8  -4    0.20    0.44
  -2  -8   4    1.18    0.69
  -2  -8   4    0.94    0.47
   1   8  -4   78.17    3.44
  -1  -8   4   75.24    3.46
   0   8  -4   73.47    3.28
   0  -8   4   74.49    3.59
   0  -8   4   71.88    3.32
  -1   8  -4   27.65    1.47
  -1   8  -4   24.69    1.33
   1  -8   4   24.47    1.45
   1  -8   4   24.90    1.57
  -2   8  -4    1.25    0.43
  -2   8  -4    1.81    0.45
   2  -8   4    2.08    0.51
   2  -8   4    1.77    0.57
  -3   8  -4   64.25    3.08
  -3   8  -4   63.62    2.94
   3  -8   4   65.96    3.01
   3  -8   4   64.77    3.13
  -4   8  -4  305.85   12.44
  -4   8  -4  317.49   13.29
   4  -8   4  312.91   12.67
   4  -8   4  321.69   13.23
  -5   8  -4  119.28    4.90
  -5   8  -4  113.85    5.34
   5  -8   4  112.14    5.17
   5  -8   4  117.77    5.05
  -6   8  -4   -0.19    0.53
   6  -8   4    0.51    0.52
   6  -8   4    0.51    0.56
  -7   8  -4   21.44    1.76
   7  -8   4   25.46    1.66
   7  -8   4   23.04    1.54
  -8   8  -4   41.53    2.68
   8  -8   4   40.09    2.32
  -9   8  -4   44.14    3.09
   9  -8   4   50.31    2.73
 -10   8  -4    5.60    1.43
  10  -8   4    3.64    1.05
  11  -8   4   13.52    1.63
  10   7  -4    6.57    1.49
 -10  -7   4    4.62    1.22
   9   7  -4    0.44    1.05
  -9  -7   4    2.36    0.91
   8   7  -4   33.50    2.55
   8   7  -4   30.87    1.90
  -8  -7   4   31.02    2.11
   7   7  -4   33.81    1.93
   7   7  -4   35.19    2.57
  -7  -7   4   34.29    2.15
   6   7  -4   30.44    2.36
   6   7  -4   30.75    1.76
  -6  -7   4   30.89    1.91
   5   7  -4    0.06    0.46
   5   7  -4    0.19    0.72
  -5  -7   4    0.49    0.52
   4   7  -4   42.69    2.60
   4   7  -4   41.42    2.12
  -4  -7   4   45.35    2.23
   3   7  -4  179.98    7.15
  -3  -7   4  170.21    7.23
   2   7  -4  141.37    5.77
  -2  -7   4  135.91    5.82
  -2  -7   4  141.54    6.39
   1   7  -4   14.76    1.03
  -1  -7   4   16.53    1.09
   0   7  -4   93.26    4.06
   0   7  -4   95.98    4.08
   0  -7   4   94.88    4.13
   0  -7   4   98.32    4.41
  -1   7  -4  112.50    4.63
  -1   7  -4  109.17    4.74
   1  -7   4  108.21    4.68
   1  -7   4  111.51    4.93
  -2   7  -4   43.89    2.11
  -2   7  -4   45.71    2.16
   2  -7   4   43.29    2.14
   2  -7   4   43.57    2.23
  -3   7  -4    0.75    0.36
  -3   7  -4    0.91    0.41
   3  -7   4    0.55    0.42
   3  -7   4    0.75    0.43
  -4   7  -4   70.28    3.42
  -4   7  -4   69.40    3.13
   4  -7   4   72.92    3.32
   4  -7   4   72.55    3.25
  -5   7  -4  132.62    6.06
  -5   7  -4  134.70    5.52
   5  -7   4  131.90    5.85
   5  -7   4  136.26    5.73
  -6   7  -4   98.03    4.76
   6  -7   4   99.04    4.42
   6  -7   4   98.58    4.45
  -7   7  -4   24.98    1.86
   7  -7   4   24.61    1.65
   7  -7   4   25.54    1.57
  -8   7  -4    0.28    0.70
   8  -7   4    1.18    0.69
  -9   7  -4   58.41    3.68
   9  -7   4   67.35    3.31
 -10   7  -4   54.17    3.63
  10  -7   4   59.06    3.15
 -11   7  -4   21.45    2.44
  11  -7   4   19.09    1.85
 -11  -6   4    5.35    1.28
  10   6  -4   35.25    2.70
 -10  -6   4   36.43    2.48
   9   6  -4   51.73    3.26
  -9  -6   4   46.81    2.88
   8   6  -4    2.50    0.72
   8   6  -4    3.49    1.09
  -8  -6   4    3.24    0.88
   7   6  -4   55.88    3.27
   7   6  -4   52.10    2.56
  -7  -6   4   52.10    2.82
   6   6  -4   74.76    3.32
   6   6  -4   76.85    4.06
  -6  -6   4   72.16    3.53
   5   6  -4   67.17    3.09
   5   6  -4   75.83    3.80
  -5  -6   4   66.94    3.22
   4   6  -4    2.40    0.73
   4   6  -4    0.62    0.31
  -4  -6   4    1.78    0.50
   3   6  -4   63.05    2.77
   3   6  -4   60.40    3.15
  -3  -6   4   61.32    2.80
   2   6  -4  198.10    7.81
  -2  -6   4  191.64    7.90
   1   6  -4  228.62    9.22
   1   6  -4  220.76    8.93
  -1  -6   4  228.46    9.06
  -1  -6   4  220.59    9.62
   0   6  -4   20.00    1.05
   0   6  -4   21.21    1.17
   0  -6   4   20.60    1.21
   0  -6   4   22.70    1.33
  -1   6  -4   16.20    0.97
  -1   6  -4   15.60    0.91
   1  -6   4   15.97    1.05
   1  -6   4   15.25    1.02
  -2   6  -4  116.58    4.86
  -2   6  -4  106.10    4.58
   2  -6   4  108.27    4.69
   2  -6   4  113.64    4.85
  -3   6  -4   94.17    4.21
  -3   6  -4   90.84    3.91
   3  -6   4   94.80    4.04
   3  -6   4   93.33    4.12
  -4   6  -4   17.51    1.02
  -4   6  -4   15.73    1.16
   4  -6   4   16.61    1.06
   4  -6   4   15.56    1.08
  -5   6  -4   20.64    1.15
   5  -6   4   19.91    1.28
   5  -6   4   19.45    1.22
  -6   6  -4   79.05    4.07
   6  -6   4   81.61    3.75
   6  -6   4   85.66    3.77
  -7   6  -4  183.99    8.28
   7  -6   4  187.63    7.85
   7  -6   4  173.54    7.63
  -8   6  -4   56.47    3.43
   8  -6   4   65.09    3.11
  -9   6  -4    7.95    1.34
   9  -6   4    7.69    1.08
 -10   6  -4   39.89    2.95
  10  -6   4   44.67    2.55
 -11   6  -4   45.79    3.39
  11  -6   4   54.60    3.02
  11   5  -4    1.39    1.16
 -11  -5   4    1.94    1.04
  10   5  -4    8.83    1.46
 -10  -5   4    8.31    1.27
   9   5  -4   36.92    2.57
  -9  -5   4   34.74    2.28
   8   5  -4   96.30    4.81
  -8  -5   4   86.22    4.31
   7   5  -4    9.66    1.35
   7   5  -4    9.71    0.91
  -7  -5   4    9.87    1.10
   6   5  -4    6.14    1.11
   6   5  -4    8.62    0.82
  -6  -5   4    8.62    0.95
   5   5  -4  137.92    6.57
   5   5  -4  145.32    5.79
  -5  -5   4  141.00    6.00
   4   5  -4   64.81    3.40
   4   5  -4   70.78    2.92
  -4  -5   4   62.87    2.99
   3   5  -4   18.19    1.30
   3   5  -4   15.38    0.97
  -3  -5   4   18.00    1.07
   2   5  -4   28.36    1.68
   2   5  -4   31.35    1.49
  -2  -5   4   30.55    1.51
   1   5  -4  171.57    6.95
   1   5  -4  172.05    6.77
  -1  -5   4  170.14    7.31
  -1  -5   4  164.01    6.86
   0   5  -4  538.06   21.04
   0   5  -4  562.58   22.23
   0  -5   4  541.32   22.42
   0  -5   4  536.97   21.37
  -1   5  -4  101.02    4.30
  -1   5  -4  101.87    4.13
   1  -5   4   96.55    4.20
   1  -5   4  101.34    4.36
  -2   5  -4   29.59    1.48
  -2   5  -4   31.95    1.60
   2  -5   4   32.28    1.58
   2  -5   4   30.46    1.53
  -3   5  -4   31.11    1.50
  -3   5  -4   30.30    1.67
   3  -5   4   29.90    1.58
   3  -5   4   31.67    1.54
  -4   5  -4  184.74    7.27
   4  -5   4  179.03    7.48
   4  -5   4  183.46    7.68
  -5   5  -4   57.04    2.93
  -5   5  -4   56.90    2.50
   5  -5   4   56.12    2.68
   5  -5   4   57.44    2.64
  -6   5  -4    0.07    0.47
   6  -5   4    0.71    0.42
   6  -5   4    0.01    0.44
  -7   5  -4  155.12    7.27
   7  -5   4  154.93    6.69
   7  -5   4  161.72    6.85
  -8   5  -4  106.89    5.36
   8  -5   4  106.86    4.82
  -9   5  -4   23.75    2.13
   9  -5   4   27.53    1.79
 -10   5  -4    0.72    0.93
  10  -5   4    2.14    0.83
 -11   5  -4    8.62    1.57
  11  -5   4    7.99    1.30
  11   4  -4   23.43    2.10
 -11  -4   4   24.26    1.98
  10   4  -4    6.24    1.28
 -10  -4   4    7.33    1.16
   9   4  -4    0.20    0.84
  -9  -4   4    0.13    0.64
   8   4  -4   60.37    3.41
  -8  -4   4   57.64    3.02
   7   4  -4  144.26    6.77
   7   4  -4  146.13    5.85
  -7  -4   4  138.98    6.19
   6   4  -4  125.48    5.84
   6   4  -4  124.67    4.99
  -6  -4   4  114.69    5.24
   5   4  -4   18.27    1.52
   5   4  -4   19.45    1.10
  -5  -4   4   20.90    1.26
   4   4  -4   92.36    4.56
   4   4  -4   99.77    3.99
  -4  -4   4   95.77    4.12
   3   4  -4  124.48    5.66
  -3  -4   4  127.14    5.22
   2   4  -4  104.66    4.15
   2   4  -4   97.99    4.53
  -2  -4   4  101.72    4.22
   1   4  -4   16.51    0.89
   1   4  -4   16.57    0.75
   1   4  -4   14.99    0.96
  -1  -4   4   15.81    0.90
   0   4  -4  328.23   13.16
   0   4  -4  321.57   12.48
   0  -4   4  320.31   13.28
   0  -4   4  314.02   12.68
  -1   4  -4  330.64   12.99
  -1   4  -4  337.13   13.79
   1  -4   4  328.84   13.22
   1  -4   4  340.25   13.77
  -2   4  -4  169.99    6.83
  -2   4  -4  174.40    7.34
   2  -4   4  170.91    6.99
   2  -4   4  175.97    7.20
  -3   4  -4   28.77    1.36
  -3   4  -4   23.69    1.51
   3  -4   4   29.50    1.38
   3  -4   4   30.58    1.48
  -4   4  -4   52.10    2.66
  -4   4  -4   54.03    2.31
   4  -4   4   52.17    2.44
   4  -4   4   52.63    2.39
  -5   4  -4  176.03    6.77
  -5   4  -4  165.68    7.51
   5  -4   4  171.60    7.17
   5  -4   4  164.59    7.01
  -6   4  -4  106.12    5.11
   6  -4   4  109.49    4.74
   6  -4   4  106.56    4.68
  -7   4  -4    2.55    0.77
   7  -4   4    2.93    0.61
   7  -4   4    3.04    0.68
  -8   4  -4   40.85    2.53
   8  -4   4   35.77    2.12
  -9   4  -4  136.87    6.74
   9  -4   4  139.87    6.13
 -10   4  -4   34.33    2.65
  10  -4   4   39.07    2.31
 -11   4  -4    1.04    0.99
  11  -4   4    0.92    0.83
 -12   4  -4    4.54    1.40
  12   3  -4    1.92    1.15
 -12  -3   4    1.65    0.99
  11   3  -4   30.60    2.41
 -11  -3   4   35.20    2.34
  10   3  -4   51.25    3.07
 -10  -3   4   45.76    2.76
   9   3  -4   19.68    1.78
  -9  -3   4   20.14    1.61
   8   3  -4    0.13    0.65
  -8  -3   4    0.51    0.54
   7   3  -4   94.70    4.72
   7   3  -4   96.50    3.91
  -7  -3   4   89.75    4.23
   6   3  -4  167.29    7.89
   6   3  -4  181.68    6.95
  -6  -3   4  172.87    7.27
   5   3  -4  158.09    7.45
   5   3  -4  168.86    6.59
  -5  -3   4  170.59    6.88
  -5  -3   4  164.35    6.86
   4   3  -4    1.40    0.31
   4   3  -4    1.35    0.53
  -4  -3   4    1.43    0.19
  -4  -3   4    1.86    0.40
   3   3  -4   75.26    3.77
   3   3  -4   83.90    3.33
  -3  -3   4   82.42    3.44
   2   3  -4   93.45    4.22
   2   3  -4   92.18    3.82
  -2  -3   4   97.56    3.92
   1   3  -4   71.94    3.33
   1   3  -4   77.19    3.17
   1   3  -4   77.80    3.11
  -1  -3   4   76.35    3.17
   0   3  -4   24.59    1.19
   0   3  -4   24.00    1.15
   0  -3   4   24.91    1.21
   0  -3   4   24.69    1.20
  -1   3  -4  128.55    5.20
  -1   3  -4  128.42    5.57
   1  -3   4  133.02    5.45
   1  -3   4  133.21    5.33
  -2   3  -4  433.14   16.92
  -2   3  -4  429.21   18.11
   2  -3   4  448.40   17.90
   2  -3   4  441.88   17.23
  -3   3  -4  239.70   10.27
  -3   3  -4  238.74    9.47
   3  -3   4  242.66    9.70
   3  -3   4  247.16    9.98
  -4   3  -4   14.21    0.86
  -4   3  -4   14.61    1.11
   4  -3   4   15.13    0.86
   4  -3   4   14.05    0.95
  -5   3  -4    9.44    1.04
  -5   3  -4    9.90    0.72
   5  -3   4    9.78    0.76
   5  -3   4   11.23    0.88
  -6   3  -4   39.52    2.44
  -6   3  -4   42.40    1.98
   6  -3   4   41.35    2.16
   6  -3   4   50.45    2.26
  -7   3  -4  190.69    8.94
   7  -3   4  204.92    8.59
   7  -3   4  202.74    8.32
  -8   3  -4   27.05    2.02
   8  -3   4   28.53    1.76
  -9   3  -4    7.96    1.31
   9  -3   4   10.36    1.18
 -10   3  -4   82.12    4.59
  10  -3   4   85.54    4.11
 -11   3  -4   42.30    3.09
  11  -3   4   44.50    2.65
 -12   3  -4    7.19    1.60
  12   2  -4   25.17    2.21
 -12  -2   4   29.15    2.18
  11   2  -4    4.16    1.11
 -11  -2   4    4.08    1.00
  10   2  -4   41.22    2.74
 -10  -2   4   42.41    2.55
   9   2  -4   83.37    4.21
  -9  -2   4   74.12    3.79
   8   2  -4   27.40    2.00
  -8  -2   4   27.57    1.74
   7   2  -4    1.93    0.38
   7   2  -4    4.36    0.90
  -7  -2   4    2.62    0.61
  -7  -2   4    1.92    0.44
   6   2  -4   22.86    1.71
   6   2  -4   25.48    1.17
  -6  -2   4   21.10    1.37
  -6  -2   4   23.62    1.25
   5   2  -4  306.93   13.52
   5   2  -4  329.87   12.26
  -5  -2   4  316.89   12.99
  -5  -2   4  308.97   12.62
   4   2  -4  289.50   13.40
   4   2  -4  331.86   12.25
  -4  -2   4  315.33   12.56
  -4  -2   4  325.02   12.94
   3   2  -4  170.73    8.02
   3   2  -4  189.55    7.27
  -3  -2   4  192.30    7.62
  -3  -2   4  188.41    7.47
   2   2  -4  255.10   10.99
  -2  -2   4  253.37   10.71
  -2  -2   4  277.32   10.35
   1   2  -4  194.83    8.49
   1   2  -4  206.27    7.94
  -1  -2   4  199.66    8.44
  -1  -2   4  214.17    8.09
   0   2  -4  130.00    5.06
   0   2  -4  130.63    5.30
   0  -2   4  117.57    5.41
   0  -2   4  132.09    5.15
  -1   2  -4   13.57    0.75
   1  -2   4   13.66    0.78
   1  -2   4   14.67    0.65
   1  -2   4   12.48    0.87
  -2   2  -4  122.12    4.96
   2  -2   4  121.11    5.09
   2  -2   4  127.25    5.05
  -3   2  -4  256.90   10.00
  -3   2  -4  239.86   10.80
   3  -2   4  260.46   10.17
   3  -2   4  260.68   10.48
  -4   2  -4  261.98   10.46
  -4   2  -4  256.85   11.34
   4  -2   4  273.55   10.66
   4  -2   4  270.65   11.03
  -5   2  -4   29.68    1.89
  -5   2  -4   30.92    1.59
   5  -2   4   32.75    1.68
   5  -2   4   32.77    1.66
  -6   2  -4    1.59    0.43
  -6   2  -4    1.50    0.61
   6  -2   4    1.23    0.49
   6  -2   4    0.91    0.45
  -7   2  -4   65.69    3.63
   7  -2   4   71.61    3.28
   7  -2   4   70.49    3.32
  -8   2  -4   82.88    4.35
   8  -2   4   84.50    3.93
   8  -2   4   84.82    3.98
  -9   2  -4   50.67    3.09
   9  -2   4   48.49    2.67
 -10   2  -4    1.79    0.96
  10  -2   4    2.30    0.82
 -11   2  -4   20.64    2.20
  11  -2   4   24.72    1.95
 -12   2  -4   37.01    2.94
  13   1  -4    5.55    1.30
  12   1  -4   35.95    2.65
 -12  -1   4   34.77    2.42
  11   1  -4   52.39    3.14
 -11  -1   4   47.90    2.88
  10   1  -4    9.86    1.41
 -10  -1   4   10.37    1.28
   9   1  -4   28.26    2.10
  -9  -1   4   27.91    1.83
   8   1  -4   75.75    3.90
  -8  -1   4   71.74    3.43
  -8  -1   4   73.89    3.50
   7   1  -4   45.96    2.65
   7   1  -4   43.73    1.90
  -7  -1   4   43.04    2.18
  -7  -1   4   46.55    2.29
   6   1  -4    6.27    0.96
   6   1  -4    6.57    0.50
  -6  -1   4    6.18    0.60
  -6  -1   4    6.46    0.72
   5   1  -4   14.15    1.25
   5   1  -4   16.16    0.80
  -5  -1   4   15.07    0.88
  -5  -1   4   15.99    0.99
   4   1  -4  137.65    5.23
   4   1  -4  128.16    5.99
  -4  -1   4  134.42    5.45
  -4  -1   4  130.92    5.56
   3   1  -4  376.73   14.68
   3   1  -4  359.11   15.95
  -3  -1   4  393.42   15.00
  -3  -1   4  395.67   15.60
   2   1  -4  296.32   13.71
   2   1  -4  337.78   12.71
  -2  -1   4  341.00   12.94
  -2  -1   4  341.72   13.48
   1   1  -4   21.91    1.20
   1   1  -4   24.32    1.07
  -1  -1   4   21.64    1.13
  -1  -1   4   23.90    1.07
   0   1  -4  213.98    7.71
   0   1  -4  196.42    8.03
   0  -1   4  191.92    8.24
   0  -1   4  182.54    7.74
  -1   1  -4  194.62    7.50
   1  -1   4  181.60    8.05
   1  -1   4  191.81    7.55
  -2   1  -4  214.02    9.19
   2  -1   4  253.94    9.57
   2  -1   4  246.61    9.30
   2  -1   4  217.09    9.88
  -3   1  -4    3.04    0.47
   3  -1   4    2.65    0.52
   3  -1   4    2.97    0.43
   3  -1   4    3.44    0.38
  -4   1  -4  197.98    8.78
  -4   1  -4  187.66    8.07
   4  -1   4  213.02    8.47
   4  -1   4  208.37    8.18
  -5   1  -4  378.49   15.79
  -5   1  -4  349.77   14.61
   5  -1   4  377.46   14.84
   5  -1   4  385.09   15.46
  -6   1  -4   95.00    4.65
  -6   1  -4   92.26    4.14
   6  -1   4   97.19    4.24
   6  -1   4  101.69    4.37
  -7   1  -4   17.06    1.51
   7  -1   4   17.16    1.25
   7  -1   4   17.78    1.27
  -8   1  -4   31.70    2.26
   8  -1   4   35.70    1.97
   8  -1   4   33.15    1.96
  -9   1  -4   68.22    3.77
   9  -1   4   65.85    3.34
 -10   1  -4   72.17    4.06
  10  -1   4   70.52    3.62
 -11   1  -4    2.06    1.07
  11  -1   4    1.90    0.92
 -12   1  -4   17.12    2.07
  13   0  -4    1.66    1.05
  12   0  -4    7.17    1.34
 -12   0   4    6.82    1.29
  11   0  -4   39.49    2.73
 -11   0   4   43.21    2.56
  10   0  -4  105.39    5.35
 -10   0   4  109.60    5.00
 -10   0   4  106.19    5.01
   9   0  -4   15.28    1.62
  -9   0   4   16.20    1.27
  -9   0   4   15.41    1.33
   8   0  -4    1.69    0.74
  -8   0   4    1.67    0.52
  -8   0   4    2.09    0.57
   7   0  -4  107.83    5.17
  -7   0   4  106.41    4.76
  -7   0   4  108.47    4.69
   6   0  -4   96.27    3.63
   6   0  -4   85.12    4.38
  -6   0   4   88.91    4.04
  -6   0   4   93.93    4.00
   5   0  -4   19.67    1.33
   5   0  -4   17.40    0.81
  -5   0   4   16.22    1.01
  -5   0   4   16.47    0.97
   4   0  -4    0.54    0.37
   4   0  -4    0.53    0.16
  -4   0   4    0.47    0.22
  -4   0   4    0.17    0.22
   3   0  -4  211.64    8.07
   3   0  -4  200.95    8.82
  -3   0   4  211.51    8.61
   2   0  -4  790.86   28.69
   2   0  -4  698.05   30.62
  -2   0   4  766.38   30.49
  -2   0   4  738.22   29.10
   1   0  -4  242.20    9.92
   1   0  -4  261.02   10.51
  -1   0   4  260.55    9.99
  -1   0   4  255.92   10.51
   0   0  -4    2.58    0.25
   0   0  -4    2.97    0.38
   0   0   4    2.29    0.28
   0   0   4    2.71    0.40
  -1   0  -4   40.69    1.95
  -1   0  -4   45.31    1.80
   1   0   4   44.67    1.87
   1   0   4   39.88    2.12
  -2   0  -4  302.86   12.20
   2   0   4  315.97   12.72
   2   0   4  317.60   12.28
   2   0   4  307.58   13.08
  -3   0  -4  139.62    5.81
   3   0   4  146.13    6.33
   3   0   4  142.51    5.98
  -4   0  -4    7.35    0.74
   4   0   4    6.73    0.86
   4   0   4    9.13    0.70
  -5   0  -4  144.20    5.69
   5   0   4  151.81    5.94
   5   0   4  114.73    5.64
  -6   0  -4   60.83    3.32
  -6   0  -4   62.25    2.96
   6   0   4   66.44    3.02
   6   0   4   67.73    3.09
  -7   0  -4   40.99    2.46
   7   0   4   41.06    2.19
   7   0   4   39.63    2.15
  -8   0  -4    8.09    1.17
   8   0   4    7.04    0.95
   8   0   4    6.89    0.92
  -9   0  -4    1.43    0.80
   9   0   4    1.30    0.76
 -10   0  -4   51.48    3.23
  10   0   4   53.03    2.95
 -11   0  -4   76.50    4.38
  11   0   4   78.42    4.00
  13  -1  -4   38.31    2.81
 -13   1   4   37.73    2.62
  12  -1  -4   14.73    1.73
 -12   1   4   14.39    1.64
  11  -1  -4    0.61    0.89
 -11   1   4    0.21    0.69
 -11   1   4   -0.84    0.60
  10  -1  -4   64.62    3.75
 -10   1   4   72.60    3.50
 -10   1   4   66.13    3.42
   9  -1  -4  138.25    6.67
  -9   1   4  141.14    6.36
  -9   1   4  145.35    6.19
   8  -1  -4   93.99    4.60
  -8   1   4   93.36    4.28
  -8   1   4   90.32    4.15
   7  -1  -4    7.24    1.00
  -7   1   4    5.96    0.73
  -7   1   4    6.89    0.76
   6  -1  -4   80.37    3.02
   6  -1  -4   76.12    3.73
  -6   1   4   72.79    3.46
   5  -1  -4  233.29    8.69
   5  -1  -4  228.13    9.67
  -5   1   4  239.61    9.46
  -5   1   4  200.47    9.01
   4  -1  -4  107.93    4.85
   4  -1  -4  110.68    4.30
  -4   1   4  108.54    4.68
  -4   1   4  110.71    4.49
   3  -1  -4   11.50    0.79
   3  -1  -4   11.35    0.62
  -3   1   4   11.33    0.70
  -3   1   4   11.63    0.65
   2  -1  -4  228.74    9.65
   2  -1  -4  229.34    9.08
  -2   1   4  235.68    9.12
  -2   1   4  236.00    9.61
   1  -1  -4  388.90   16.14
  -1   1   4  399.94   16.18
  -1   1   4  393.52   15.34
   0  -1  -4  322.19   12.72
   0  -1  -4  331.24   13.36
   0   1   4  315.63   13.50
   0   1   4  336.66   12.75
  -1  -1  -4  143.15    5.93
  -1  -1  -4  148.58    6.11
   1   1   4  155.74    5.89
   1   1   4  141.80    6.37
  -2  -1  -4  116.85    4.81
   2   1   4  116.93    4.77
   2   1   4  118.44    5.24
  -3  -1  -4  298.57   12.05
   3   1   4  305.88   12.67
   3   1   4  313.01   13.00
   3   1   4  310.15   12.15
  -4  -1  -4   95.08    4.03
   4   1   4   97.04    4.04
   4   1   4   98.86    4.18
   4   1   4   87.41    4.41
  -5  -1  -4   24.59    1.44
   5   1   4   25.17    1.46
   5   1   4   27.62    1.50
  -6  -1  -4   34.98    2.17
  -6  -1  -4   35.85    1.89
   6   1   4   34.09    1.91
   6   1   4   38.60    1.96
  -7  -1  -4  138.06    6.50
   7   1   4  141.71    6.20
  -8  -1  -4   48.42    2.89
   8   1   4   49.92    2.61
  -9  -1  -4    2.47    0.92
   9   1   4    0.50    0.71
 -10  -1  -4    3.84    1.13
  10   1   4    6.47    1.12
 -11  -1  -4   23.32    2.25
  11   1   4   23.47    1.97
  13  -2  -4   27.29    2.39
 -13   2   4   29.93    2.25
  12  -2  -4   54.02    3.38
 -12   2   4   52.13    3.14
 -12   2   4   53.52    3.08
  11  -2  -4   24.59    2.07
 -11   2   4   21.51    1.69
 -11   2   4   20.56    1.74
  10  -2  -4    1.41    0.83
 -10   2   4    0.76    0.65
 -10   2   4    1.34    0.70
   9  -2  -4   42.47    2.65
  -9   2   4   44.93    2.45
  -9   2   4   45.88    2.40
   8  -2  -4   93.73    4.68
  -8   2   4   99.45    4.49
   7  -2  -4  187.15    8.34
  -7   2   4  187.86    8.14
  -7   2   4  192.84    7.80
   6  -2  -4   18.52    1.30
   6  -2  -4   17.94    0.76
  -6   2   4   16.27    1.13
  -6   2   4   18.19    1.11
   5  -2  -4    9.45    0.49
   5  -2  -4    9.26    0.84
  -5   2   4    9.43    0.73
  -5   2   4    9.25    0.67
   4  -2  -4  100.02    3.86
   4  -2  -4   90.12    4.26
  -4   2   4   94.22    4.19
  -4   2   4   99.43    3.96
   3  -2  -4  197.67    8.51
   3  -2  -4  198.44    7.94
  -3   2   4  206.81    8.00
  -3   2   4  207.59    8.47
   2  -2  -4  167.51    7.19
   2  -2  -4  168.38    6.78
  -2   2   4  176.70    6.74
  -2   2   4  172.93    7.18
   1  -2  -4  138.57    5.84
  -1   2   4  136.21    5.88
  -1   2   4  142.02    5.46
   0  -2  -4  586.78   24.55
   0   2   4  586.06   24.64
   0   2   4  631.32   23.35
  -1  -2  -4  392.08   16.50
   1   2   4  409.73   15.69
   1   2   4  395.30   16.68
   1   2   4  412.38   15.71
  -2  -2  -4  118.79    5.04
   2   2   4  113.81    5.27
   2   2   4  121.65    4.81
   3   2   4   39.06    1.90
   3   2   4   39.83    1.84
   4   2   4  128.95    5.57
   4   2   4  127.42    5.83
   4   2   4  128.31    5.33
  -5  -2  -4  194.33    8.16
   5   2   4  192.70    8.25
   5   2   4  215.64    8.91
   5   2   4  208.17    8.66
  -6  -2  -4   57.33    2.77
   6   2   4   60.16    2.83
   6   2   4   60.51    2.95
  -7  -2  -4   11.62    1.08
  -7  -2  -4    9.99    1.24
   7   2   4   10.97    1.14
   7   2   4   14.77    1.18
  -8  -2  -4   88.99    4.61
   8   2   4   97.38    4.42
   8   2   4   90.11    4.28
  -9  -2  -4   29.17    2.18
   9   2   4   29.23    1.94
 -10  -2  -4    4.54    1.15
  10   2   4    3.95    0.99
  11   2   4    1.03    0.89
  13  -3  -4    0.01    0.94
 -13   3   4    1.43    0.96
 -13   3   4    1.37    1.03
  12  -3  -4   24.19    2.32
 -12   3   4   24.10    2.04
 -12   3   4   25.98    1.95
  11  -3  -4   35.46    2.55
 -11   3   4   40.26    2.49
  10  -3  -4   19.86    1.77
 -10   3   4   25.32    1.70
 -10   3   4   18.50    1.48
   9  -3  -4    2.62    0.80
  -9   3   4    3.01    0.72
   8  -3  -4    5.98    0.92
  -8   3   4    6.50    0.86
   7  -3  -4  167.82    7.48
  -7   3   4  170.22    7.37
   6  -3  -4  228.86   10.17
   6  -3  -4  243.40    9.15
  -6   3   4  240.85   10.09
   5  -3  -4   86.94    3.39
   5  -3  -4   79.99    3.83
  -5   3   4   81.20    3.77
  -5   3   4   86.65    3.54
   4  -3  -4    1.24    0.39
   4  -3  -4    1.51    0.29
  -4   3   4    1.76    0.29
  -4   3   4    1.15    0.33
   3  -3  -4   43.68    2.15
   3  -3  -4   44.86    1.98
  -3   3   4   44.76    2.12
  -3   3   4   46.62    1.89
   2  -3  -4  222.71    9.33
  -2   3   4  227.79    9.32
  -2   3   4  212.58    8.80
  -2   3   4  228.24    8.70
   1  -3  -4  264.96   11.00
  -1   3   4  266.62   11.02
  -1   3   4  250.63   10.43
  -1   3   4  277.51   10.30
   0  -3  -4   24.71    1.31
   0   3   4   25.56    1.09
   0   3   4   26.27    1.37
   0   3   4   26.04    1.36
  -1  -3  -4  271.44   12.09
   1   3   4  298.63   11.45
   1   3   4  307.57   11.55
  -2  -3  -4  366.69   15.05
   2   3   4  392.55   14.32
   2   3   4  373.20   14.28
   2   3   4  321.70   15.18
  -3  -3  -4   41.73    2.15
   3   3   4   44.58    2.34
   3   3   4   44.11    2.00
   3   3   4   43.32    2.15
   4   3   4    0.01    0.50
   4   3   4    0.65    0.39
   4   3   4    0.13    0.41
   4   3   4    0.21    0.40
   5   3   4   49.50    2.54
   5   3   4   49.91    2.60
   5   3   4   56.74    2.83
   5   3   4   50.31    2.47
   6   3   4  131.46    5.84
   6   3   4  138.62    6.13
   6   3   4  140.57    6.30
  -7  -3  -4   89.07    4.36
  -7  -3  -4   84.92    3.91
   7   3   4   81.35    3.95
   7   3   4   90.50    4.18
  -8  -3  -4    0.69    0.72
   8   3   4    0.35    0.66
   8   3   4    0.26    0.65
  -9  -3  -4   15.84    1.70
   9   3   4   15.13    1.50
  10   3   4   27.74    2.09
  13  -4  -4   49.63    3.25
 -13   4   4   41.65    2.83
 -13   4   4   57.97    3.33
  12  -4  -4   27.30    2.30
 -12   4   4   26.65    2.04
 -12   4   4   26.69    2.12
  11  -4  -4    2.77    1.03
 -11   4   4    0.55    0.75
 -11   4   4    3.02    0.84
  10  -4  -4   72.20    3.86
 -10   4   4   72.04    3.75
   9  -4  -4   62.76    3.43
  -9   4   4   67.06    3.39
   8  -4  -4   19.87    1.52
  -8   4   4   22.84    1.51
   7  -4  -4   11.54    0.89
   7  -4  -4    9.52    1.05
  -7   4   4   12.53    1.03
   6  -4  -4  220.39    9.48
  -6   4   4  220.67    9.42
   5  -4  -4  223.29    9.86
   5  -4  -4  238.87    9.08
  -5   4   4  233.44    9.83
   4  -4  -4   75.42    3.50
  -4   4   4   73.59    3.45
  -4   4   4   78.94    3.14
   3  -4  -4   -0.03    0.32
  -3   4   4    0.89    0.32
  -3   4   4    0.22    0.16
  -3   4   4   -0.25    0.25
   2  -4  -4   44.73    2.13
  -2   4   4   42.37    2.02
  -2   4   4   43.96    2.09
   1  -4  -4  116.86    5.17
  -1   4   4  121.99    4.96
  -1   4   4  120.62    5.17
   0  -4  -4   93.08    4.09
   0   4   4   92.52    3.95
  -1  -4  -4   19.70    1.16
   1   4   4   20.74    1.19
   1   4   4   17.04    1.18
   1   4   4   18.70    0.90
  -2  -4  -4  102.47    4.70
   2   4   4  104.63    4.83
   2   4   4  112.96    4.36
   2   4   4  104.77    4.53
  -3  -4  -4  205.17    8.92
   3   4   4  211.42    8.39
   3   4   4  209.65    9.07
  -4  -4  -4   80.95    3.91
   4   4   4   85.81    3.76
   4   4   4   81.79    4.06
   4   4   4   85.35    3.65
   5   4   4    1.21    0.58
   5   4   4    2.12    0.56
   5   4   4    1.80    0.70
   6   4   4   15.52    1.28
   6   4   4   15.19    1.30
   6   4   4   15.77    1.48
   6   4   4   15.49    1.21
   7   4   4   73.09    3.63
   7   4   4   71.06    3.48
  -8  -4  -4   89.67    4.66
   8   4   4   97.35    4.57
   8   4   4   91.14    4.39
 -10  -4  -4    3.35    0.98
  13  -5  -4   10.32    1.64
 -13   5   4   13.70    1.82
 -13   5   4   13.55    1.60
  12  -5  -4   75.12    4.31
 -12   5   4   82.64    4.05
 -12   5   4   76.14    4.29
  11  -5  -4   53.33    3.22
 -11   5   4   46.56    3.03
 -11   5   4   58.26    2.93
  10  -5  -4    2.04    0.85
 -10   5   4    1.52    0.76
   9  -5  -4   34.43    1.86
   9  -5  -4   32.04    2.14
  -9   5   4   33.31    2.11
   8  -5  -4   74.03    3.69
   8  -5  -4   74.24    3.32
  -8   5   4   71.44    3.65
   7  -5  -4   33.35    1.97
   7  -5  -4   34.30    1.70
  -7   5   4   31.98    1.92
   6  -5  -4    9.18    0.71
   6  -5  -4    7.90    0.92
  -6   5   4   10.02    0.96
   5  -5  -4  103.17    4.70
  -5   5   4  103.77    4.66
   4  -5  -4  361.44   15.42
  -4   5   4  382.66   14.44
  -4   5   4  362.96   14.42
  -4   5   4  369.29   15.38
   3  -5  -4  184.67    8.08
  -3   5   4  198.97    7.40
  -3   5   4  188.12    8.04
  -3   5   4  183.16    7.58
   2  -5  -4   21.98    1.31
  -2   5   4   21.04    1.26
  -2   5   4   22.88    1.28
   1  -5  -4   58.90    2.77
  -1   5   4   57.94    2.66
   0  -5  -4  136.75    6.01
   0   5   4  135.54    5.73
   0   5   4  143.28    6.02
  -1  -5  -4  150.75    6.21
  -1  -5  -4  154.20    6.80
   1   5   4  165.82    6.85
   1   5   4  159.29    6.48
  -2  -5  -4   14.79    0.88
  -2  -5  -4   16.57    1.15
   2   5   4   16.21    1.14
   2   5   4   16.15    1.19
  -3  -5  -4   48.59    2.59
   3   5   4   50.86    2.72
   3   5   4   53.98    2.56
  -4  -5  -4   84.93    4.24
   4   5   4   89.19    4.04
   4   5   4   95.62    4.39
  -5  -5  -4   65.73    3.45
   5   5   4   67.91    3.25
   5   5   4   69.78    3.52
  -6  -5  -4   12.48    1.37
   6   5   4   14.44    1.43
   6   5   4   11.82    1.26
  -7  -5  -4    3.73    0.80
   7   5   4    3.73    0.89
  -8  -5  -4   48.24    2.70
  12  -6  -4   19.39    2.05
 -12   6   4   20.42    2.11
 -12   6   4   24.82    1.90
  11  -6  -4   72.96    4.08
 -11   6   4   78.31    4.13
  10  -6  -4   72.93    3.87
 -10   6   4   70.86    3.85
   9  -6  -4   12.84    1.11
   9  -6  -4    9.79    1.25
  -9   6   4    9.37    1.25
   8  -6  -4   31.84    2.07
   8  -6  -4   34.22    1.80
  -8   6   4   35.12    2.09
   7  -6  -4   79.07    3.48
   7  -6  -4   80.65    3.93
  -7   6   4   81.56    3.90
   6  -6  -4   38.10    2.16
   6  -6  -4   38.71    1.81
  -6   6   4   38.03    2.11
   5  -6  -4    1.89    0.58
  -5   6   4    1.30    0.47
  -5   6   4    2.90    0.48
   4  -6  -4   17.94    1.26
  -4   6   4   18.22    1.14
  -4   6   4   18.04    1.19
   3  -6  -4  243.63   10.50
  -3   6   4  253.56   10.46
  -3   6   4  244.80    9.87
   2  -6  -4  126.03    5.37
  -2   6   4  106.98    5.24
  -2   6   4  129.54    5.09
   1  -6  -4   29.03    1.63
  -1   6   4   28.82    1.55
  -1   6   4   26.34    1.54
   0  -6  -4    2.75    0.56
   0   6   4    3.04    0.53
   0   6   4    2.95    0.57
  -1  -6  -4   37.57    2.15
   1   6   4   40.79    2.10
   1   6   4   44.30    2.21
  -2  -6  -4  105.90    4.90
   2   6   4  112.55    4.95
   2   6   4  102.17    4.63
  -3  -6  -4   99.27    4.86
   3   6   4  105.90    4.63
   3   6   4  109.68    4.95
  -4  -6  -4    2.21    0.69
   4   6   4    0.31    0.31
  -5  -6  -4   78.66    4.12
   5   6   4   84.94    4.15
   5   6   4   83.91    3.90
  -6  -6  -4   63.23    3.37
   6   6   4   56.48    3.08
   6   6   4   60.93    3.28
  -7  -6  -4   12.16    1.48
   7   6   4   11.72    1.37
  12  -7  -4    2.63    1.06
 -12   7   4    4.54    1.23
  11  -7  -4   10.21    1.47
 -11   7   4   10.25    1.47
  10  -7  -4   81.30    4.16
 -10   7   4   75.04    4.10
   9  -7  -4  140.30    6.52
  -9   7   4  138.96    6.53
   8  -7  -4   23.55    1.76
  -8   7   4   24.51    1.72
   7  -7  -4    3.23    0.77
  -7   7   4    3.84    0.77
   6  -7  -4   78.23    3.90
  -6   7   4   82.31    3.89
   5  -7  -4  120.40    5.42
  -5   7   4  118.14    4.98
  -5   7   4  115.95    5.34
   4  -7  -4   30.34    1.80
  -4   7   4   29.92    1.70
  -4   7   4   27.83    1.61
   3  -7  -4   38.32    2.14
  -3   7   4   38.16    1.99
  -3   7   4   38.58    2.03
   2  -7  -4  184.06    7.80
  -2   7   4  174.47    7.66
  -2   7   4  176.30    7.32
   1  -7  -4  132.09    5.83
  -1   7   4  128.47    5.50
  -1   7   4  128.71    5.70
   0  -7  -4   28.12    1.70
   0   7   4   26.21    1.59
   0   7   4   27.22    1.59
  -1  -7  -4    2.49    0.63
   1   7   4    3.24    0.67
   1   7   4    2.32    0.62
  -2  -7  -4   48.37    2.64
   2   7   4   50.68    2.62
   2   7   4   44.70    2.44
  -3  -7  -4   46.83    2.70
   3   7   4   51.07    2.71
   3   7   4   46.94    2.52
  -4  -7  -4   64.49    3.41
   4   7   4   66.20    3.37
   4   7   4   59.35    3.11
  -5  -7  -4    1.43    0.73
   5   7   4    2.18    0.82
   5   7   4    1.47    0.71
  -6  -7  -4   35.58    2.40
   6   7   4   32.94    2.14
  -7  -7  -4   12.21    1.59
   7   7   4   15.08    1.56
  12  -8  -4   44.60    3.00
  11  -8  -4   14.39    1.68
 -11   8   4   11.28    1.55
  10  -8  -4    4.55    1.05
 -10   8   4    4.63    1.06
   9  -8  -4   63.06    3.47
  -9   8   4   63.54    3.47
   8  -8  -4  165.24    7.62
  -8   8   4  169.86    7.63
   7  -8  -4   44.00    2.54
  -7   8   4   42.45    2.49
   6  -8  -4   -0.28    0.53
  -6   8   4   -0.01    0.49
   5  -8  -4   32.51    2.03
  -5   8   4   34.33    1.97
  -5   8   4   33.59    1.84
   4  -8  -4  101.09    4.90
  -4   8   4  105.20    4.58
  -4   8   4  108.41    4.82
   3  -8  -4   86.81    4.15
  -3   8   4   85.62    3.88
   2  -8  -4    5.12    0.84
  -2   8   4    4.93    0.70
  -2   8   4    6.07    0.81
   1  -8  -4   83.49    4.06
  -1   8   4   86.63    3.93
  -1   8   4   81.09    3.81
   0  -8  -4  122.74    5.58
   0   8   4  123.84    5.44
   0   8   4  115.19    5.23
  -1  -8  -4   24.43    1.69
   1   8   4   24.26    1.62
   1   8   4   24.00    1.59
  -2  -8  -4    1.27    0.66
   2   8   4    0.85    0.61
   2   8   4    2.68    0.73
  -3  -8  -4   14.02    1.46
   3   8   4   13.28    1.36
   3   8   4   11.18    1.23
  -4  -8  -4   73.51    3.87
   4   8   4   69.71    3.55
  -5  -8  -4   42.34    2.70
  -6  -8  -4   12.34    1.57
   6   8   4    9.62    1.33
  -7  -8  -4    5.15    1.24
   7   8   4    4.20    1.11
  11  -9  -4   36.44    2.55
 -11   9   4   34.82    2.60
  10  -9  -4   19.76    1.79
 -10   9   4   20.79    1.87
   9  -9  -4    1.39    0.84
  -9   9   4    0.72    0.72
   8  -9  -4   63.65    3.49
  -8   9   4   65.44    3.51
   7  -9  -4  106.24    5.12
  -7   9   4  103.69    5.04
   6  -9  -4   57.69    3.12
  -6   9   4   56.72    3.03
   5  -9  -4    0.92    0.65
  -5   9   4    0.96    0.53
  -5   9   4    0.56    0.56
   4  -9  -4    4.43    0.85
  -4   9   4    4.82    0.81
   3  -9  -4   87.28    4.20
  -3   9   4   81.78    3.88
  -3   9   4   85.73    4.04
   2  -9  -4   36.42    2.25
  -2   9   4   39.06    2.16
  -2   9   4   38.20    2.11
   1  -9  -4   31.44    1.99
  -1   9   4   29.99    1.85
  -1   9   4   29.84    1.79
   0  -9  -4    9.71    1.19
   0   9   4   10.60    1.10
   0   9   4   12.32    1.23
  -1  -9  -4  108.80    5.42
   1   9   4  121.60    5.32
   1   9   4  109.87    5.09
  -2  -9  -4   60.89    3.41
   2   9   4   69.21    3.35
   2   9   4   57.13    3.12
  -3  -9  -4    2.86    0.94
   3   9   4    3.39    0.86
  -4  -9  -4   11.88    1.51
   4   9   4   11.40    1.36
  -5  -9  -4   44.10    2.89
   5   9   4   40.97    2.53
  -6  -9  -4   51.76    3.31
   6   9   4   50.59    3.00
  -7  -9  -4    5.68    1.31
   7   9   4    5.43    1.23
  10 -10  -4   13.25    1.67
 -10  10   4   15.79    1.81
   9 -10  -4   28.29    2.16
  -9  10   4   30.65    2.18
   8 -10  -4   16.89    1.73
  -8  10   4   14.43    1.55
   7 -10  -4   22.87    1.84
  -7  10   4   24.80    1.79
   6 -10  -4  115.48    5.70
  -6  10   4  122.79    5.63
   5 -10  -4   73.79    3.97
  -5  10   4   81.23    3.72
   4 -10  -4    9.76    1.25
  -4  10   4   12.19    1.24
  -4  10   4   10.37    1.12
   3 -10  -4   10.42    1.26
  -3  10   4   10.08    1.15
  -3  10   4    9.10    1.07
   2 -10  -4   33.64    2.14
  -2  10   4   31.73    1.89
  -2  10   4   29.71    1.93
   1 -10  -4   63.80    3.54
  -1  10   4   68.61    3.36
  -1  10   4   67.65    3.35
   0 -10  -4   28.70    2.08
   0  10   4   29.48    1.90
   0  10   4   30.11    1.94
  -1 -10  -4    4.47    1.04
   1  10   4    3.97    0.90
   1  10   4    4.59    0.91
  -2 -10  -4   41.52    2.71
   2  10   4   40.44    2.43
  -3 -10  -4   30.29    2.30
   3  10   4   25.88    1.94
  -4 -10  -4   10.37    1.56
   4  10   4   12.28    1.45
  -5 -10  -4    0.80    0.97
   5  10   4    0.92    0.90
  -6 -10  -4   29.97    2.48
   9 -11  -4   17.66    1.89
  -9  11   4   19.58    1.95
   8 -11  -4   37.02    2.44
  -8  11   4   30.31    2.24
   7 -11  -4   11.18    1.45
  -7  11   4    9.66    1.30
   6 -11  -4    7.13    1.20
  -6  11   4    4.33    0.87
   5 -11  -4   85.34    4.34
  -5  11   4   80.54    4.09
   4 -11  -4   48.14    2.96
  -4  11   4   51.80    2.78
  -4  11   4   52.46    2.82
   3 -11  -4   10.07    1.36
  -3  11   4   13.63    1.39
  -3  11   4   13.01    1.28
   2 -11  -4    0.60    0.75
  -2  11   4    1.12    0.66
  -2  11   4    0.29    0.63
   1 -11  -4    9.49    1.35
  -1  11   4    9.56    1.20
  -1  11   4    7.97    1.07
   0 -11  -4   70.48    3.95
   0  11   4   73.98    3.72
  -1 -11  -4   32.41    2.42
   1  11   4   30.88    2.16
  -2 -11  -4    0.42    0.90
   2  11   4    1.15    0.83
  -3 -11  -4   12.19    1.68
   3  11   4   12.57    1.52
  -4 -11  -4   17.40    2.05
   4  11   4   17.59    1.83
   8 -12  -4   20.71    2.08
  -8  12   4   18.27    1.87
   7 -12  -4   29.17    2.25
  -7  12   4   28.12    2.06
   6 -12  -4    9.52    1.44
  -6  12   4   11.22    1.36
   5 -12  -4   -0.49    0.86
  -5  12   4   -0.24    0.66
   4 -12  -4   19.33    1.90
  -4  12   4   17.42    1.69
  -4  12   4   17.76    1.49
   3 -12  -4   58.85    3.56
  -3  12   4   62.43    3.31
  -3  12   4   65.87    3.41
   2 -12  -4   17.68    1.88
  -2  12   4   17.33    1.73
  -2  12   4   17.78    1.51
   1 -12  -4    0.93    0.93
  -1  12   4    0.82    0.85
   0 -12  -4    7.47    1.40
   0  12   4   10.19    1.36
  -1 -12  -4   25.94    2.28
   1  12   4   28.47    2.10
  -2 -12  -4   50.03    3.31
   2  12   4   45.27    2.93
  -3 -12  -4    3.68    1.35
  -6  13   4   21.85    1.86
   5 -13  -4   37.36    2.69
  -5  13   4   36.23    2.41
   4 -13  -4    0.64    0.99
  -4  13   4    1.77    0.82
  -4  13   4    1.01    0.88
   3 -13  -4   17.20    2.01
  -3  13   4   16.08    1.73
   2 -13  -4   35.67    2.68
  -2  13   4   36.97    2.52
   1 -13  -4   10.81    1.65
  -1  13   4   11.41    1.52
   0 -13  -4    2.25    1.23
   0  13   4    0.75    0.87
   0 -14   5   -0.25    0.61
  -1  14  -5    5.76    1.16
   1 -14   5    5.53    1.41
  -2  14  -5   28.74    2.11
   2 -14   5   27.55    2.34
  -3  14  -5   28.58    2.12
   3 -14   5   29.22    2.34
  -3 -13   5   -0.18    1.10
   2  13  -5   18.92    1.75
  -2 -13   5   20.40    2.30
   1  13  -5   68.90    3.52
  -1 -13   5   65.29    4.00
   0  13  -5   13.19    1.46
   0 -13   5   15.93    1.89
  -1  13  -5    2.00    0.82
   1 -13   5    2.96    1.12
  -2  13  -5    6.05    1.09
   2 -13   5    7.31    1.34
  -3  13  -5   30.55    2.09
   3 -13   5   30.28    2.25
   4 -13   5   48.79    2.97
   5  12  -5    7.28    1.17
   4  12  -5   20.53    1.70
  -4 -12   5   17.17    2.24
   3  12  -5    6.85    1.07
  -3 -12   5    8.36    1.54
   2  12  -5    2.78    0.87
  -2 -12   5    2.38    1.12
   1  12  -5   14.48    1.40
  -1 -12   5   11.21    1.52
   0  12  -5   65.48    3.31
   0 -12   5   64.33    3.69
  -1  12  -5   35.72    2.23
   1 -12   5   37.67    2.48
  -2  12  -5    4.43    0.89
   2 -12   5    5.08    1.12
  -3  12  -5    5.65    1.00
   3 -12   5    6.81    1.18
  -4  12  -5   22.37    1.67
   4 -12   5   22.97    1.86
   5 -12   5   52.67    3.03
  -7  12  -5    1.30    0.86
  -8  12  -5   42.86    2.97
   6  11  -5   35.74    2.35
  -6 -11   5   54.38    3.52
   5  11  -5    2.20    0.81
  -5 -11   5    2.30    1.21
   4  11  -5    9.01    1.14
  -4 -11   5    9.10    1.61
   3  11  -5   12.65    1.29
  -3 -11   5   13.05    1.75
   2  11  -5   25.26    1.67
  -2 -11   5   23.42    2.04
   0  11  -5    4.80    0.86
   0 -11   5    6.04    1.15
  -1  11  -5   97.57    4.47
   1 -11   5   98.01    4.83
  -2  11  -5   79.27    3.92
   2 -11   5   89.80    4.29
  -3  11  -5    8.36    1.04
   3 -11   5    8.72    1.19
  -4  11  -5    1.55    0.68
   4 -11   5    0.75    0.75
  -5  11  -5   36.54    2.31
   5 -11   5   41.65    2.40
  -6  11  -5   65.49    3.56
  -7  11  -5   61.40    3.50
  -8  11  -5    0.96    0.90
  -9  11  -5    4.47    1.05
   8  10  -5   -0.02    0.78
   7  10  -5    2.73    0.92
  -7 -10   5    2.15    1.22
   6  10  -5   19.19    1.50
  -6 -10   5   27.02    2.59
   5  10  -5   68.45    3.38
  -5 -10   5   69.39    4.20
   4  10  -5   29.63    1.85
  -4 -10   5   29.67    2.41
   3  10  -5    3.88    0.77
  -3 -10   5    3.95    0.85
  -3 -10   5    2.97    0.99
   2  10  -5   26.26    1.67
  -2 -10   5   25.73    1.77
  -2 -10   5   29.34    2.11
   1  10  -5   39.75    2.14
  -1 -10   5   35.24    2.39
  -1 -10   5   40.24    2.25
   0  10  -5   30.84    1.82
   0 -10   5   33.07    1.92
   0 -10   5   29.11    2.03
  -1  10  -5    0.98    0.60
   1 -10   5    2.31    0.78
   1 -10   5    1.07    0.61
  -2  10  -5   72.90    3.47
   2 -10   5   73.31    3.69
   2 -10   5   75.81    3.50
  -3  10  -5  105.21    4.71
  -3  10  -5   99.55    4.59
   3 -10   5  104.42    4.66
   3 -10   5  103.33    4.84
  -4  10  -5   21.21    1.57
  -4  10  -5   25.03    1.58
   4 -10   5   26.43    1.71
   4 -10   5   23.94    1.63
  -5  10  -5    1.69    0.68
   5 -10   5    1.99    0.72
   5 -10   5    0.92    0.67
  -6  10  -5   19.95    1.63
   6 -10   5   21.28    1.61
  -7  10  -5   91.48    4.78
   7 -10   5   94.21    4.40
  -8  10  -5   54.98    3.35
  -9  10  -5    5.48    1.38
   9 -10   5    5.06    1.13
   8   9  -5   12.42    1.33
  -8  -9   5   10.90    1.44
   7   9  -5    5.12    0.96
  -7  -9   5    6.36    1.12
   6   9  -5    0.49    0.63
  -6  -9   5    0.01    0.65
   5   9  -5   39.44    2.17
  -5  -9   5   40.46    2.85
  -5  -9   5   38.65    2.29
   4   9  -5  106.42    4.80
  -4  -9   5  110.80    4.93
  -4  -9   5  111.41    5.65
   3   9  -5   51.43    2.54
  -3  -9   5   49.98    2.60
  -3  -9   5   48.64    3.02
   2   9  -5    0.49    0.48
  -2  -9   5    0.75    0.58
  -2  -9   5    0.34    0.55
   1   9  -5   13.10    1.08
  -1  -9   5   12.73    1.36
  -1  -9   5   15.71    1.22
   0   9  -5   79.37    3.57
   0  -9   5   77.47    3.90
   0  -9   5   78.99    3.66
  -1   9  -5  109.43    4.80
   1  -9   5  112.81    4.90
   1  -9   5  111.13    5.14
  -2   9  -5    6.03    0.71
  -2   9  -5    5.80    0.80
   2  -9   5    6.15    0.89
   2  -9   5    5.86    0.84
  -3   9  -5   69.68    3.24
  -3   9  -5   68.88    3.32
   3  -9   5   72.87    3.33
   3  -9   5   67.31    3.39
  -4   9  -5  129.75    5.62
  -4   9  -5  132.56    5.97
   4  -9   5  131.49    5.92
   4  -9   5  136.05    5.76
  -5   9  -5   26.41    1.82
  -5   9  -5   28.83    1.67
   5  -9   5   28.68    1.73
   5  -9   5   27.12    1.74
  -6   9  -5    0.58    0.67
   6  -9   5    0.68    0.59
  -7   9  -5   11.97    1.47
   7  -9   5   10.35    1.23
  -8   9  -5   60.54    3.57
   8  -9   5   57.69    3.09
  -9   9  -5   70.87    4.27
   9  -9   5   75.92    3.81
 -10   9  -5   15.39    2.08
  10  -9   5   16.36    1.69
   9   8  -5   12.05    1.88
  -9  -8   5   10.81    1.52
   8   8  -5   11.48    1.78
   8   8  -5    9.00    1.12
  -8  -8   5    8.66    1.29
   7   8  -5   34.50    2.64
   7   8  -5   32.98    1.91
  -7  -8   5   30.83    2.08
   6   8  -5   43.96    2.88
   6   8  -5   39.35    2.14
  -6  -8   5   37.98    2.31
   5   8  -5    2.09    0.89
   5   8  -5    0.42    0.35
  -5  -8   5    0.99    0.59
   4   8  -5   20.28    1.39
  -4  -8   5   20.04    1.42
   3   8  -5  204.81    8.13
  -3  -8   5  189.16    8.97
  -3  -8   5  201.27    8.26
   2   8  -5  111.19    4.72
  -2  -8   5  108.94    4.80
   1   8  -5    5.11    0.70
  -1  -8   5    6.49    0.79
  -1  -8   5    8.18    0.99
   0   8  -5   26.54    1.52
   0  -8   5   28.05    1.62
   0  -8   5   26.42    1.67
  -1   8  -5  108.34    4.65
  -1   8  -5  112.42    4.73
   1  -8   5  106.21    4.94
   1  -8   5  108.09    4.74
  -2   8  -5  108.72    4.67
  -2   8  -5  104.81    4.79
   2  -8   5  112.86    4.94
   2  -8   5  110.20    4.75
  -3   8  -5   42.80    2.12
  -3   8  -5   39.25    2.16
   3  -8   5   42.66    2.19
   3  -8   5   41.58    2.18
  -4   8  -5   16.88    1.16
  -4   8  -5   17.21    1.27
   4  -8   5   14.70    1.15
   4  -8   5   14.26    1.19
  -5   8  -5  105.72    5.10
  -5   8  -5  109.77    4.67
   5  -8   5  108.62    4.88
   5  -8   5  110.14    4.83
  -6   8  -5   77.60    3.98
   6  -8   5   77.08    3.65
   6  -8   5   79.11    3.68
  -7   8  -5    2.12    0.79
   7  -8   5    1.54    0.68
  -8   8  -5    1.87    0.89
   8  -8   5    1.78    0.76
  -9   8  -5   39.75    2.93
   9  -8   5   44.78    2.55
 -10   8  -5   82.20    5.07
  10  -8   5   95.70    4.49
  10   7  -5   24.75    2.52
 -10  -7   5   22.57    2.16
   9   7  -5   42.83    3.04
  -9  -7   5   39.48    2.59
   8   7  -5    4.84    0.85
   8   7  -5    7.33    1.47
  -8  -7   5    4.56    1.00
   7   7  -5    4.84    0.82
   7   7  -5    3.46    1.12
  -7  -7   5    6.45    0.98
   6   7  -5   26.15    2.18
   6   7  -5   29.67    1.64
  -6  -7   5   27.20    1.80
   5   7  -5   17.44    1.73
   5   7  -5   13.79    1.08
  -5  -7   5   14.78    1.21
   4   7  -5   61.34    2.85
   4   7  -5   62.37    3.38
  -4  -7   5   59.75    2.90
   3   7  -5    3.44    0.61
  -3  -7   5    4.58    0.65
   2   7  -5  185.46    7.32
  -2  -7   5  190.64    7.46
  -2  -7   5  162.72    7.95
   1   7  -5  202.61    8.17
  -1  -7   5  202.82    8.82
  -1  -7   5  203.08    8.31
   0   7  -5   29.47    1.39
   0   7  -5   29.14    1.55
   0  -7   5   27.21    1.65
   0  -7   5   26.93    1.55
  -1   7  -5    5.20    0.55
  -1   7  -5    4.87    0.64
   1  -7   5    6.25    0.72
   1  -7   5    5.18    0.67
  -2   7  -5   82.82    3.58
  -2   7  -5   83.43    3.72
   2  -7   5   81.29    3.66
   2  -7   5   82.00    3.75
  -3   7  -5  210.70    9.14
  -3   7  -5  210.39    8.61
   3  -7   5  211.46    8.78
   3  -7   5  224.11    9.08
  -4   7  -5  118.09    4.91
  -4   7  -5  113.23    5.29
   4  -7   5  113.23    5.02
   4  -7   5  120.70    5.13
  -5   7  -5    0.58    0.43
  -5   7  -5    0.64    0.53
   5  -7   5    0.63    0.44
   5  -7   5   -0.12    0.45
   6  -7   5  122.35    5.27
   6  -7   5  115.16    5.22
  -7   7  -5   63.58    3.54
   7  -7   5   63.32    3.14
  -8   7  -5   17.30    1.88
   8  -7   5   20.03    1.52
  -9   7  -5    1.45    0.96
   9  -7   5   -0.16    0.67
 -10   7  -5   37.85    3.03
  10  -7   5   41.61    2.51
 -11   7  -5   62.33    4.26
  11  -7   5   72.72    3.72
 -11  -6   5    1.10    1.05
  10   6  -5   11.79    1.74
 -10  -6   5   11.38    1.54
   9   6  -5   60.64    3.64
  -9  -6   5   51.94    3.10
   8   6  -5   58.39    3.50
   8   6  -5   55.92    2.72
  -8  -6   5   55.51    3.07
   7   6  -5    1.86    0.94
   7   6  -5    2.10    0.61
  -7  -6   5    1.91    0.68
   6   6  -5    0.56    0.45
   6   6  -5    1.21    0.79
  -6  -6   5    1.02    0.55
   5   6  -5    2.58    0.53
   5   6  -5    2.30    0.80
  -5  -6   5    3.21    0.63
   4   6  -5   90.04    4.43
  -4  -6   5   89.41    3.98
   3   6  -5  148.81    5.94
   3   6  -5  142.24    6.54
  -3  -6   5  143.56    6.05
   2   6  -5    1.53    0.42
  -2  -6   5    4.04    0.57
   1   6  -5  138.16    5.79
   1   6  -5  143.65    5.87
  -1  -6   5  144.35    5.91
  -1  -6   5  142.08    6.28
   0   6  -5  243.51    9.96
   0   6  -5  257.91   10.40
   0  -6   5  252.58   10.63
   0  -6   5  253.19   10.16
  -1   6  -5   85.35    3.62
  -1   6  -5   87.51    3.73
   1  -6   5   81.79    3.69
   1  -6   5   84.64    3.81
  -2   6  -5    1.73    0.42
  -2   6  -5    1.25    0.39
   2  -6   5    2.18    0.49
   2  -6   5    1.92    0.42
  -3   6  -5   87.76    4.07
  -3   6  -5   89.83    3.79
   3  -6   5   90.27    3.91
   3  -6   5   86.29    3.89
  -4   6  -5  193.39    7.83
  -4   6  -5  192.71    8.47
   4  -6   5  200.85    8.22
   4  -6   5  191.91    8.02
  -5   6  -5  152.67    6.19
   5  -6   5  152.23    6.47
   5  -6   5  148.15    6.38
  -6   6  -5    5.46    0.96
   6  -6   5    4.43    0.76
   6  -6   5    5.01    0.66
  -7   6  -5   47.06    2.88
   7  -6   5   46.74    2.49
  -8   6  -5   25.08    2.06
   8  -6   5   25.95    1.77
  -9   6  -5   35.62    2.74
   9  -6   5   40.86    2.34
 -10   6  -5    8.60    1.59
  10  -6   5    9.67    1.36
 -11   6  -5   16.15    2.24
  11  -6   5   17.70    1.83
  11   5  -5   20.35    2.21
 -11  -5   5   23.65    2.17
  10   5  -5    6.47    1.36
 -10  -5   5    4.88    1.14
   9   5  -5    0.05    0.85
  -9  -5   5    1.66    0.79
   8   5  -5   41.69    2.80
  -8  -5   5   42.95    2.46
   7   5  -5  154.51    7.59
   7   5  -5  167.60    6.63
  -7  -5   5  162.51    7.00
   6   5  -5  105.66    4.29
   6   5  -5   98.20    5.03
  -6  -5   5   98.46    4.52
   5   5  -5   10.20    1.28
   5   5  -5   13.80    0.90
  -5  -5   5   12.33    1.01
   4   5  -5   41.97    1.94
   4   5  -5   38.88    2.34
  -4  -5   5   39.52    2.03
   3   5  -5  178.14    7.00
   3   5  -5  169.87    7.67
  -3  -5   5  174.34    7.14
   2   5  -5   54.85    2.70
   2   5  -5   55.56    2.43
  -2  -5   5   53.00    2.48
   1   5  -5    9.66    0.74
   1   5  -5   10.84    0.58
  -1  -5   5   11.15    0.80
  -1  -5   5   12.48    0.92
   0   5  -5  110.23    4.60
   0   5  -5  108.62    4.48
   0  -5   5  108.24    4.74
   0  -5   5  107.87    4.57
  -1   5  -5  274.72   11.11
  -1   5  -5  264.18   10.51
   1  -5   5  260.77   10.70
   1  -5   5  269.13   11.11
  -2   5  -5   63.41    2.79
  -2   5  -5   66.03    3.00
   2  -5   5   63.92    2.85
   2  -5   5   63.73    2.89
  -3   5  -5    2.58    0.52
  -3   5  -5    2.63    0.45
   3  -5   5    2.46    0.39
   3  -5   5    1.74    0.47
  -4   5  -5   49.93    2.25
   4  -5   5   48.89    2.36
   4  -5   5   47.90    2.25
  -5   5  -5  161.19    6.36
  -5   5  -5  151.99    7.06
   5  -5   5  155.96    6.65
   5  -5   5  156.75    6.58
  -6   5  -5  158.30    7.52
   6  -5   5  169.22    7.07
   6  -5   5  167.23    6.98
  -7   5  -5   11.19    1.37
   7  -5   5   10.73    1.11
  -8   5  -5    0.75    0.80
   8  -5   5    1.27    0.71
  -9   5  -5   35.89    2.64
   9  -5   5   37.13    2.23
 -10   5  -5   31.05    2.56
  10  -5   5   31.33    2.14
 -11   5  -5   19.80    2.36
  11  -5   5   20.06    1.86
  11   4  -5   14.07    1.83
 -11  -4   5   19.26    1.92
  10   4  -5   13.55    1.70
 -10  -4   5   10.09    1.36
   9   4  -5   20.28    2.00
  -9  -4   5   19.43    1.65
   8   4  -5    7.99    1.28
  -8  -4   5    9.86    1.16
   7   4  -5   57.02    2.58
   7   4  -5   57.42    3.33
  -7  -4   5   57.67    2.92
   6   4  -5  171.12    8.38
   6   4  -5  193.55    7.44
  -6  -4   5  189.65    7.77
   5   4  -5   84.27    4.20
   5   4  -5   81.69    3.48
  -5  -4   5   82.20    3.69
   4   4  -5    8.25    0.67
   4   4  -5   11.78    1.18
  -4  -4   5    8.70    0.81
   3   4  -5    2.78    0.58
  -3  -4   5    2.94    0.45
   2   4  -5  125.23    4.78
   2   4  -5  107.04    5.15
  -2  -4   5  119.11    4.87
   1   4  -5  434.13   16.77
   1   4  -5  450.71   17.65
   1   4  -5  407.51   17.84
  -1  -4   5  439.11   17.05
   0   4  -5   87.70    3.85
   0   4  -5   96.61    4.03
   0  -4   5   95.40    4.08
   0  -4   5   96.31    3.97
  -1   4  -5   34.62    1.73
  -1   4  -5   34.50    1.63
   1  -4   5   35.79    1.63
   1  -4   5   33.95    1.68
  -2   4  -5  389.12   15.47
  -2   4  -5  402.53   16.57
   2  -4   5  407.35   16.33
   2  -4   5  395.73   15.77
  -3   4  -5  134.58    5.48
  -3   4  -5  135.01    6.01
   3  -4   5  134.88    5.67
   3  -4   5  136.79    5.63
  -4   4  -5   14.06    0.88
  -4   4  -5   13.87    1.13
   4  -4   5   11.62    0.93
   4  -4   5   13.16    0.80
  -5   4  -5   14.58    0.97
  -5   4  -5   15.16    1.28
   5  -4   5   15.72    0.95
   5  -4   5   15.03    1.08
  -6   4  -5  193.82    9.36
   6  -4   5  215.59    8.73
   6  -4   5  221.44    8.93
  -7   4  -5  150.22    7.27
   7  -4   5  161.59    6.70
  -8   4  -5   44.53    2.82
   8  -4   5   42.06    2.37
  -9   4  -5    4.30    1.16
   9  -4   5    3.21    0.85
 -10   4  -5   22.38    2.29
  10  -4   5   21.37    1.72
 -11   4  -5   23.64    2.54
  11  -4   5   23.63    2.05
  12   3  -5   40.62    2.86
 -12  -3   5   39.43    2.74
  11   3  -5    5.62    1.31
 -11  -3   5    6.74    1.24
  10   3  -5   29.10    2.27
 -10  -3   5   27.94    2.01
   9   3  -5   28.42    2.19
  -9  -3   5   28.43    1.90
   8   3  -5   62.53    3.51
  -8  -3   5   58.44    3.03
   7   3  -5    3.72    0.51
   7   3  -5    4.95    1.05
  -7  -3   5    3.81    0.70
   6   3  -5   30.37    1.51
   6   3  -5   30.67    2.14
  -6  -3   5   33.44    1.79
   5   3  -5  240.37    9.08
   5   3  -5  209.80   10.11
  -5  -3   5  236.63    9.49
  -5  -3   5  233.28    9.39
   4   3  -5  183.82    7.05
   4   3  -5  167.16    7.86
  -4  -3   5  181.95    7.29
  -4  -3   5  177.11    7.26
   3   3  -5    3.37    0.40
   3   3  -5    4.58    0.68
  -3  -3   5    3.69    0.47
   2   3  -5   23.40    1.35
   2   3  -5   24.31    1.14
  -2  -3   5   24.29    1.20
  -2  -3   5   20.66    1.05
   1   3  -5   67.31    2.71
   1   3  -5   63.01    2.87
  -1  -3   5   69.36    2.77
  -1  -3   5   58.38    2.78
   0   3  -5  278.03   11.11
   0  -3   5  295.83   11.77
   0  -3   5  282.30   11.31
  -1   3  -5  200.47    8.74
  -1   3  -5  207.23    8.14
   1  -3   5  204.35    8.29
   1  -3   5  213.93    8.51
  -2   3  -5   12.22    0.77
  -2   3  -5   12.31    0.97
   2  -3   5   11.15    0.80
   2  -3   5   12.45    0.65
  -3   3  -5  124.87    5.08
  -3   3  -5  115.96    5.57
   3  -3   5  126.54    5.20
   3  -3   5  129.05    5.20
  -4   3  -5  104.82    5.02
  -4   3  -5  108.28    4.50
   4  -3   5  110.39    4.60
   4  -3   5  108.40    4.61
  -5   3  -5   26.08    1.79
  -5   3  -5   25.45    1.42
   5  -3   5   27.94    1.42
   5  -3   5   28.28    1.55
  -6   3  -5   17.33    1.13
  -6   3  -5   17.97    1.51
   6  -3   5   19.57    1.27
   6  -3   5   17.44    1.16
  -7   3  -5  103.06    5.26
   7  -3   5  109.89    4.78
  -8   3  -5  228.52   10.56
   8  -3   5  239.19    9.77
  -9   3  -5   74.05    4.06
   9  -3   5   67.42    3.48
 -10   3  -5   -0.59    0.83
  10  -3   5    0.98    0.80
 -11   3  -5   10.74    1.74
  11  -3   5   10.89    1.40
  12   2  -5   39.31    2.80
 -12  -2   5   40.62    2.68
  11   2  -5   94.40    4.86
 -11  -2   5   84.32    4.45
  10   2  -5   31.84    2.35
 -10  -2   5   25.32    1.91
   9   2  -5    7.16    1.22
  -9  -2   5    7.22    1.03
   8   2  -5   46.62    2.84
  -8  -2   5   46.73    2.50
   7   2  -5   74.13    3.85
   7   2  -5   74.76    3.03
  -7  -2   5   67.01    3.34
  -7  -2   5   71.87    3.24
   6   2  -5  152.97    6.82
   6   2  -5  147.81    5.82
  -6  -2   5  141.62    6.13
  -6  -2   5  143.99    6.16
   5   2  -5   11.98    1.28
   5   2  -5   11.44    0.73
  -5  -2   5   12.90    0.91
  -5  -2   5   11.52    0.71
   4   2  -5  372.96   13.97
   4   2  -5  318.15   15.24
  -4  -2   5  374.10   14.32
  -4  -2   5  375.56   14.77
   3   2  -5  335.24   15.53
   3   2  -5  377.18   14.33
  -3  -2   5  385.86   14.64
  -3  -2   5  382.60   15.15
   2   2  -5   25.76    1.44
  -2  -2   5   24.47    1.22
  -2  -2   5   24.99    1.22
   1   2  -5   15.45    0.93
   1   2  -5   18.05    0.88
  -1  -2   5   15.60    0.97
  -1  -2   5   17.23    0.90
   0   2  -5  102.99    4.32
   0   2  -5  110.94    4.22
   0  -2   5   94.53    4.53
   0  -2   5  105.87    4.26
  -1   2  -5  476.60   18.11
   1  -2   5  442.63   19.36
   1  -2   5  467.74   18.35
   1  -2   5  483.20   19.01
  -2   2  -5  223.67    8.91
   2  -2   5  233.65    9.02
   2  -2   5  231.21    9.19
   2  -2   5  210.61    9.57
  -3   2  -5    6.01    0.64
   3  -2   5    6.18    0.47
   3  -2   5    4.72    0.59
  -4   2  -5   77.57    3.58
  -4   2  -5   84.49    4.05
   4  -2   5   84.32    3.63
   4  -2   5   85.80    3.62
  -5   2  -5  127.49    6.03
  -5   2  -5  121.63    5.41
   5  -2   5  133.71    5.51
   5  -2   5  137.00    5.61
  -6   2  -5   37.52    2.06
  -6   2  -5   40.16    2.49
   6  -2   5   45.94    2.19
   6  -2   5   42.22    2.09
  -7   2  -5    1.99    0.73
   7  -2   5    0.81    0.55
  -8   2  -5   26.16    2.07
   8  -2   5   28.23    1.78
  -9   2  -5  134.53    6.68
   9  -2   5  137.54    6.08
 -10   2  -5   57.56    3.61
  10  -2   5   60.06    3.18
 -11   2  -5    6.69    1.48
  11  -2   5    6.02    1.24
  12   1  -5    1.24    0.97
 -12  -1   5    0.89    0.92
  11   1  -5   52.38    3.24
 -11  -1   5   51.24    2.97
  10   1  -5   96.96    5.07
 -10  -1   5   99.22    4.67
   9   1  -5   40.61    2.61
  -9  -1   5   37.99    2.25
   8   1  -5    4.27    1.00
  -8  -1   5    3.93    0.62
  -8  -1   5    4.47    0.78
   7   1  -5   50.46    2.86
   7   1  -5   49.48    2.07
  -7  -1   5   46.58    2.41
  -7  -1   5   47.39    2.32
   6   1  -5  115.95    4.55
   6   1  -5  111.59    5.44
  -6  -1   5  114.95    4.92
  -6  -1   5  113.02    4.87
   5   1  -5  231.48    9.09
   5   1  -5  228.49   10.20
  -5  -1   5  238.80    9.70
  -5  -1   5  235.62    9.42
   4   1  -5    1.09    0.52
   4   1  -5    0.71    0.22
  -4  -1   5    0.74    0.30
  -4  -1   5    0.80    0.24
   3   1  -5  108.07    4.29
   3   1  -5   93.74    4.84
  -3  -1   5  110.67    4.53
  -3  -1   5  115.95    4.44
   2   1  -5  218.67   10.09
   2   1  -5  247.25   10.96
  -2  -1   5  287.45   10.75
  -2  -1   5  288.42   10.31
   1   1  -5  233.78   10.39
   1   1  -5  266.83    9.77
  -1  -1   5  249.53   10.40
   0   1  -5    8.13    0.46
   0   1  -5    7.48    0.58
   0  -1   5    7.28    0.67
  -1   1  -5   36.85    1.76
   1  -1   5   37.78    1.98
  -2   1  -5  322.38   11.88
   2  -1   5  322.03   12.77
   2  -1   5  262.14   11.89
  -3   1  -5  334.49   13.96
   3  -1   5  378.36   14.56
   3  -1   5  355.80   14.08
   3  -1   5  351.15   14.98
  -4   1  -5   47.64    2.35
   4  -1   5   51.86    2.26
   4  -1   5   47.24    2.29
   4  -1   5   48.80    2.62
  -5   1  -5   39.31    2.26
  -5   1  -5   32.02    1.86
   5  -1   5   34.70    1.85
   5  -1   5   39.28    1.84
  -6   1  -5   43.88    2.66
  -6   1  -5   43.14    2.27
   6  -1   5   47.67    2.28
   6  -1   5   46.91    2.34
  -7   1  -5   81.55    4.43
   7  -1   5   94.28    4.07
  -8   1  -5   26.92    2.08
   8  -1   5   25.78    1.71
  -9   1  -5   14.52    1.75
   9  -1   5   17.79    1.60
 -10   1  -5  101.65    5.43
  10  -1   5  105.77    4.93
 -11   1  -5   59.22    3.89
  11  -1   5   68.50    3.54
  13   0  -5   19.24    2.10
  12   0  -5   11.95    1.66
 -12   0   5   15.16    1.71
  11   0  -5    6.86    1.31
 -11   0   5    8.00    1.21
  10   0  -5   37.05    2.54
 -10   0   5   35.65    2.22
   9   0  -5  205.09    9.39
  -9   0   5  207.04    8.91
  -9   0   5  206.65    8.71
   8   0  -5  157.13    7.18
  -8   0   5  149.75    6.66
  -8   0   5  153.69    6.54
   7   0  -5   12.34    1.36
  -7   0   5   11.10    0.88
  -7   0   5   11.61    0.96
   6   0  -5   40.92    2.42
   6   0  -5   43.65    1.77
  -6   0   5   40.32    2.03
  -6   0   5   41.96    2.06
   5   0  -5  139.28    5.39
   5   0  -5  142.16    6.24
  -5   0   5  141.49    5.85
  -5   0   5  127.19    5.65
   4   0  -5  108.49    4.26
   4   0  -5  105.50    4.88
  -4   0   5  108.33    4.59
   3   0  -5   71.72    3.41
   3   0  -5   74.21    3.02
  -3   0   5   74.55    3.21
  -3   0   5   74.72    3.10
   2   0  -5   37.72    1.63
   2   0  -5   34.70    1.78
  -2   0   5   36.45    1.59
  -2   0   5   35.74    1.69
   1   0  -5  188.09    7.69
   1   0  -5  189.29    7.33
  -1   0   5  179.23    7.30
  -1   0   5  182.51    7.74
   0   0  -5  204.06    8.21
   0   0  -5  199.50    7.95
   0   0   5  192.15    8.45
   0   0   5  202.70    7.92
  -1   0  -5   40.81    1.66
  -1   0  -5   39.37    1.88
   1   0   5   40.33    1.75
   1   0   5   34.44    2.01
  -2   0  -5   24.80    1.13
  -2   0  -5   23.63    1.38
   2   0   5   27.15    1.59
   2   0   5   26.51    1.28
  -3   0  -5  110.73    4.76
   3   0   5  117.73    4.72
   3   0   5  111.10    4.75
   3   0   5  113.33    5.20
  -4   0  -5  469.30   19.47
   4   0   5  515.41   20.47
   4   0   5  511.99   20.90
  -5   0  -5   78.79    3.63
   5   0   5   83.27    4.02
   5   0   5   81.96    3.63
  -6   0  -5    0.68    0.57
  -6   0  -5    1.18    0.50
   6   0   5    0.57    0.39
   6   0   5    0.73    0.45
  -7   0  -5   71.52    3.85
   7   0   5   74.43    3.46
  -8   0  -5   66.25    3.70
   8   0   5   68.45    3.32
  -9   0  -5   25.26    2.07
   9   0   5   26.26    1.81
 -10   0  -5    1.62    1.04
  10   0   5    2.55    0.91
 -11   0  -5   41.98    3.00
  11   0   5   45.06    2.73
  13  -1  -5    4.28    1.31
 -13   1   5    8.10    1.40
  12  -1  -5   19.95    2.13
 -12   1   5   19.70    1.87
  11  -1  -5   27.64    2.30
 -11   1   5   32.60    2.11
  10  -1  -5   18.59    1.92
 -10   1   5   16.79    1.45
 -10   1   5   18.52    1.48
   9  -1  -5   37.03    2.51
  -9   1   5   41.51    2.26
  -9   1   5   39.59    2.23
   8  -1  -5  180.73    8.51
  -8   1   5  197.45    7.92
  -8   1   5  187.57    8.14
   7  -1  -5   62.40    3.31
  -7   1   5   63.06    2.99
   6  -1  -5   27.68    1.20
   6  -1  -5   29.24    1.78
  -6   1   5   26.28    1.46
  -6   1   5   27.94    1.51
   5  -1  -5    2.26    0.54
   5  -1  -5    1.96    0.24
  -5   1   5    2.19    0.40
  -5   1   5    2.46    0.40
   4  -1  -5  125.03    5.78
   4  -1  -5  136.80    5.23
  -4   1   5  134.59    5.38
  -4   1   5  131.97    5.63
   3  -1  -5  383.38   15.99
   3  -1  -5  379.63   14.93
  -3   1   5  392.75   15.12
  -3   1   5  388.14   15.88
   2  -1  -5  159.11    6.36
   2  -1  -5  159.44    6.72
  -2   1   5  157.47    6.69
  -2   1   5  161.14    6.32
   1  -1  -5    6.60    0.59
   1  -1  -5    4.11    0.41
  -1   1   5    4.74    0.37
  -1   1   5    4.17    0.47
   0  -1  -5  201.93    8.02
   0  -1  -5  204.47    8.29
   0   1   5  190.05    8.49
   0   1   5  206.79    7.94
  -1  -1  -5  147.38    6.07
  -1  -1  -5  152.22    6.18
   1   1   5  142.72    6.49
   1   1   5  152.42    5.98
  -2  -1  -5   76.50    3.18
  -2  -1  -5   70.51    3.23
   2   1   5   75.78    3.14
   2   1   5   73.11    3.55
  -3  -1  -5    0.40    0.34
   3   1   5    0.20    0.29
   3   1   5    0.25    0.44
  -4  -1  -5  215.47    8.97
   4   1   5  229.12    9.75
   4   1   5  222.61    9.32
   4   1   5  225.00    9.01
  -5  -1  -5  274.37   11.85
   5   1   5  309.43   12.46
   5   1   5  310.15   12.86
   5   1   5  299.80   11.99
  -6  -1  -5   66.12    3.18
   6   1   5   72.00    3.24
   6   1   5   67.56    3.19
  -7  -1  -5    0.87    0.63
   7   1   5   -0.06    0.53
  -8  -1  -5   12.09    1.44
   8   1   5    8.71    1.07
  -9  -1  -5   25.13    2.03
 -10  -1  -5   26.82    2.20
 -11  -1  -5    6.77    1.42
  11   1   5    6.84    1.24
  13  -2  -5   10.02    1.63
 -13   2   5   11.78    1.57
  12  -2  -5    4.30    1.21
 -12   2   5    5.10    1.11
  11  -2  -5   17.59    1.92
 -11   2   5   17.56    1.63
 -11   2   5   17.10    1.55
  10  -2  -5   67.50    3.61
 -10   2   5   53.59    3.09
 -10   2   5   66.80    3.29
   9  -2  -5   46.51    2.87
  -9   2   5   51.08    2.65
   8  -2  -5    9.48    1.19
  -8   2   5   10.01    0.99
  -8   2   5   10.66    1.05
   7  -2  -5  175.97    7.93
  -7   2   5  185.03    7.38
  -7   2   5  174.19    7.69
   6  -2  -5  200.82    7.82
   6  -2  -5  197.14    8.78
  -6   2   5  203.00    8.60
  -6   2   5  208.40    8.21
   5  -2  -5   89.74    3.44
   5  -2  -5   77.69    3.92
  -5   2   5   89.50    3.63
  -5   2   5   83.99    3.82
   4  -2  -5   28.77    1.64
   4  -2  -5   32.80    1.44
  -4   2   5   30.53    1.44
  -4   2   5   30.70    1.58
   3  -2  -5  178.11    7.70
   3  -2  -5  180.68    7.23
  -3   2   5  187.54    7.68
  -3   2   5  182.65    7.22
   2  -2  -5  384.65   16.02
   2  -2  -5  386.99   15.13
  -2   2   5  394.47   15.16
  -2   2   5  389.76   16.03
   1  -2  -5  152.31    6.22
   1  -2  -5  154.54    6.48
  -1   2   5  154.40    6.55
  -1   2   5  156.11    6.09
   0  -2  -5    7.73    0.65
   0  -2  -5    7.71    0.57
   0   2   5    7.42    0.67
   0   2   5    7.64    0.50
  -1  -2  -5   53.01    2.37
  -1  -2  -5   50.47    2.41
   1   2   5   56.06    2.27
   1   2   5   52.54    2.62
  -2  -2  -5   37.40    1.78
  -2  -2  -5   36.55    1.86
   2   2   5   39.10    1.73
   2   2   5   37.13    2.09
  -3  -2  -5  107.52    4.44
  -3  -2  -5  103.88    4.53
   3   2   5   98.75    4.84
   3   2   5  105.59    4.35
  -4  -2  -5   36.35    1.93
   4   2   5   37.93    1.90
   4   2   5   38.02    1.88
  -5  -2  -5  133.20    5.76
   5   2   5  128.22    6.29
   5   2   5  139.64    5.79
   5   2   5  146.80    6.02
  -6  -2  -5  196.38    8.06
   6   2   5  199.26    8.74
   6   2   5  198.07    8.44
   6   2   5  191.06    8.12
  -7  -2  -5   76.73    3.56
  -7  -2  -5   75.86    4.00
   7   2   5   76.59    3.62
  -8  -2  -5    2.08    0.88
   8   2   5    3.03    0.82
  -9  -2  -5    3.27    1.00
   9   2   5    4.29    0.94
 -10  -2  -5   26.90    2.27
  10   2   5   26.76    1.96
  11   2   5   20.27    1.98
  13  -3  -5   76.46    4.30
 -13   3   5   65.09    3.75
  12  -3  -5   28.90    2.33
 -12   3   5   24.36    2.05
  11  -3  -5    1.60    0.94
 -11   3   5    3.90    0.91
 -11   3   5    5.01    1.03
  10  -3  -5   26.11    2.01
 -10   3   5   25.06    1.81
 -10   3   5   25.28    1.76
   9  -3  -5   68.02    3.65
  -9   3   5   73.77    3.34
  -9   3   5   63.90    3.42
   8  -3  -5   87.57    4.35
  -8   3   5   86.17    4.16
  -8   3   5   91.25    3.98
   7  -3  -5    0.02    0.49
  -7   3   5    1.13    0.45
  -7   3   5    0.85    0.46
   6  -3  -5  107.91    5.23
   6  -3  -5  117.17    4.57
  -6   3   5  120.09    4.86
  -6   3   5  117.47    5.15
   5  -3  -5  200.32    7.62
   5  -3  -5  182.90    8.31
  -5   3   5  203.69    7.78
  -5   3   5  187.16    8.23
   4  -3  -5   60.25    2.56
   4  -3  -5   57.00    2.80
  -4   3   5   59.86    2.51
  -4   3   5   59.74    2.76
   3  -3  -5    1.86    0.41
   3  -3  -5    2.24    0.37
  -3   3   5    1.46    0.36
  -3   3   5    2.03    0.26
   2  -3  -5   24.22    1.25
   2  -3  -5   23.72    1.28
  -2   3   5   21.46    1.24
  -2   3   5   23.13    1.00
   1  -3  -5  296.12   12.58
  -1   3   5  296.30   12.64
  -1   3   5  318.19   11.84
   0  -3  -5  425.02   17.39
   0   3   5  439.27   16.45
   0   3   5  411.07   17.49
   0   3   5  413.81   16.53
  -1  -3  -5   35.35    1.74
   1   3   5   35.48    1.93
   1   3   5   35.12    1.58
   1   3   5   37.39    1.86
  -2  -3  -5   33.51    1.72
   2   3   5   35.82    1.85
   2   3   5   34.36    1.60
  -3  -3  -5  119.24    5.26
   3   3   5  121.78    5.00
  -4  -3  -5   80.95    3.81
   4   3   5   84.27    3.63
   4   3   5   83.87    4.11
  -5  -3  -5    4.88    0.72
   5   3   5    6.94    1.00
   5   3   5    6.42    0.78
  -6  -3  -5   11.52    1.10
   6   3   5   12.20    1.33
   6   3   5   11.05    1.09
   6   3   5    9.66    1.04
  -7  -3  -5  149.70    6.44
   7   3   5  159.35    6.80
   7   3   5  145.47    6.51
  -8  -3  -5   99.55    5.12
   8   3   5  104.48    4.73
  -9  -3  -5    6.24    1.18
   9   3   5    7.49    1.14
  10   3   5    6.91    1.23
  13  -4  -5   36.27    2.81
 -13   4   5   39.19    2.61
 -13   4   5   37.51    2.72
  12  -4  -5   97.40    5.17
 -12   4   5   93.88    4.94
 -12   4   5   97.13    4.73
  11  -4  -5   34.18    2.48
 -11   4   5   35.08    2.19
 -11   4   5   30.84    2.21
  10  -4  -5    1.52    0.87
 -10   4   5    1.89    0.68
 -10   4   5    1.39    0.72
   9  -4  -5   27.39    1.97
  -9   4   5   27.78    1.84
  -9   4   5   29.56    1.72
   8  -4  -5   56.51    3.13
  -8   4   5   62.97    2.87
  -8   4   5   60.14    3.06
   7  -4  -5  132.99    6.25
  -7   4   5  141.07    5.79
  -7   4   5  141.43    6.18
   6  -4  -5   26.60    1.23
   6  -4  -5   22.64    1.55
  -6   4   5   25.30    1.53
  -6   4   5   25.08    1.34
   5  -4  -5   51.72    2.72
   5  -4  -5   57.37    2.44
  -5   4   5   55.62    2.69
  -5   4   5   57.13    2.42
   4  -4  -5  161.42    6.49
   4  -4  -5  159.48    6.98
  -4   4   5  158.11    6.94
  -4   4   5  167.17    6.44
   3  -4  -5  113.44    4.99
  -3   4   5  118.02    4.50
  -3   4   5  107.38    4.94
   2  -4  -5   21.52    1.26
  -2   4   5   19.59    1.23
  -2   4   5   22.92    0.91
  -2   4   5   21.68    1.25
   1  -4  -5    4.53    0.56
  -1   4   5    4.55    0.60
  -1   4   5    3.72    0.52
   0  -4  -5  363.49   15.55
   0   4   5  372.97   15.62
   0   4   5  380.06   14.80
   0   4   5  385.48   14.60
  -1  -4  -5  403.09   17.39
   1   4   5  429.49   16.56
   1   4   5  429.89   16.43
  -2  -4  -5   25.90    1.52
   2   4   5   27.54    1.61
   2   4   5   28.27    1.75
   2   4   5   28.74    1.36
  -3  -4  -5   20.05    1.27
   3   4   5   19.08    1.49
   3   4   5   21.12    1.16
   3   4   5   16.13    1.25
  -4  -4  -5   34.82    1.96
   4   4   5   32.43    2.12
   4   4   5   34.92    1.98
   4   4   5   36.70    1.84
  -5  -4  -5   60.73    3.19
   5   4   5   63.10    3.39
   5   4   5   64.38    3.15
   5   4   5   68.42    3.04
   6   4   5   22.59    1.76
   6   4   5   20.09    1.45
  -7  -4  -5    1.96    0.70
   7   4   5    2.60    0.77
   7   4   5    3.36    0.91
  -8  -4  -5   66.55    3.83
   8   4   5   74.32    3.57
  13  -5  -5   10.13    1.65
 -13   5   5    9.96    1.59
 -13   5   5    9.54    1.47
  12  -5  -5   13.09    1.76
 -12   5   5   21.02    1.81
 -12   5   5   14.63    1.77
  11  -5  -5   85.64    4.68
 -11   5   5   94.30    4.33
 -11   5   5   87.79    4.60
  10  -5  -5   71.45    3.91
 -10   5   5   74.32    3.52
 -10   5   5   71.62    3.79
   9  -5  -5    3.38    0.85
  -9   5   5    3.98    0.83
  -9   5   5    5.61    0.79
   8  -5  -5    7.55    1.02
  -8   5   5    6.17    0.90
  -8   5   5    7.22    0.83
   7  -5  -5   65.28    3.37
  -7   5   5   68.51    3.01
  -7   5   5   66.76    3.32
   6  -5  -5  157.82    6.21
   6  -5  -5  152.28    6.85
  -6   5   5  158.28    6.30
  -6   5   5  149.91    6.79
   5  -5  -5  108.85    4.50
   5  -5  -5  110.32    4.96
  -5   5   5  104.18    4.88
  -5   5   5  111.52    4.45
   4  -5  -5   17.06    1.22
  -4   5   5   18.32    1.19
  -4   5   5   18.53    0.89
   3  -5  -5  121.16    5.35
  -3   5   5  121.68    5.07
  -3   5   5  119.04    5.30
  -3   5   5  121.31    4.73
   2  -5  -5   85.97    3.85
  -2   5   5   84.62    3.82
  -2   5   5   81.63    3.69
   1  -5  -5   48.43    2.45
  -1   5   5   50.02    2.43
  -1   5   5   53.09    2.48
   0  -5  -5    1.61    0.46
   0   5   5    1.56    0.48
  -1  -5  -5   82.20    3.84
   1   5   5   84.40    3.76
   1   5   5   85.43    3.97
  -2  -5  -5  355.51   15.22
   2   5   5  378.30   14.32
   2   5   5  361.78   14.45
   2   5   5  358.98   15.36
  -3  -5  -5  110.05    5.16
   3   5   5  114.12    5.01
   3   5   5  112.95    5.34
   3   5   5  119.81    4.79
  -4  -5  -5    0.89    0.51
   4   5   5    0.20    0.45
   4   5   5    0.72    0.46
   4   5   5    0.51    0.61
  -5  -5  -5   29.18    1.94
   5   5   5   30.67    1.95
   5   5   5   30.51    1.78
   5   5   5   31.65    2.10
  -6  -5  -5   51.34    2.92
   6   5   5   52.21    2.84
   6   5   5   55.38    2.77
   6   5   5   57.34    3.12
  -7  -5  -5   33.83    2.12
   7   5   5   37.55    2.39
  12  -6  -5   10.30    1.58
 -12   6   5   12.45    1.44
 -12   6   5   11.39    1.55
  11  -6  -5    2.15    0.96
 -11   6   5    2.37    0.78
 -11   6   5    2.69    0.95
  10  -6  -5   79.78    4.28
 -10   6   5   80.13    4.22
 -10   6   5   86.23    3.91
   9  -6  -5   68.98    3.87
  -9   6   5   81.68    3.56
  -9   6   5   75.67    3.87
   8  -6  -5   26.71    1.81
  -8   6   5   24.99    1.50
  -8   6   5   26.03    1.77
   7  -6  -5    0.72    0.57
  -7   6   5    0.33    0.49
  -7   6   5    0.54    0.40
   6  -6  -5   92.35    4.44
  -6   6   5   96.20    4.42
   5  -6  -5  167.05    7.13
  -5   6   5  155.23    7.03
   4  -6  -5  145.71    6.29
  -4   6   5  142.28    6.22
  -4   6   5  136.62    5.88
   3  -6  -5    4.50    0.72
  -3   6   5    4.27    0.62
  -3   6   5    4.62    0.66
   2  -6  -5   58.76    2.84
  -2   6   5   57.56    2.79
  -2   6   5   55.95    2.71
   1  -6  -5   78.60    3.66
  -1   6   5   77.52    3.53
   0  -6  -5   46.38    2.44
   0   6   5   48.14    2.39
   0   6   5   47.89    2.44
  -1  -6  -5    0.23    0.45
   1   6   5    0.55    0.52
   1   6   5    0.14    0.46
  -2  -6  -5   60.69    3.02
   2   6   5   58.17    2.92
   2   6   5   61.12    3.12
  -3  -6  -5  154.79    6.95
   3   6   5  153.68    6.63
   3   6   5  159.31    7.08
  -4  -6  -5   73.11    3.69
   4   6   5   74.09    3.81
  -5  -6  -5    4.47    0.91
   5   6   5    5.46    0.94
   5   6   5    4.63    0.98
  -6  -6  -5    3.40    0.91
   6   6   5    3.68    0.94
   6   6   5    3.55    1.00
  12  -7  -5   31.97    2.46
 -12   7   5   25.75    2.23
  11  -7  -5   29.10    2.23
 -11   7   5   28.97    2.19
  10  -7  -5    0.93    0.80
 -10   7   5    1.71    0.83
   9  -7  -5   42.72    2.66
  -9   7   5   46.42    2.67
   8  -7  -5   76.27    3.90
  -8   7   5   76.38    3.86
   7  -7  -5   63.44    3.37
  -7   7   5   67.40    3.38
   6  -7  -5    0.44    0.56
  -6   7   5    0.01    0.46
   5  -7  -5   64.44    3.35
  -5   7   5   70.51    3.12
  -5   7   5   64.73    3.28
   4  -7  -5  146.78    6.61
  -4   7   5  150.49    6.22
  -4   7   5  147.13    6.54
   3  -7  -5  117.42    5.38
  -3   7   5  117.51    5.30
  -3   7   5  119.03    5.08
   2  -7  -5   17.77    1.33
  -2   7   5   14.91    1.17
   1  -7  -5   22.64    1.55
  -1   7   5   22.22    1.48
  -1   7   5   24.70    1.47
   0  -7  -5   37.50    2.17
   0   7   5   39.94    2.15
   0   7   5   40.96    2.16
  -1  -7  -5   69.00    3.37
   1   7   5   66.22    3.23
   1   7   5   65.21    3.34
  -2  -7  -5   20.79    1.51
   2   7   5   21.02    1.49
   2   7   5   21.32    1.59
  -3  -7  -5   42.67    2.51
   3   7   5   45.42    2.61
   3   7   5   44.73    2.46
  -4  -7  -5   85.40    4.27
   4   7   5   79.57    4.00
   4   7   5   89.73    4.33
  -5  -7  -5   86.10    4.27
   5   7   5   91.44    4.32
   5   7   5   71.04    3.91
  -6  -7  -5   10.11    1.35
   6   7   5    9.79    1.35
   7   7   5    3.57    1.04
  11  -8  -5   31.67    2.39
 -11   8   5   33.70    2.45
  10  -8  -5   40.84    2.72
 -10   8   5   45.65    2.80
   9  -8  -5    4.62    1.02
  -9   8   5    5.94    1.03
   8  -8  -5   20.29    1.68
  -8   8   5   21.10    1.64
   7  -8  -5   64.12    3.42
  -7   8   5   66.25    3.40
   6  -8  -5   36.38    2.23
  -6   8   5   34.93    2.11
   5  -8  -5   10.76    1.18
  -5   8   5    8.95    1.00
  -5   8   5   10.65    1.07
   4  -8  -5    6.18    0.93
  -4   8   5    5.59    0.82
  -4   8   5    6.99    0.86
   3  -8  -5  147.34    6.23
  -3   8   5  144.82    5.87
  -3   8   5  117.94    5.99
   2  -8  -5  181.69    8.20
  -2   8   5  185.10    8.09
  -2   8   5  192.94    7.79
   1  -8  -5   22.68    1.61
  -1   8   5   24.09    1.58
  -1   8   5   23.57    1.51
   0  -8  -5   26.27    1.82
   0   8   5   29.22    1.77
   0   8   5   27.39    1.75
  -1  -8  -5   12.92    1.30
   1   8   5   13.90    1.33
   1   8   5   12.75    1.30
  -2  -8  -5   22.27    1.68
   2   8   5   24.48    1.74
   2   8   5   22.00    1.61
  -3  -8  -5   18.82    1.60
   3   8   5   20.78    1.68
   3   8   5   19.38    1.53
  -4  -8  -5    0.19    0.74
   4   8   5    2.88    0.91
   4   8   5    0.14    0.71
   5   8   5   18.63    1.52
  -6  -8  -5   63.40    3.74
   6   8   5   69.78    3.62
   7   8   5   14.65    1.71
  11  -9  -5    0.13    0.90
 -11   9   5    0.51    0.86
  10  -9  -5   50.46    3.09
 -10   9   5   49.77    3.08
   9  -9  -5   79.84    4.30
  -9   9   5   84.89    4.33
   8  -9  -5   18.75    1.65
  -8   9   5   20.35    1.64
   7  -9  -5    6.72    1.09
  -7   9   5    6.56    1.02
   6  -9  -5   62.91    3.38
  -6   9   5   62.94    3.30
   5  -9  -5   52.93    2.97
  -5   9   5   51.36    2.85
  -5   9   5   58.44    2.81
   4  -9  -5   32.75    2.17
  -4   9   5   34.03    2.02
  -4   9   5   35.83    2.05
   3  -9  -5    8.38    1.09
  -3   9   5    8.61    1.05
  -3   9   5    7.27    0.92
   2  -9  -5  166.25    7.56
  -2   9   5  168.98    7.40
  -2   9   5  167.62    7.14
   1  -9  -5  134.53    6.39
  -1   9   5  142.80    6.27
  -1   9   5  138.78    6.08
   0  -9  -5    3.54    0.87
   0   9   5    6.27    0.92
   0   9   5    3.83    0.83
  -1  -9  -5    1.00    0.72
   1   9   5    1.04    0.65
   1   9   5   -0.05    0.63
  -2  -9  -5   10.15    1.30
   2   9   5    9.73    1.22
   2   9   5   11.55    1.32
  -3  -9  -5   16.17    1.74
   3   9   5   18.81    1.56
  -4  -9  -5    9.33    1.43
   4   9   5   11.15    1.36
  -5  -9  -5    0.47    0.91
   5   9   5    1.71    0.90
  -6  -9  -5   10.84    1.62
   6   9   5   11.00    1.55
  10 -10  -5    0.18    0.87
 -10  10   5    0.90    0.86
   9 -10  -5   29.88    2.25
  -9  10   5   30.90    2.23
   8 -10  -5   92.02    4.74
  -8  10   5   92.72    4.71
   7 -10  -5   54.43    3.08
  -7  10   5   49.40    2.92
   6 -10  -5    0.83    0.76
  -6  10   5    1.14    0.74
   5 -10  -5   61.61    3.38
  -5  10   5   60.30    3.21
  -5  10   5   62.63    3.15
   4 -10  -5   24.39    1.80
  -4  10   5   20.35    1.54
  -4  10   5   23.51    1.68
   3 -10  -5   16.34    1.58
  -3  10   5   14.28    1.29
  -3  10   5   15.31    1.46
   2 -10  -5    3.02    0.87
  -2  10   5    1.25    0.66
  -2  10   5    2.38    0.75
   1 -10  -5   42.53    2.66
  -1  10   5   46.15    2.56
  -1  10   5   45.09    2.52
   0 -10  -5  103.86    5.17
   0  10   5  101.99    4.88
   0  10   5  108.74    5.02
  -1 -10  -5   53.51    3.15
   1  10   5   54.12    3.00
   1  10   5   51.96    2.92
  -2 -10  -5    1.44    0.87
   2  10   5    2.30    0.84
  -3 -10  -5    5.71    1.22
   3  10   5    5.92    1.10
  -4 -10  -5   24.60    2.17
   4  10   5   21.52    2.01
  -5 -10  -5   19.23    2.07
   5  10   5   18.87    1.93
   9 -11  -5    2.42    1.03
  -9  11   5    2.85    0.98
   8 -11  -5   11.93    1.57
  -8  11   5    9.68    1.38
   7 -11  -5   64.53    3.66
  -7  11   5   63.45    3.50
   6 -11  -5   94.02    4.93
  -6  11   5   99.82    4.81
   5 -11  -5    2.20    0.90
  -5  11   5    0.52    0.51
   4 -11  -5   12.61    1.54
  -4  11   5   11.16    1.25
  -4  11   5   11.91    1.35
   3 -11  -5   34.83    2.44
  -3  11   5   38.84    2.27
  -3  11   5   38.24    2.33
   2 -11  -5   32.20    2.30
  -2  11   5   34.82    2.12
  -2  11   5   31.48    2.13
   1 -11  -5    2.65    0.98
  -1  11   5    2.28    0.89
  -1  11   5    1.98    0.77
   0 -11  -5   21.11    1.89
   0  11   5   17.88    1.75
   0  11   5   22.73    1.74
  -1 -11  -5   64.18    3.76
   1  11   5   65.12    3.48
  -2 -11  -5   50.29    3.14
   2  11   5   46.41    2.86
  -3 -11  -5    2.68    1.19
   3  11   5    2.78    1.02
  -4 -11  -5    6.61    1.49
  -8  12   5    2.43    0.96
   7 -12  -5    5.86    1.25
  -7  12   5    5.92    1.16
   6 -12  -5   49.57    3.12
   5 -12  -5   66.55    3.81
  -5  12   5   66.55    3.56
   4 -12  -5   14.85    1.71
  -4  12   5   14.73    1.58
  -4  12   5   11.07    1.32
   3 -12  -5    4.47    1.15
  -3  12   5    3.66    0.90
  -3  12   5    3.35    0.96
   2 -12  -5   17.60    1.91
  -2  12   5   16.50    1.70
  -2  12   5   16.19    1.59
   1 -12  -5   23.44    2.06
  -1  12   5   22.69    1.88
   0 -12  -5    9.56    1.59
   0  12   5   10.78    1.43
  -1 -12  -5    3.50    1.20
   1  12   5    4.20    1.10
  -2 -12  -5   32.99    2.68
  -6  13   5    1.32    0.88
  -5  13   5   52.05    3.07
   4 -13  -5   54.38    3.40
  -4  13   5   51.29    3.06
  -4  13   5   54.07    3.13
   3 -13  -5   19.21    2.11
  -3  13   5   21.17    2.01
   2 -13  -5    1.93    1.12
  -2  13   5    3.77    1.12
  -1  13   5    3.06    1.10
  -1  14  -6    1.39    0.86
   1 -14   6    1.91    1.14
  -2  14  -6   30.69    2.20
   2 -14   6   28.93    2.48
  -3 -13   6   23.16    2.52
   2  13  -6    6.86    1.14
  -2 -13   6    5.57    1.36
   1  13  -6    0.21    0.72
  -1 -13   6    0.57    1.04
   0  13  -6   22.74    1.74
   0 -13   6   18.25    2.04
  -1  13  -6   31.87    2.18
   1 -13   6   32.79    2.42
  -2  13  -6    8.62    1.25
   2 -13   6   11.45    1.52
  -3  13  -6    2.34    0.90
   3 -13   6    1.27    0.94
   5  12  -6    4.77    1.02
   4  12  -6    0.09    0.69
  -4 -12   6    2.15    1.15
   3  12  -6   27.58    1.88
  -3 -12   6   24.81    2.50
   1  12  -6   46.02    2.61
  -1 -12   6   44.62    3.02
   0  12  -6    1.63    0.73
   0 -12   6    0.81    0.86
  -1  12  -6   26.34    1.82
   1 -12   6   25.62    2.01
  -2  12  -6   27.97    1.97
   2 -12   6   31.42    2.16
  -3  12  -6   13.42    1.43
   3 -12   6   17.95    1.69
  -4  12  -6    0.69    0.73
  -7  12  -6   43.74    2.89
   6  11  -6    8.94    1.16
  -6 -11   6   11.67    1.92
   5  11  -6   34.34    2.12
  -5 -11   6   32.13    2.82
   4  11  -6   16.70    1.41
  -4 -11   6   17.38    2.07
   3  11  -6    0.70    0.63
  -3 -11   6    0.98    0.91
  -2 -11   6    9.05    1.30
   1  11  -6   69.67    3.42
  -1 -11   6   68.69    3.84
   0  11  -6   95.19    4.38
   0 -11   6   94.78    4.80
  -1  11  -6    8.01    1.08
   1 -11   6    7.44    1.16
  -2  11  -6   40.53    2.37
   2 -11   6   43.80    2.57
  -3  11  -6   29.78    1.97
   3 -11   6   35.73    2.19
   3 -11   6   34.46    2.10
  -4  11  -6   24.74    1.81
   4 -11   6   27.87    1.90
   4 -11   6   30.33    1.91
   5 -11   6    2.81    0.86
  -6  11  -6   20.64    1.78
   6 -11   6   20.71    1.70
  -7  11  -6   82.10    4.46
   7 -11   6   82.84    4.12
  -8  11  -6   67.25    4.02
   7  10  -6   22.95    1.67
  -7 -10   6   20.14    2.41
   6  10  -6    0.56    0.56
  -6 -10   6    2.73    0.89
  -6 -10   6    2.20    1.17
   5  10  -6   14.98    1.39
  -5 -10   6   13.37    1.87
  -5 -10   6   13.31    1.45
   4  10  -6   40.94    2.36
  -4 -10   6   46.56    2.57
  -4 -10   6   46.42    3.11
   3  10  -6   14.68    1.24
  -3 -10   6   17.33    1.53
  -3 -10   6   12.12    1.61
   2  10  -6    1.04    0.56
  -2 -10   6    1.06    0.81
  -2 -10   6    1.38    0.72
   1  10  -6   16.05    1.27
  -1 -10   6   18.29    1.46
  -1 -10   6   14.61    1.54
   0  10  -6   79.57    3.79
   0 -10   6   86.73    3.95
   0 -10   6   80.78    4.13
  -1  10  -6   92.06    4.21
   1 -10   6   91.50    4.29
   1 -10   6   94.73    4.50
  -2  10  -6   44.43    2.44
   2 -10   6   49.66    2.65
   2 -10   6   47.92    2.53
  -3  10  -6   10.27    1.12
   3 -10   6   12.23    1.22
   3 -10   6    8.60    1.11
  -4  10  -6   42.86    2.38
  -4  10  -6   39.59    2.29
   4 -10   6   41.50    2.37
   4 -10   6   44.72    2.39
  -5  10  -6   50.06    2.79
   5 -10   6   48.48    2.67
  -6  10  -6   15.15    1.59
   6 -10   6   16.86    1.54
  -7  10  -6    4.07    1.06
   7 -10   6    3.21    0.92
  -8  10  -6   68.01    4.05
   8 -10   6   67.92    3.57
  -9  10  -6   85.50    4.98
   9 -10   6   86.46    4.37
   8   9  -6    8.71    1.13
   8   9  -6    8.60    1.77
  -8  -9   6    6.74    1.25
   7   9  -6   30.45    2.57
   7   9  -6   27.14    1.81
  -7  -9   6   24.42    1.95
   6   9  -6   34.83    2.07
  -6  -9   6   38.52    2.33
   5   9  -6   17.24    1.33
  -5  -9   6   15.37    1.91
  -5  -9   6   19.19    1.51
   4   9  -6    8.91    1.02
  -4  -9   6    9.72    1.50
  -4  -9   6   10.06    1.13
   3   9  -6   70.01    3.34
  -3  -9   6   73.23    3.48
   2   9  -6   28.49    1.68
  -2  -9   6   29.92    1.81
  -2  -9   6   26.34    1.96
   1   9  -6    3.80    0.68
  -1  -9   6    5.81    0.97
  -1  -9   6    3.66    0.75
   0   9  -6    9.55    0.97
   0  -9   6   10.05    1.14
   0  -9   6    9.11    1.03
  -1   9  -6   60.15    2.97
   1  -9   6   65.09    3.10
   1  -9   6   63.20    3.18
  -2   9  -6  169.53    7.40
   2  -9   6  181.88    7.56
   2  -9   6  185.44    7.84
  -3   9  -6   59.24    2.93
  -3   9  -6   56.65    2.85
   3  -9   6   57.66    2.91
   3  -9   6   60.54    2.95
  -4   9  -6    0.77    0.56
  -4   9  -6    2.00    0.60
   4  -9   6    1.23    0.60
   4  -9   6    1.43    0.64
  -5   9  -6   39.04    2.09
  -5   9  -6   37.93    2.26
   5  -9   6   34.42    2.13
  -6   9  -6   37.42    2.45
   6  -9   6   39.20    2.27
  -7   9  -6   38.99    2.60
   7  -9   6   38.45    2.33
  -8   9  -6    1.52    0.95
   8  -9   6    1.56    0.84
  -9   9  -6   39.34    3.05
   9  -9   6   46.40    2.73
  10  -9   6   86.18    4.39
   9   8  -6   41.69    3.11
  -9  -8   6   35.10    2.55
   8   8  -6    2.89    1.26
   8   8  -6    2.83    0.76
  -8  -8   6    3.21    0.98
   7   8  -6   14.15    1.28
   7   8  -6   13.43    1.87
  -7  -8   6   12.66    1.42
   6   8  -6   63.17    3.63
   6   8  -6   58.14    2.84
  -6  -8   6   53.46    2.97
   5   8  -6   52.62    3.18
  -5  -8   6   47.96    2.61
   4   8  -6   22.40    1.46
  -4  -8   6   24.41    1.55
   3   8  -6    0.24    0.48
  -3  -8   6    0.92    0.56
  -3  -8   6    0.48    0.34
   2   8  -6   28.18    1.59
  -2  -8   6   27.03    1.68
  -2  -8   6   27.69    1.94
   1   8  -6   74.22    3.37
  -1  -8   6   72.67    3.69
  -1  -8   6   77.40    3.51
   0   8  -6   19.84    1.29
   0  -8   6   18.80    1.35
   0  -8   6   23.35    1.50
  -1   8  -6    1.15    0.49
  -1   8  -6    2.29    0.44
   1  -8   6    2.12    0.58
   1  -8   6    1.48    0.55
  -2   8  -6   80.10    3.64
  -2   8  -6   83.41    3.72
   2  -8   6   80.63    3.73
   2  -8   6   80.28    3.77
  -3   8  -6  266.88   10.88
  -3   8  -6  273.60   11.51
   3  -8   6  281.77   11.45
   3  -8   6  262.56   11.07
  -4   8  -6  104.94    4.79
  -4   8  -6  101.37    4.45
   4  -8   6  104.50    4.58
   4  -8   6   95.68    4.53
  -5   8  -6    0.24    0.58
  -5   8  -6    0.53    0.47
   5  -8   6   -0.21    0.50
  -6   8  -6   34.05    2.20
   6  -8   6   30.02    1.90
  -7   8  -6   19.62    1.67
  -8   8  -6   45.42    3.09
   8  -8   6   48.34    2.67
  -9   8  -6    2.76    1.12
   9  -8   6    1.51    0.86
 -10   8  -6   10.97    1.91
  10  -8   6   15.09    1.61
  10   7  -6    0.23    1.12
 -10  -7   6    0.34    0.94
   9   7  -6   27.60    2.47
  -9  -7   6   27.02    2.13
   8   7  -6   39.13    2.16
   8   7  -6   42.51    2.97
  -8  -7   6   38.86    2.48
   7   7  -6   30.28    1.73
   7   7  -6   27.92    2.33
  -7  -7   6   27.83    1.91
   6   7  -6    1.14    0.52
   6   7  -6    0.54    0.79
  -6  -7   6    0.97    0.59
   5   7  -6   73.83    3.38
   5   7  -6   80.35    4.11
  -5  -7   6   72.87    3.53
   4   7  -6  172.37    7.19
   4   7  -6  179.29    8.04
  -4  -7   6  177.18    7.40
   3   7  -6   88.78    3.79
  -3  -7   6   84.16    3.87
   2   7  -6    1.25    0.47
  -2  -7   6    2.65    0.59
  -2  -7   6    3.94    0.80
   1   7  -6   64.56    2.89
  -1  -7   6   62.92    2.97
  -1  -7   6   62.94    3.18
   0   7  -6   92.25    3.84
   0   7  -6   85.75    3.84
   0  -7   6   88.97    3.96
   0  -7   6   87.62    4.10
  -1   7  -6   58.35    2.65
  -1   7  -6   53.37    2.63
   1  -7   6   58.07    2.76
   1  -7   6   59.53    2.79
  -2   7  -6    1.38    0.43
  -2   7  -6    1.06    0.40
   2  -7   6    1.09    0.51
   2  -7   6    1.17    0.45
  -3   7  -6   76.78    3.44
  -3   7  -6   77.91    3.64
   3  -7   6   73.94    3.51
   3  -7   6   78.63    3.50
  -4   7  -6  150.61    6.21
  -4   7  -6  143.26    6.67
   4  -7   6  157.31    6.44
   4  -7   6  144.93    6.34
  -5   7  -6  140.10    5.70
  -5   7  -6  132.06    6.25
   5  -7   6  132.18    5.83
  -7   7  -6   15.24    1.77
   7  -7   6   16.84    1.50
  -8   7  -6   75.43    4.23
   8  -7   6   72.14    3.64
  -9   7  -6   39.83    2.97
   9  -7   6   41.84    2.49
 -10   7  -6    9.72    1.78
  10  -7   6   12.17    1.47
 -11  -6   6   25.39    2.35
  10   6  -6   22.37    2.36
 -10  -6   6   18.32    1.90
   9   6  -6    3.62    1.21
  -9  -6   6    2.59    0.89
   8   6  -6   27.37    1.59
   8   6  -6   21.75    2.24
  -8  -6   6   24.37    1.85
   7   6  -6   56.42    3.43
   7   6  -6   56.69    2.64
  -7  -6   6   52.75    2.88
   6   6  -6   47.52    2.86
   6   6  -6   42.94    2.16
  -6  -6   6   41.10    2.32
   5   6  -6    1.51    0.49
   5   6  -6    1.03    0.75
  -5  -6   6    0.45    0.46
   4   6  -6   34.54    2.21
  -4  -6   6   36.60    1.94
   3   6  -6  116.03    4.89
   3   6  -6  113.97    5.41
  -3  -6   6  121.55    5.03
   2   6  -6  240.71    9.43
  -2  -6   6  232.22    9.59
   1   6  -6   44.73    1.93
   1   6  -6   43.10    2.09
  -1  -6   6   43.97    2.16
  -1  -6   6   43.47    2.31
   0   6  -6   48.90    2.21
   0   6  -6   47.52    2.26
   0  -6   6   48.92    2.41
   0  -6   6   50.00    2.36
  -1   6  -6   53.65    2.47
  -1   6  -6   50.94    2.42
   1  -6   6   54.40    2.52
   1  -6   6   52.23    2.51
  -2   6  -6   79.63    3.47
  -2   6  -6   73.94    3.28
   2  -6   6   72.65    3.38
   2  -6   6   73.39    3.35
  -3   6  -6   60.36    2.74
  -3   6  -6   55.11    2.93
   3  -6   6   60.13    2.85
   3  -6   6   63.87    2.76
  -4   6  -6   12.17    1.20
  -4   6  -6   11.22    0.92
   4  -6   6   11.50    0.85
   4  -6   6   11.80    1.00
  -5   6  -6  156.17    6.42
   5  -6   6  154.22    6.59
  -6   6  -6  226.06   10.07
   6  -6   6  224.42    9.35
  -7   6  -6   28.62    2.22
   7  -6   6   33.66    1.95
  -8   6  -6   16.50    1.88
   8  -6   6   17.83    1.50
  -9   6  -6   39.81    2.99
   9  -6   6   40.84    2.43
 -10   6  -6   43.02    3.25
  10  -6   6   48.37    2.82
  11  -6   6   31.26    2.32
  11   5  -6    2.62    1.22
 -11  -5   6    3.75    1.12
  10   5  -6   35.42    2.68
 -10  -5   6   35.47    2.41
   9   5  -6   75.66    4.14
  -9  -5   6   66.04    3.62
   8   5  -6    7.31    1.32
  -8  -5   6    6.31    1.02
   7   5  -6   16.49    1.13
   7   5  -6   17.22    1.79
  -7  -5   6   13.29    1.32
   6   5  -6   84.59    3.60
   6   5  -6   82.23    4.35
  -6  -5   6   83.01    3.85
   5   5  -6   24.83    1.83
   5   5  -6   25.75    1.38
  -5  -5   6   23.48    1.49
   4   5  -6   14.46    0.93
   4   5  -6   14.31    1.39
  -4  -5   6   13.30    1.01
   3   5  -6    0.92    0.37
   3   5  -6    0.95    0.48
  -3  -5   6    1.47    0.42
   2   5  -6  177.31    6.99
   2   5  -6  166.51    7.52
  -2  -5   6  178.38    7.15
   1   5  -6  405.01   16.43
   1   5  -6  441.66   17.26
  -1  -5   6  419.76   16.73
   0   5  -6  148.63    6.17
   0   5  -6  157.13    6.43
   0  -5   6  154.80    6.52
   0  -5   6  149.78    6.30
  -1   5  -6    8.23    0.69
  -1   5  -6    8.56    0.71
   1  -5   6    8.84    0.67
   1  -5   6    9.09    0.82
  -2   5  -6   84.58    3.75
  -2   5  -6   92.55    4.06
   2  -5   6   90.50    3.82
   2  -5   6   86.10    3.86
  -3   5  -6  184.14    7.96
  -3   5  -6  177.67    7.34
   3  -5   6  185.44    7.61
   3  -5   6  181.23    7.52
  -4   5  -6   73.65    3.61
  -4   5  -6   70.31    3.17
   4  -5   6   72.84    3.16
   4  -5   6   70.21    3.28
  -5   5  -6    9.40    1.16
  -5   5  -6   10.85    0.90
   5  -5   6   10.28    1.01
  -6   5  -6  122.51    5.94
   6  -5   6  124.03    5.39
  -7   5  -6  113.58    5.68
   7  -5   6  113.74    5.09
  -8   5  -6   33.26    2.51
   8  -5   6   33.00    2.08
  -9   5  -6    0.23    0.95
   9  -5   6    0.41    0.70
 -10   5  -6   11.70    1.87
  10  -5   6   13.80    1.53
 -11   5  -6   62.61    4.14
  11  -5   6   64.08    3.55
  11   4  -6    1.72    1.12
 -11  -4   6    1.18    0.91
  10   4  -6    1.57    1.01
 -10  -4   6    1.61    0.89
   9   4  -6   31.93    2.45
  -9  -4   6   34.68    2.19
   8   4  -6  109.01    5.50
  -8  -4   6  105.63    4.92
   7   4  -6   39.87    1.93
   7   4  -6   41.10    2.64
  -7  -4   6   37.81    2.18
   6   4  -6    2.98    0.84
   6   4  -6    0.82    0.40
  -6  -4   6    0.72    0.49
   5   4  -6   96.31    3.85
   5   4  -6   84.48    4.49
  -5  -4   6   91.37    4.04
   4   4  -6   55.07    2.42
   4   4  -6   53.91    2.92
  -4  -4   6   55.20    2.56
   3   4  -6   51.32    2.70
  -3  -4   6   54.58    2.45
   2   4  -6    1.99    0.38
   2   4  -6    2.22    0.47
   2   4  -6    2.01    0.21
  -2  -4   6    1.33    0.37
   1   4  -6  210.36    8.41
   1   4  -6  224.55    8.82
   1   4  -6  195.63    8.91
  -1  -4   6  220.21    8.59
   0   4  -6  309.50   12.58
   0   4  -6  321.30   13.35
   0  -4   6  328.00   12.82
   0  -4   6  329.62   13.32
  -1   4  -6  202.53    8.27
  -1   4  -6  211.65    8.86
   1  -4   6  212.01    8.64
   1  -4   6  207.67    8.44
  -2   4  -6    7.06    0.67
  -2   4  -6    7.92    0.85
   2  -4   6    6.93    0.51
   2  -4   6    6.89    0.70
  -3   4  -6   68.97    3.11
  -3   4  -6   69.45    3.49
   3  -4   6   75.33    3.07
   3  -4   6   70.14    3.20
  -4   4  -6  113.33    5.39
  -4   4  -6  115.93    4.83
   4  -4   6  116.20    4.87
   4  -4   6  114.78    4.94
  -5   4  -6   82.11    4.26
  -5   4  -6   85.87    3.71
   5  -4   6   86.17    3.83
  -6   4  -6   20.71    1.31
  -6   4  -6   21.67    1.74
   6  -4   6   22.19    1.44
  -7   4  -6   62.37    3.53
   7  -4   6   58.47    2.98
  -8   4  -6  115.93    5.99
   8  -4   6  122.09    5.38
  -9   4  -6   50.95    3.30
   9  -4   6   46.62    2.68
 -10   4  -6   -0.72    0.87
  10  -4   6    1.68    0.88
 -11   4  -6    6.17    1.54
  11  -4   6    5.63    1.20
  12   3  -6   28.00    2.37
 -12  -3   6   23.93    2.26
  11   3  -6   71.54    4.14
 -11  -3   6   70.66    3.82
  10   3  -6    8.42    1.46
 -10  -3   6    6.40    1.12
   9   3  -6    8.18    1.36
  -9  -3   6   10.40    1.23
   8   3  -6   59.46    3.44
  -8  -3   6   56.36    2.96
   7   3  -6   81.35    4.31
   7   3  -6   81.62    3.42
  -7  -3   6   80.23    3.78
   6   3  -6  152.30    7.22
   6   3  -6  157.72    6.22
  -6  -3   6  154.44    6.54
   5   3  -6    2.52    0.41
   5   3  -6    1.98    0.70
  -5  -3   6    2.25    0.50
   4   3  -6   60.19    3.50
   4   3  -6   78.24    3.03
  -4  -3   6   71.97    3.17
  -4  -3   6   71.93    3.02
   3   3  -6  163.23    7.00
   3   3  -6  153.86    6.29
  -3  -3   6  166.86    6.49
  -3  -3   6  150.83    6.58
   2   3  -6    8.23    0.59
   2   3  -6    6.40    0.71
  -2  -3   6    7.43    0.59
  -2  -3   6    8.75    0.64
   1   3  -6   27.55    1.41
   1   3  -6   29.30    1.36
  -1  -3   6   26.88    1.44
  -1  -3   6   27.94    1.40
   0   3  -6   75.55    3.13
   0  -3   6   68.42    3.34
   0  -3   6   77.75    3.20
  -1   3  -6  532.22   19.81
   1  -3   6  449.54   21.08
   1  -3   6  534.63   20.82
   1  -3   6  526.17   20.10
  -2   3  -6  198.64    8.95
  -2   3  -6  213.37    8.28
   2  -3   6  211.06    8.48
   2  -3   6  204.41    8.37
  -3   3  -6   19.09    1.49
  -3   3  -6   21.37    1.29
   3  -3   6   25.23    1.09
   3  -3   6   24.29    1.34
  -4   3  -6   65.16    3.08
  -4   3  -6   70.14    3.55
   4  -3   6   70.13    3.15
   4  -3   6   70.09    3.00
  -5   3  -6   53.41    2.60
  -5   3  -6   55.76    3.06
   5  -3   6   56.24    2.65
  -6   3  -6  129.40    5.71
  -6   3  -6  139.97    6.50
   6  -3   6  139.95    5.86
  -7   3  -6   19.25    1.89
   7  -3   6   19.15    1.40
  -8   3  -6   18.17    1.92
   8  -3   6   19.32    1.47
  -9   3  -6   55.41    3.52
   9  -3   6   58.63    3.06
 -10   3  -6   31.28    2.52
  10  -3   6   28.41    2.04
 -11   3  -6    8.84    1.75
  11  -3   6    7.50    1.32
  12   2  -6    1.31    1.08
 -12  -2   6    1.44    0.97
  11   2  -6   20.85    2.18
 -11  -2   6   22.97    1.85
  10   2  -6   47.29    3.07
 -10  -2   6   48.30    2.77
   9   2  -6   29.35    2.25
  -9  -2   6   26.87    1.83
   8   2  -6    1.65    0.81
  -8  -2   6    1.61    0.61
   7   2  -6   24.94    1.26
   7   2  -6   25.52    1.98
  -7  -2   6   23.71    1.53
   6   2  -6  287.64   11.16
   6   2  -6  277.93   12.50
  -6  -2   6  291.27   11.84
  -6  -2   6  287.33   11.59
   5   2  -6  195.88    7.49
   5   2  -6  177.99    8.48
  -5  -2   6  190.95    7.89
  -5  -2   6  192.66    7.78
   4   2  -6   24.88    1.70
   4   2  -6   25.41    1.23
  -4  -2   6   26.81    1.37
  -4  -2   6   24.70    1.22
   3   2  -6   28.15    1.76
   3   2  -6   30.48    1.41
  -3  -2   6   32.28    1.51
  -3  -2   6   30.19    1.44
   2   2  -6  142.53    6.58
   2   2  -6  150.11    6.07
  -2  -2   6  160.16    6.20
  -2  -2   6  157.45    6.47
   1   2  -6   88.28    3.49
   1   2  -6   81.17    3.65
  -1  -2   6   89.47    3.53
  -1  -2   6   75.82    3.74
   0   2  -6   26.56    1.26
   0   2  -6   30.09    1.42
   0  -2   6   29.52    1.41
   0  -2   6   27.60    1.59
  -1   2  -6   15.19    0.94
   1  -2   6   15.73    1.13
   1  -2   6   15.41    0.92
  -2   2  -6  245.85    9.63
   2  -2   6  248.81    9.69
   2  -2   6  229.68   10.34
  -3   2  -6  343.11   14.51
   3  -2   6  403.27   15.06
   3  -2   6  344.44   15.55
   3  -2   6  381.48   14.68
  -4   2  -6   63.36    3.27
  -4   2  -6   53.53    2.83
   4  -2   6   64.27    2.86
   4  -2   6   65.09    2.71
  -5   2  -6   13.46    1.38
  -5   2  -6   11.45    1.08
   5  -2   6   13.83    1.03
  -6   2  -6   96.52    4.63
  -6   2  -6  112.83    5.32
   6  -2   6  114.39    4.76
  -7   2  -6   80.78    4.35
   7  -2   6   84.53    3.87
  -8   2  -6   66.39    3.81
   8  -2   6   66.39    3.31
  -9   2  -6    1.69    0.96
   9  -2   6    3.15    0.88
 -10   2  -6   51.11    3.36
  10  -2   6   48.35    2.82
 -11   2  -6   37.47    2.97
  11  -2   6   37.90    2.49
  12   1  -6   35.03    2.62
 -12  -1   6   32.92    2.42
  11   1  -6    7.53    1.42
 -11  -1   6    8.48    1.30
  10   1  -6   22.24    2.17
 -10  -1   6   20.30    1.64
   9   1  -6   63.45    3.51
  -9  -1   6   56.65    3.03
   8   1  -6   69.19    3.81
  -8  -1   6   71.74    3.38
  -8  -1   6   68.57    3.24
   7   1  -6    0.66    0.29
   7   1  -6    1.22    0.69
  -7  -1   6    2.15    0.54
  -7  -1   6    0.64    0.36
   6   1  -6   21.91    1.07
   6   1  -6   20.57    1.67
  -6  -1   6   20.85    1.18
  -6  -1   6   21.55    1.30
   5   1  -6  168.42    8.06
   5   1  -6  180.49    7.10
  -5  -1   6  187.30    7.58
  -5  -1   6  184.80    7.40
   4   1  -6  362.48   13.87
   4   1  -6  328.07   15.16
  -4  -1   6  374.00   14.75
  -4  -1   6  367.05   14.20
   3   1  -6  110.37    4.20
   3   1  -6   95.79    4.73
  -3  -1   6   99.36    4.28
  -3  -1   6  107.74    4.43
   2   1  -6   61.84    3.20
  -2  -1   6   75.02    3.08
   1   1  -6   81.31    3.15
   1   1  -6   67.48    3.27
  -1  -1   6   73.44    3.34
   0   1  -6   54.50    2.38
   0   1  -6   51.53    2.25
   0  -1   6   51.95    2.58
  -1   1  -6   92.36    3.96
   1  -1   6   94.13    4.33
  -2   1  -6    2.57    0.49
   2  -1   6    1.66    0.53
  -3   1  -6  187.16    7.66
   3  -1   6  190.24    7.68
   3  -1   6  184.17    8.27
  -4   1  -6  283.44   11.67
   4  -1   6  301.03   12.59
   4  -1   6  277.87   11.70
   4  -1   6  305.82   12.02
  -5   1  -6   39.79    2.17
   5  -1   6   44.20    2.17
  -6   1  -6    0.86    0.65
  -6   1  -6    0.50    0.47
   6  -1   6    0.50    0.51
  -7   1  -6   36.30    2.41
   7  -1   6   36.37    2.06
  -8   1  -6   80.56    4.31
   8  -1   6   78.00    3.81
  -9   1  -6  101.41    5.49
   9  -1   6  111.16    5.00
 -10   1  -6    0.59    0.94
  10  -1   6    1.17    0.85
 -11   1  -6   23.55    2.45
  11  -1   6   27.00    2.12
  13   0  -6    1.75    1.13
 -13   0   6    1.55    1.01
  12   0  -6   34.13    2.63
 -12   0   6   33.99    2.36
  11   0  -6   92.99    5.09
 -11   0   6  100.05    4.71
  10   0  -6   28.67    2.28
 -10   0   6   31.04    2.00
   9   0  -6    2.42    0.94
  -9   0   6    3.37    0.75
  -9   0   6    4.17    0.72
   8   0  -6   68.97    3.89
  -8   0   6   72.37    3.41
  -8   0   6   76.31    3.45
   7   0  -6   86.34    4.38
  -7   0   6   88.20    3.88
  -7   0   6   82.57    3.82
   6   0  -6   52.98    2.17
   6   0  -6   56.06    2.91
  -6   0   6   46.25    2.39
  -6   0   6   52.39    2.44
   5   0  -6    6.50    0.91
   5   0  -6    4.43    0.41
  -5   0   6    4.65    0.52
   4   0  -6  171.99    8.05
   4   0  -6  187.68    7.28
  -4   0   6  189.87    7.79
  -4   0   6  191.63    7.49
   3   0  -6  782.05   28.93
   3   0  -6  707.86   30.96
  -3   0   6  759.17   30.75
  -3   0   6  763.57   29.36
   2   0  -6  134.67    5.86
  -2   0   6  136.49    5.78
  -2   0   6  137.14    5.47
   1   0  -6    2.93    0.45
   1   0  -6    4.99    0.47
  -1   0   6    3.30    0.48
  -1   0   6    3.58    0.37
   0   0  -6  145.83    5.93
   0   0  -6  146.82    6.01
   0   0   6  140.59    6.30
   0   0   6  145.99    5.83
  -1   0  -6  273.85   10.76
  -1   0  -6  278.99   11.03
   1   0   6  246.66   11.47
   1   0   6  280.70   10.73
  -2   0  -6   45.97    1.89
  -2   0  -6   42.17    2.17
   2   0   6   41.51    2.39
   2   0   6   46.45    2.05
  -3   0  -6    5.91    0.46
  -3   0  -6    6.41    0.75
   3   0   6    6.15    0.63
   3   0   6    7.51    0.95
  -4   0  -6   62.80    3.07
   4   0   6   67.65    3.45
   4   0   6   68.17    3.00
   4   0   6   65.94    2.90
  -5   0  -6   85.74    3.89
   5   0   6   95.57    4.36
   5   0   6   79.78    3.79
  -6   0  -6  106.67    5.16
  -6   0  -6  102.51    4.61
  -7   0  -6    2.32    0.81
   7   0   6    0.81    0.37
  -8   0  -6   13.59    1.57
   8   0   6   10.52    1.22
  -9   0  -6   84.09    4.67
   9   0   6   87.62    4.17
 -10   0  -6   50.65    3.48
  10   0   6   61.88    3.23
 -11   0  -6    9.96    1.69
  11   0   6   12.40    1.62
  13  -1  -6   10.09    1.68
 -13   1   6    9.92    1.49
  12  -1  -6    1.37    1.04
 -12   1   6    0.26    0.75
  11  -1  -6   23.05    2.10
 -11   1   6   23.52    1.79
  10  -1  -6  132.50    6.45
 -10   1   6  128.78    5.93
 -10   1   6  129.20    5.84
   9  -1  -6   79.29    4.33
  -9   1   6   82.36    3.94
  -9   1   6   85.70    3.92
   8  -1  -6   13.50    1.49
  -8   1   6   13.00    1.08
   7  -1  -6   77.80    3.98
  -7   1   6   78.18    3.52
  -7   1   6   78.61    3.60
   6  -1  -6  164.07    7.65
   6  -1  -6  172.79    6.73
  -6   1   6  174.14    7.37
  -6   1   6  177.85    7.09
   5  -1  -6   68.82    2.81
   5  -1  -6   66.14    3.33
  -5   1   6   72.23    3.01
  -5   1   6   66.10    3.10
   4  -1  -6    3.30    0.39
   4  -1  -6    2.69    0.53
  -4   1   6    3.38    0.45
  -4   1   6    3.39    0.41
   3  -1  -6  229.77    9.30
   3  -1  -6  240.74    9.97
  -3   1   6  241.49    9.37
  -3   1   6  235.15    9.87
   2  -1  -6  293.91   11.94
   2  -1  -6  287.92   11.30
  -2   1   6  284.43   11.94
  -2   1   6  283.24   11.28
   1  -1  -6  238.90    9.80
   1  -1  -6  236.60    9.41
  -1   1   6  234.40    9.33
  -1   1   6  236.43    9.93
   0  -1  -6    8.67    0.54
   0  -1  -6    8.07    0.77
   0   1   6    7.78    0.80
   0   1   6    8.29    0.57
  -1  -1  -6   34.58    1.78
  -1  -1  -6   34.71    1.57
   1   1   6   32.73    1.92
   1   1   6   36.65    1.62
  -2  -1  -6  143.86    5.88
  -2  -1  -6  138.30    5.87
   2   1   6  138.07    6.33
   2   1   6  142.94    5.76
  -3  -1  -6   87.62    3.79
  -3  -1  -6   87.16    3.88
   3   1   6   84.63    4.25
   3   1   6   92.23    3.78
  -4  -1  -6   82.58    3.93
   4   1   6   90.96    4.41
   4   1   6   94.44    3.91
  -5  -1  -6   12.74    1.17
   5   1   6   12.24    1.07
   5   1   6   15.23    1.50
   5   1   6   15.97    1.01
  -6  -1  -6  156.87    6.75
   6   1   6  159.13    6.77
   6   1   6  165.67    7.39
  -7  -1  -6   69.35    3.73
   7   1   6   66.58    3.29
  -8  -1  -6   13.14    1.58
   8   1   6   11.58    1.25
  -9  -1  -6    5.04    1.20
   9   1   6    3.17    0.92
 -10  -1  -6   63.06    3.72
  10   1   6   54.57    3.15
  13  -2  -6   30.22    2.56
 -13   2   6   32.03    2.34
  12  -2  -6    4.63    1.26
 -12   2   6    3.80    1.02
  11  -2  -6   -0.07    0.80
 -11   2   6    0.42    0.71
 -11   2   6    0.25    0.43
  10  -2  -6   16.69    1.77
 -10   2   6   16.46    1.39
 -10   2   6   11.92    1.27
   9  -2  -6   67.57    3.84
  -9   2   6   74.56    3.47
  -9   2   6   73.94    3.58
   8  -2  -6  248.83   11.19
  -8   2   6  257.16   10.89
  -8   2   6  259.97   10.44
   7  -2  -6    6.91    0.99
  -7   2   6    8.55    0.87
  -7   2   6    8.04    0.81
   6  -2  -6   56.43    3.02
   6  -2  -6   60.98    2.48
  -6   2   6   60.53    2.87
  -6   2   6   62.15    2.72
   5  -2  -6   64.48    3.31
   5  -2  -6   71.93    2.90
  -5   2   6   72.20    3.02
  -5   2   6   68.54    3.19
   4  -2  -6   48.26    2.01
   4  -2  -6   41.23    2.21
  -4   2   6   43.18    2.13
  -4   2   6   43.74    1.96
   3  -2  -6  110.81    4.78
   3  -2  -6  108.47    4.50
  -3   2   6  106.24    4.74
  -3   2   6  110.23    4.40
   2  -2  -6   27.05    1.36
   2  -2  -6   24.73    1.36
  -2   2   6   25.67    1.17
  -2   2   6   26.33    1.39
   1  -2  -6  470.28   18.30
   1  -2  -6  459.68   19.27
  -1   2   6  462.52   19.38
  -1   2   6  486.04   18.31
   0  -2  -6  206.17    8.49
   0  -2  -6  198.06    8.20
   0   2   6  200.15    8.71
   0   2   6  210.86    8.08
  -1  -2  -6   92.72    3.97
  -1  -2  -6   93.73    4.00
   1   2   6   93.65    3.81
   1   2   6   89.18    4.27
  -2  -2  -6   18.82    1.01
  -2  -2  -6   17.61    1.17
   2   2   6   15.66    1.29
   2   2   6   18.17    1.01
  -3  -2  -6   67.31    3.02
  -3  -2  -6   68.36    3.12
   3   2   6   64.44    3.42
   3   2   6   68.85    2.97
  -4  -2  -6  191.32    8.31
  -4  -2  -6  209.05    8.63
   4   2   6  210.94    8.32
   4   2   6  203.88    9.05
  -5  -2  -6   69.17    3.31
   5   2   6   73.32    3.29
  -6  -2  -6    5.62    0.84
   6   2   6    4.52    0.93
   6   2   6    6.61    0.89
  -7  -2  -6   73.90    3.55
   7   2   6   75.28    3.56
  -8  -2  -6   32.14    2.30
   8   2   6   27.79    1.89
  -9  -2  -6   14.70    1.69
   9   2   6   13.71    1.46
 -10  -2  -6    0.37    0.99
  10   2   6   -0.30    0.89
  13  -3  -6   14.30    1.92
 -13   3   6    7.91    1.32
  12  -3  -6   23.23    2.29
 -12   3   6   21.78    1.88
 -12   3   6   24.28    1.92
  11  -3  -6   27.29    2.31
 -11   3   6   30.73    2.13
 -11   3   6   36.09    2.16
  10  -3  -6    6.91    1.22
 -10   3   6    4.65    0.89
 -10   3   6    5.16    0.93
   9  -3  -6    6.57    1.10
  -9   3   6    7.46    1.00
  -9   3   6    7.83    0.97
   8  -3  -6  170.43    7.86
  -8   3   6  184.17    7.30
  -8   3   6  168.07    7.63
   7  -3  -6  207.76    9.62
  -7   3   6  235.67    9.02
  -7   3   6  219.00    9.47
   6  -3  -6   33.90    2.08
   6  -3  -6   39.17    1.68
  -6   3   6   38.99    2.02
  -6   3   6   37.71    1.83
   5  -3  -6    9.08    0.69
   5  -3  -6    6.61    0.82
  -5   3   6    9.85    0.68
  -5   3   6    8.61    0.77
   4  -3  -6  130.91    5.90
   4  -3  -6  134.73    5.51
  -4   3   6  133.39    5.86
  -4   3   6  141.28    5.46
   3  -3  -6  168.47    7.12
   3  -3  -6  169.49    6.73
  -3   3   6  159.53    7.09
  -3   3   6  167.57    6.58
   2  -3  -6   12.40    0.87
   2  -3  -6   12.15    0.86
  -2   3   6   11.74    0.61
  -2   3   6   11.95    0.86
   1  -3  -6   28.07    1.46
   1  -3  -6   28.18    1.51
  -1   3   6   27.01    1.53
  -1   3   6   28.69    1.24
   0  -3  -6  180.37    7.21
   0  -3  -6  172.73    7.44
   0   3   6  173.09    7.62
   0   3   6  180.72    7.00
  -1  -3  -6  161.48    7.03
  -1  -3  -6  165.88    6.84
   1   3   6  169.95    6.66
   1   3   6  169.60    7.33
  -2  -3  -6   25.10    1.50
  -2  -3  -6   25.95    1.40
   2   3   6   26.59    1.33
   2   3   6   26.46    1.73
  -3  -3  -6    0.31    0.42
  -3  -3  -6   -0.10    0.31
   3   3   6    0.40    0.35
   3   3   6    0.09    0.48
  -4  -3  -6   12.47    1.16
  -4  -3  -6   14.25    1.04
   4   3   6   14.33    1.03
  -5  -3  -6   91.60    4.31
  -5  -3  -6   98.20    4.45
   5   3   6   95.17    4.78
   5   3   6  102.80    4.31
  -6  -3  -6  128.55    5.80
   6   3   6  136.99    5.83
   6   3   6  138.80    6.39
  -7  -3  -6    3.93    0.82
   7   3   6    3.63    0.84
  -8  -3  -6   23.08    1.94
   8   3   6   24.33    1.77
  -9  -3  -6   29.18    2.26
   9   3   6   29.04    2.01
  10   3   6   18.41    1.82
  13  -4  -6   19.28    2.25
 -13   4   6   24.36    2.14
 -13   4   6   26.80    2.04
  12  -4  -6    1.74    1.09
 -12   4   6    1.03    0.84
 -12   4   6    1.29    0.91
  11  -4  -6   38.75    2.63
 -11   4   6   34.11    2.36
 -11   4   6   37.09    2.24
  10  -4  -6   52.28    3.24
 -10   4   6   60.81    2.96
 -10   4   6   56.37    3.11
   9  -4  -6    7.91    1.15
  -9   4   6    7.74    0.92
  -9   4   6    6.97    0.98
   8  -4  -6    2.05    0.69
  -8   4   6    0.45    0.46
  -8   4   6    0.60    0.50
   7  -4  -6  115.92    5.55
  -7   4   6  116.92    5.44
  -7   4   6  128.27    5.11
   6  -4  -6  329.19   12.49
   6  -4  -6  311.58   13.56
  -6   4   6  324.61   12.70
  -6   4   6  314.52   13.47
   5  -4  -6  135.17    5.98
   5  -4  -6  131.86    5.48
  -5   4   6  139.47    5.47
  -5   4   6  131.18    5.90
   4  -4  -6    3.96    0.54
   4  -4  -6    5.03    0.67
  -4   4   6    4.64    0.42
  -4   4   6    3.66    0.57
   3  -4  -6  101.72    4.56
   3  -4  -6  100.21    4.30
  -3   4   6  104.36    4.55
  -3   4   6  101.75    4.06
   2  -4  -6  165.48    7.36
   2  -4  -6  173.71    7.03
  -2   4   6  169.21    7.38
  -2   4   6  179.82    6.76
   1  -4  -6   82.54    3.76
  -1   4   6   87.49    3.33
  -1   4   6   79.80    3.81
   0  -4  -6    0.24    0.33
   0   4   6    0.23    0.20
   0   4   6    2.72    0.56
  -1  -4  -6  131.30    5.98
   1   4   6  140.80    5.58
   1   4   6  142.13    5.91
   1   4   6  142.33    6.23
  -2  -4  -6  242.24   10.37
   2   4   6  245.73   10.02
   2   4   6  250.31    9.80
  -3  -4  -6   11.16    0.95
   3   4   6   13.09    1.34
   3   4   6   11.60    0.89
  -4  -4  -6    5.03    0.75
   4   4   6    7.72    0.80
   4   4   6    5.42    1.01
  -5  -4  -6   20.09    1.44
  -5  -4  -6   20.82    1.45
   5   4   6   20.54    1.39
   5   4   6   20.69    1.67
  -6  -4  -6   70.03    3.56
   6   4   6   75.03    3.95
   6   4   6   78.23    3.56
  -7  -4  -6   97.15    4.51
   7   4   6  100.84    4.95
   7   4   6   94.38    4.49
  -8  -4  -6    6.50    1.21
   8   4   6    5.61    1.05
 -13   5   6   56.97    3.21
 -13   5   6   51.03    3.34
  12  -5  -6   33.48    2.59
 -12   5   6   35.33    2.45
 -12   5   6   35.59    2.33
  11  -5  -6    3.26    1.06
 -11   5   6    3.62    0.95
 -11   5   6    2.63    0.84
  10  -5  -6   40.53    2.61
 -10   5   6   43.10    2.30
 -10   5   6   37.03    2.41
   9  -5  -6   22.35    1.77
  -9   5   6   24.69    1.55
  -9   5   6   23.70    1.72
   8  -5  -6   21.84    1.63
  -8   5   6   18.78    1.48
  -8   5   6   24.19    1.38
   7  -5  -6    0.17    0.55
  -7   5   6    0.13    0.36
  -7   5   6    0.56    0.51
   6  -5  -6   31.48    1.57
   6  -5  -6   28.85    1.83
  -6   5   6   32.67    1.54
  -6   5   6   29.42    1.78
   5  -5  -6  264.26   11.94
   5  -5  -6  283.61   11.13
  -5   5   6  295.74   11.12
  -5   5   6  280.87   11.91
   4  -5  -6  130.13    5.56
   4  -5  -6  135.53    5.97
  -4   5   6  138.28    5.94
   3  -5  -6    6.12    0.76
  -3   5   6    7.87    0.82
   2  -5  -6   22.66    1.40
  -2   5   6   22.33    1.34
  -2   5   6   20.95    1.37
   1  -5  -6  137.29    5.86
  -1   5   6  133.09    5.67
  -1   5   6  130.04    5.87
   0  -5  -6  101.07    4.68
   0   5   6  109.31    4.65
   0   5   6  105.64    4.79
  -1  -5  -6   44.84    2.29
   1   5   6   45.54    2.37
  -2  -5  -6   31.14    1.78
   2   5   6   30.90    1.98
   2   5   6   34.01    1.93
  -3  -5  -6  133.74    6.04
   3   5   6  139.09    5.94
   3   5   6  135.55    6.29
  -4  -5  -6   96.50    4.44
   4   5   6   91.82    4.67
  -5  -5  -6    1.71    0.66
   5   5   6    0.98    0.75
  -6  -5  -6    7.45    1.06
   6   5   6    6.15    1.15
  -7  -5  -6   51.16    2.95
   7   5   6   60.33    3.32
  12  -6  -6   73.73    4.20
 -12   6   6   69.45    3.97
  11  -6  -6   63.89    3.75
 -11   6   6   67.26    3.69
  10  -6  -6    5.68    1.12
 -10   6   6    5.76    1.08
   9  -6  -6   30.73    2.10
  -9   6   6   29.43    1.99
   8  -6  -6   64.74    3.40
  -8   6   6   63.14    3.31
   7  -6  -6   46.75    2.61
  -7   6   6   47.18    2.56
   6  -6  -6    1.03    0.58
  -6   6   6    0.78    0.51
   5  -6  -6   37.91    2.20
   5  -6  -6   39.61    1.96
  -5   6   6   38.16    2.11
   4  -6  -6  155.76    6.87
  -4   6   6  154.82    6.81
   3  -6  -6  176.47    7.66
  -3   6   6  172.43    7.27
  -3   6   6  177.38    7.62
   2  -6  -6   11.05    1.00
  -2   6   6   10.96    0.93
  -2   6   6   10.16    1.07
   1  -6  -6   10.56    1.02
  -1   6   6    9.76    0.96
  -1   6   6   10.19    1.05
   0  -6  -6   62.53    3.15
   0   6   6   68.93    3.19
  -1  -6  -6  121.05    5.40
   1   6   6  119.00    5.26
   1   6   6  118.44    5.50
  -2  -6  -6   44.05    2.37
   2   6   6   43.76    2.51
   2   6   6   44.10    2.41
  -3  -6  -6    6.21    0.90
   3   6   6    6.45    1.06
   3   6   6    5.18    0.95
  -4  -6  -6   79.56    3.94
   4   6   6   79.02    3.86
   4   6   6   80.61    4.14
  -5  -6  -6   33.21    2.10
   5   6   6   30.89    2.24
   5   6   6   31.48    2.13
   6   6   6    4.08    1.08
  -7  -6  -6    1.25    0.83
  12  -7  -6   10.28    1.59
 -12   7   6    9.81    1.49
  11  -7  -6   49.47    3.13
 -11   7   6   50.57    3.07
  10  -7  -6  101.61    5.19
 -10   7   6  104.43    5.17
   9  -7  -6   20.84    1.72
  -9   7   6   15.59    1.57
   8  -7  -6   12.14    1.35
  -8   7   6    9.23    1.16
   7  -7  -6   18.27    1.53
  -7   7   6   22.63    1.59
   6  -7  -6   63.75    3.36
  -6   7   6   67.33    3.33
   5  -7  -6   64.98    3.26
  -5   7   6   61.90    3.17
   4  -7  -6    6.13    0.89
  -4   7   6    6.71    0.89
  -4   7   6    6.02    0.83
   3  -7  -6  139.13    6.24
  -3   7   6  131.74    5.91
  -3   7   6  144.80    6.20
   2  -7  -6  171.26    7.56
  -2   7   6  173.26    7.23
  -2   7   6  170.62    7.50
   1  -7  -6   56.82    2.84
  -1   7   6   51.62    2.73
   0  -7  -6    1.25    0.58
   0   7   6    0.86    0.54
   0   7   6    1.53    0.65
  -1  -7  -6   63.37    3.21
   1   7   6   67.31    3.31
   1   7   6   60.07    3.14
  -2  -7  -6  148.82    6.77
   2   7   6  156.93    6.91
   2   7   6  144.73    6.49
  -3  -7  -6   44.15    2.59
   3   7   6   46.85    2.61
   3   7   6   48.78    2.76
  -4  -7  -6    1.42    0.75
   4   7   6    1.52    0.79
   4   7   6    1.83    0.81
  -5  -7  -6   46.14    2.75
   5   7   6   45.99    2.87
  -7  -7  -6    7.50    1.30
  11  -8  -6    6.12    1.28
 -11   8   6    5.47    1.19
  10  -8  -6   46.28    2.90
 -10   8   6   45.03    2.86
   9  -8  -6   94.05    4.69
  -9   8   6   86.60    4.57
   8  -8  -6   38.01    2.43
  -8   8   6   37.00    2.33
   7  -8  -6    0.28    0.62
  -7   8   6   -0.47    0.53
   6  -8  -6   26.19    1.83
  -6   8   6   26.18    1.78
   5  -8  -6   75.60    3.69
  -5   8   6   70.96    3.42
  -5   8   6   69.39    3.55
   4  -8  -6   48.53    2.71
  -4   8   6   51.74    2.63
  -4   8   6   47.63    2.62
   3  -8  -6    1.87    0.70
  -3   8   6    2.70    0.63
  -3   8   6    1.51    0.67
   2  -8  -6   40.65    2.43
  -2   8   6   47.63    2.47
   1  -8  -6   83.24    4.13
  -1   8   6   87.49    4.04
  -1   8   6   85.57    4.09
   0  -8  -6   47.99    2.70
   0   8   6   50.15    2.67
   0   8   6   51.49    2.73
  -1  -8  -6    2.05    0.70
   1   8   6    2.02    0.76
   1   8   6    2.63    0.75
  -2  -8  -6    6.26    1.02
   2   8   6   10.04    1.26
   2   8   6    7.70    1.10
  -3  -8  -6   87.08    4.36
   3   8   6   86.21    4.19
   3   8   6   84.42    4.37
  -4  -8  -6   84.60    4.28
   4   8   6   79.50    4.11
   4   8   6   84.62    4.33
  -5  -8  -6    5.52    1.12
   5   8   6    5.48    1.08
   6   8   6    8.48    1.37
  10  -9  -6    0.81    0.86
 -10   9   6    0.23    0.80
   9  -9  -6   39.62    2.60
  -9   9   6   38.58    2.53
   8  -9  -6   76.44    4.09
  -8   9   6   77.49    4.02
   7  -9  -6   44.80    2.69
  -7   9   6   41.33    2.55
   6  -9  -6    1.86    0.77
  -6   9   6    1.10    0.66
   5  -9  -6    6.00    1.01
  -5   9   6    4.72    0.87
  -5   9   6    6.57    0.99
   4  -9  -6   42.60    2.57
  -4   9   6   44.05    2.48
  -4   9   6   45.65    2.51
   3  -9  -6   65.79    3.48
  -3   9   6   66.13    3.31
   2  -9  -6   17.30    1.61
  -2   9   6   18.29    1.60
  -2   9   6   17.12    1.36
   1  -9  -6   16.04    1.45
  -1   9   6   17.43    1.42
  -1   9   6   17.32    1.56
   0  -9  -6   99.71    4.87
   0   9   6   98.41    4.77
   0   9   6  100.88    4.68
  -1  -9  -6   22.09    1.76
   1   9   6   25.46    1.83
   1   9   6   22.43    1.72
  -2  -9  -6    3.95    0.97
   2   9   6    3.44    0.96
   2   9   6    3.03    0.98
  -3  -9  -6    3.10    1.00
   3   9   6    1.53    0.82
   3   9   6    1.72    0.90
  -4  -9  -6   45.15    2.84
   4   9   6   44.44    2.78
  -5  -9  -6   66.50    3.75
   5   9   6   63.82    3.62
   6   9   6    7.62    1.44
  10 -10  -6   17.68    1.94
 -10  10   6   18.27    1.93
   9 -10  -6    9.47    1.40
  -9  10   6    5.82    1.21
   8 -10  -6   20.76    1.86
  -8  10   6   22.02    1.82
   7 -10  -6   96.89    4.89
  -7  10   6   95.25    4.79
   6 -10  -6   53.69    3.13
  -6  10   6   52.53    2.98
   5 -10  -6    2.83    0.91
  -5  10   6    3.66    0.85
  -5  10   6    3.63    0.88
   4 -10  -6    2.53    0.85
  -4  10   6    0.52    0.42
  -4  10   6    2.58    0.83
   3 -10  -6   37.17    2.40
  -3  10   6   37.31    2.33
  -3  10   6   38.80    2.26
   2 -10  -6   65.85    3.73
  -2  10   6   73.62    3.64
  -2  10   6   74.19    3.64
   1 -10  -6   36.75    2.45
  -1  10   6   38.76    2.33
  -1  10   6   42.18    2.47
   0 -10  -6   20.78    1.78
   0  10   6   22.01    1.77
   0  10   6   22.16    1.69
  -1 -10  -6   57.10    3.31
   1  10   6   60.69    3.27
   1  10   6   54.62    3.17
  -2 -10  -6   12.61    1.58
   2  10   6   12.09    1.50
  -3 -10  -6    0.85    0.93
   3  10   6   -0.35    0.84
  -4 -10  -6    0.10    0.97
   4  10   6    0.89    0.96
  -9  11   6   38.16    2.61
   8 -11  -6    7.42    1.32
  -8  11   6    6.94    1.22
   7 -11  -6    5.83    1.22
  -7  11   6    7.27    1.16
   6 -11  -6   56.55    3.28
  -6  11   6   53.15    3.09
   5 -11  -6   57.53    3.22
  -5  11   6   49.55    2.94
   4 -11  -6   15.33    1.69
  -4  11   6   16.13    1.54
  -4  11   6   13.43    1.55
   3 -11  -6    5.03    1.12
  -3  11   6    5.70    1.11
  -3  11   6    4.33    0.94
   2 -11  -6   14.44    1.67
  -2  11   6   16.99    1.70
  -2  11   6   15.56    1.53
   1 -11  -6   60.85    3.50
  -1  11   6   59.81    3.29
  -1  11   6   62.74    3.36
   0 -11  -6   29.48    2.25
   0  11   6   30.50    2.13
   0  11   6   26.89    2.07
  -1 -11  -6    1.52    1.03
   1  11   6    0.37    0.81
  -2 -11  -6   18.01    1.98
   2  11   6   17.33    1.81
  -3 -11  -6   19.40    2.08
   3  11   6   18.73    1.94
   7 -12  -6   23.23    2.06
  -7  12   6   20.99    1.85
   6 -12  -6    0.24    0.92
  -6  12   6    0.47    0.72
   5 -12  -6   27.16    2.17
  -5  12   6   23.57    1.91
   4 -12  -6   72.32    4.01
  -4  12   6   69.06    3.74
  -4  12   6   69.97    3.75
   3 -12  -6   13.48    1.67
  -3  12   6   12.83    1.58
  -3  12   6   10.60    1.36
   2 -12  -6   -0.30    0.88
  -2  12   6    0.12    0.79
  -2  12   6    0.98    0.78
   1 -12  -6    7.88    1.42
  -1  12   6    8.95    1.36
   0 -12  -6   45.25    3.02
   0  12   6   39.70    2.70
  -1 -12  -6   34.59    2.62
   1  12   6   32.00    2.39
  -4  13   6   11.95    1.51
  -4  13   6   14.19    1.71
  -3  13   6   36.21    2.50
  -3  13   6   40.79    2.73
  -2  13   6   27.19    2.27
  -3 -13   7   -0.31    0.52
   2  13  -7   43.17    2.65
  -2 -13   7   48.90    3.33
   1  13  -7   21.82    1.77
  -1 -13   7   24.91    2.41
   0  13  -7    0.20    0.72
   0 -13   7    0.49    1.03
  -1  13  -7    6.30    1.12
   1 -13   7    4.91    1.28
  -2  13  -7   68.77    3.61
  -3  13  -7   25.72    2.00
   4  12  -7    8.95    1.21
  -4 -12   7    8.43    1.65
   3  12  -7    1.39    0.76
  -3 -12   7   -0.11    0.58
   2  12  -7   11.03    1.28
  -2 -12   7   10.64    1.59
   1  12  -7   75.29    3.72
  -1 -12   7   72.69    4.15
   0  12  -7   42.90    2.48
   0 -12   7   40.30    2.68
  -1  12  -7    3.19    0.83
   1 -12   7    4.42    1.09
  -2  12  -7   13.29    1.39
   2 -12   7   14.84    1.56
  -3  12  -7   19.32    1.64
  -4  12  -7   65.25    3.44
   6  11  -7    5.38    1.00
  -6 -11   7    5.50    1.52
   5  11  -7    5.29    1.00
  -5 -11   7    3.62    1.31
   4  11  -7    7.32    1.09
  -4 -11   7    8.42    1.56
   3  11  -7   33.76    2.04
  -3 -11   7   31.31    2.47
   2  11  -7   27.73    1.83
  -2 -11   7   29.41    2.04
  -2 -11   7   27.44    2.19
   1  11  -7    9.27    1.14
  -1 -11   7   14.88    1.61
  -1 -11   7   12.68    1.43
   0  11  -7   70.70    3.57
   0 -11   7   75.43    3.75
   0 -11   7   76.34    3.95
  -1  11  -7   76.56    3.80
   1 -11   7   79.78    4.06
   1 -11   7   83.30    3.96
  -2  11  -7    8.79    1.09
   2 -11   7    8.88    1.20
   2 -11   7    8.41    1.15
  -3  11  -7    0.56    0.64
   3 -11   7    0.92    0.75
  -4  11  -7   41.06    2.46
   4 -11   7   44.88    2.51
   5 -11   7   84.42    4.13
  -6  11  -7   43.28    2.75
   6 -11   7   42.62    2.61
  -7  11  -7    0.03    0.88
   7 -11   7    1.60    0.92
   8 -11   7   35.12    2.43
   7  10  -7   32.46    2.06
  -7 -10   7   30.01    2.21
  -7 -10   7   30.00    3.05
  -6 -10   7   45.21    3.39
  -6 -10   7   47.51    2.81
   5  10  -7   13.22    1.33
  -5 -10   7   14.42    1.96
  -5 -10   7   18.12    1.66
   4  10  -7    2.70    0.77
  -4 -10   7    1.64    0.91
  -4 -10   7    2.36    0.80
   3  10  -7   20.14    1.51
  -3 -10   7   22.85    1.70
  -3 -10   7   20.03    2.04
   2  10  -7   31.41    1.85
  -2 -10   7   28.62    2.15
  -2 -10   7   30.57    1.96
   1  10  -7   35.87    2.06
  -1 -10   7   38.28    2.37
  -1 -10   7   35.77    2.22
   0  10  -7    0.02    0.50
   0 -10   7    0.65    0.71
   0 -10   7    0.51    0.68
  -1  10  -7   49.37    2.61
   1 -10   7   49.86    2.73
   1 -10   7   51.99    2.80
  -2  10  -7  113.62    5.19
   2 -10   7  114.27    5.29
   2 -10   7  123.95    5.45
  -3  10  -7   27.63    1.79
   3 -10   7   27.77    1.89
  -4  10  -7    0.72    0.60
  -4  10  -7    0.88    0.61
   4 -10   7   -0.57    0.62
  -5  10  -7   30.62    2.05
   5 -10   7   26.95    1.92
  -6  10  -7   94.20    4.88
   6 -10   7   97.26    4.59
  -7  10  -7   70.72    4.18
   7 -10   7   78.63    3.84
  -8  10  -7    1.04    1.09
   8 -10   7    0.94    0.87
  -9  10  -7    6.17    1.42
   9 -10   7   16.98    1.76
   8   9  -7    7.94    1.11
   8   9  -7    8.44    1.76
  -8  -9   7    6.74    1.26
   7   9  -7    0.20    0.70
   7   9  -7    0.71    1.19
  -7  -9   7    1.18    0.84
   6   9  -7   24.28    1.62
  -6  -9   7   23.23    1.82
   5   9  -7   80.52    3.72
  -5  -9   7   82.13    3.93
  -5  -9   7   75.68    4.47
   4   9  -7   44.52    2.42
  -4  -9   7   50.39    2.61
   3   9  -7    0.06    0.50
  -3  -9   7    0.30    0.69
  -3  -9   7    0.72    0.60
   2   9  -7   24.11    1.55
  -2  -9   7   27.45    1.72
  -2  -9   7   24.12    1.84
   1   9  -7   64.89    3.21
  -1  -9   7   72.73    3.41
  -1  -9   7   69.20    3.58
   0   9  -7   73.82    3.47
   0  -9   7   72.89    3.58
   0  -9   7   78.82    3.77
  -1   9  -7    8.44    0.97
   1  -9   7   11.59    1.14
   1  -9   7   10.34    1.12
  -2   9  -7   50.13    2.67
   2  -9   7   56.74    2.83
   2  -9   7   55.98    2.79
  -3   9  -7   96.56    4.46
  -3   9  -7   91.86    4.31
   3  -9   7   96.55    4.42
   3  -9   7   98.43    4.42
  -4   9  -7   53.30    2.79
  -4   9  -7   56.10    2.93
   4  -9   7   56.13    2.90
  -5   9  -7    0.85    0.64
  -5   9  -7    0.53    0.58
   5  -9   7    0.59    0.64
  -6   9  -7   11.54    1.43
   6  -9   7   12.49    1.31
  -7   9  -7   85.25    4.72
   7  -9   7   90.24    4.30
   8  -9   7   81.77    4.09
  -9   9  -7   12.40    1.93
   9  -9   7   15.56    1.69
   9   8  -7   10.78    1.90
  -9  -8   7   12.91    1.59
   8   8  -7   20.50    1.52
   8   8  -7   23.52    2.47
  -8  -8   7   19.08    1.86
   7   8  -7   12.06    1.82
   7   8  -7   14.87    1.30
  -7  -8   7   13.06    1.44
   6   8  -7    1.60    0.94
   6   8  -7    0.86    0.64
  -6  -8   7    1.74    0.75
   5   8  -7   26.11    2.02
  -5  -8   7   19.71    1.57
   4   8  -7   96.49    4.29
  -4  -8   7   98.53    4.47
   3   8  -7   76.94    3.56
  -3  -8   7   80.18    3.70
  -3  -8   7   79.84    4.15
   2   8  -7    4.99    0.72
  -2  -8   7    5.09    0.81
  -2  -8   7    8.28    1.09
   1   8  -7   10.33    0.98
  -1  -8   7   10.95    1.17
  -1  -8   7   13.37    1.21
   0   8  -7  132.25    5.59
   0  -8   7  131.07    5.75
   0  -8   7  133.32    5.94
  -1   8  -7   90.24    4.11
   1  -8   7   91.85    4.23
   1  -8   7   98.26    4.33
  -2   8  -7   14.40    1.10
  -2   8  -7   14.72    1.17
   2  -8   7   15.80    1.18
   2  -8   7   16.68    1.30
  -3   8  -7    4.23    0.70
  -3   8  -7    3.29    0.71
   3  -8   7    4.42    0.69
   3  -8   7    3.81    0.76
  -4   8  -7   64.53    3.06
  -4   8  -7   66.06    3.30
   4  -8   7   59.09    3.09
  -5   8  -7   74.56    3.48
  -5   8  -7   76.28    3.87
   5  -8   7   70.62    3.54
  -6   8  -7   18.06    1.77
   6  -8   7   12.48    1.31
  -7   8  -7   -0.34    0.31
   7  -8   7    2.94    0.84
  -8   8  -7   50.83    3.45
   8  -8   7   55.99    2.99
  -9   8  -7  118.63    6.46
   9  -8   7  121.43    5.63
  10  -8   7   44.01    2.79
  10   7  -7   48.66    3.41
 -10  -7   7   41.50    2.84
   9   7  -7    4.28    1.35
  -9  -7   7    3.69    1.03
   8   7  -7   14.46    1.23
   8   7  -7   14.95    1.94
  -8  -7   7   13.61    1.49
   7   7  -7   28.73    1.68
   7   7  -7   28.85    2.39
  -7  -7   7   29.79    1.96
   6   7  -7   28.58    2.23
   6   7  -7   28.73    1.67
  -6  -7   7   27.13    1.80
   5   7  -7    4.44    1.05
   5   7  -7    5.35    0.73
  -5  -7   7    4.31    0.76
   4   7  -7   21.52    1.36
   4   7  -7   20.41    1.70
  -4  -7   7   19.59    1.37
   3   7  -7  129.46    5.27
   3   7  -7  117.87    5.76
  -3  -7   7  126.65    5.41
   2   7  -7   49.22    2.38
  -2  -7   7   50.82    2.71
  -2  -7   7   47.78    2.45
   1   7  -7    8.92    0.87
  -1  -7   7    9.56    1.03
  -1  -7   7    9.06    0.94
   0   7  -7    0.09    0.35
   0  -7   7   -0.27    0.46
   0  -7   7    0.05    0.44
  -1   7  -7   24.37    1.43
  -1   7  -7   25.22    1.39
   1  -7   7   23.84    1.55
   1  -7   7   24.62    1.45
  -2   7  -7  234.51    9.82
  -2   7  -7  227.18    9.31
   2  -7   7  226.93    9.48
   2  -7   7  233.71    9.72
  -3   7  -7  149.44    6.52
  -3   7  -7  144.50    6.11
   3  -7   7  139.14    6.21
   3  -7   7  149.54    6.26
  -4   7  -7   -0.14    0.52
  -4   7  -7    0.11    0.46
   4  -7   7    0.26    0.52
  -5   7  -7   96.29    4.75
  -5   7  -7   94.02    4.25
   5  -7   7   95.43    4.37
  -6   7  -7   33.36    2.27
  -7   7  -7   20.89    2.13
   7  -7   7   21.64    1.60
  -8   7  -7    1.75    0.98
   8  -7   7    0.72    0.71
  -9   7  -7   57.50    3.86
   9  -7   7   61.19    3.27
 -10   7  -7   92.21    5.51
  10  -7   7   95.45    4.70
  10   6  -7   36.92    2.92
 -10  -6   7   34.39    2.50
   9   6  -7   70.93    4.12
  -9  -6   7   63.63    3.58
   8   6  -7   21.98    1.44
   8   6  -7   20.01    2.16
  -8  -6   7   22.71    1.77
   7   6  -7    1.46    0.57
   7   6  -7    1.85    0.98
  -7  -6   7    1.46    0.67
   6   6  -7   39.26    2.64
   6   6  -7   39.22    1.99
  -6  -6   7   39.41    2.20
   5   6  -7  116.61    5.59
   5   6  -7  113.19    4.80
  -5  -6   7  111.41    5.01
   4   6  -7   68.49    3.59
  -4  -6   7   68.57    3.21
   3   6  -7   60.30    3.15
   3   6  -7   60.67    2.79
  -3  -6   7   64.04    2.93
   2   6  -7  113.14    5.32
   2   6  -7  120.14    4.96
  -2  -6   7  122.18    5.10
   1   6  -7  120.83    5.07
  -1  -6   7  119.78    5.43
  -1  -6   7  124.33    5.22
   0   6  -7   29.63    1.56
   0   6  -7   29.53    1.48
   0  -6   7   27.66    1.62
   0  -6   7   29.49    1.61
  -1   6  -7    6.74    0.69
  -1   6  -7    5.45    0.67
   1  -6   7    5.61    0.73
   1  -6   7    7.07    0.67
  -2   6  -7   51.97    2.50
  -2   6  -7   52.31    2.64
   2  -6   7   54.72    2.45
   2  -6   7   51.97    2.57
  -3   6  -7  166.25    6.95
  -3   6  -7  167.15    7.48
   3  -6   7  175.66    7.14
   3  -6   7  167.07    7.09
  -4   6  -7  106.32    4.50
  -4   6  -7  101.25    4.92
   4  -6   7  101.74    4.58
  -5   6  -7    4.79    0.94
  -5   6  -7    8.28    0.88
   5  -6   7    5.14    0.82
  -6   6  -7   21.51    1.87
   6  -6   7   25.55    1.67
  -7   6  -7   33.18    2.42
   7  -6   7   31.42    1.97
  -8   6  -7   40.34    2.85
   8  -6   7   37.24    2.29
  -9   6  -7    7.08    1.50
   9  -6   7    6.31    1.17
 -10   6  -7   20.00    2.43
  10  -6   7   19.80    1.85
  11   5  -7    8.28    1.60
 -11  -5   7    7.59    1.37
  10   5  -7    2.16    1.12
 -10  -5   7    1.86    0.92
   9   5  -7   45.11    3.02
  -9  -5   7   41.67    2.58
   8   5  -7  121.54    6.06
   8   5  -7  121.67    5.03
  -8  -5   7  113.73    5.41
   7   5  -7   72.52    4.03
   7   5  -7   75.85    3.21
  -7  -5   7   64.98    3.44
   6   5  -7    2.06    0.84
   6   5  -7    2.09    0.52
  -6  -5   7    2.65    0.65
   5   5  -7   29.25    2.03
   5   5  -7   29.38    1.56
  -5  -5   7   30.24    1.72
   4   5  -7  131.51    6.06
   4   5  -7  123.95    5.36
  -4  -5   7  137.25    5.58
   3   5  -7  153.20    6.27
   3   5  -7  153.82    6.87
  -3  -5   7  156.20    6.44
   2   5  -7    0.80    0.37
   2   5  -7    1.32    0.43
  -2  -5   7    1.07    0.42
   1   5  -7   99.97    4.47
   1   5  -7  110.94    4.57
  -1  -5   7  111.19    4.61
   0   5  -7  224.90    9.50
   0   5  -7  251.95   10.04
   0  -5   7  246.13   10.03
   0  -5   7  234.79    9.70
  -1   5  -7   66.77    3.00
  -1   5  -7   61.35    2.81
   1  -5   7   62.61    2.79
   1  -5   7   59.15    2.87
  -2   5  -7    1.53    0.42
  -2   5  -7    0.96    0.45
   2  -5   7    0.46    0.40
   2  -5   7    0.54    0.28
  -3   5  -7   34.26    1.77
  -3   5  -7   32.89    2.00
   3  -5   7   32.50    1.80
  -4   5  -7  149.57    6.22
  -4   5  -7  156.00    6.90
   4  -5   7  143.78    6.31
  -5   5  -7  214.01    9.57
  -5   5  -7  211.40    8.67
   5  -5   7  213.77    8.84
  -6   5  -7   19.58    1.78
   6  -5   7   23.22    1.57
  -7   5  -7    4.33    1.07
   7  -5   7    4.03    0.88
  -8   5  -7   70.73    4.16
   8  -5   7   71.27    3.55
  -9   5  -7   46.99    3.36
   9  -5   7   53.07    2.89
 -10   5  -7    3.69    1.37
  10  -5   7    3.10    1.02
  11   4  -7   21.00    2.28
 -11  -4   7   16.90    1.85
  10   4  -7   17.43    2.00
 -10  -4   7   13.87    1.57
   9   4  -7    5.03    1.19
  -9  -4   7    4.98    0.98
   8   4  -7   53.26    3.35
  -8  -4   7   56.13    2.93
   7   4  -7  125.54    6.27
   7   4  -7  131.74    5.29
  -7  -4   7  126.12    5.64
   6   4  -7   63.58    3.54
   6   4  -7   61.40    2.79
  -6  -4   7   65.25    3.06
   5   4  -7    1.60    0.69
   5   4  -7    1.39    0.40
  -5  -4   7    1.79    0.52
   4   4  -7   21.34    1.61
   4   4  -7   23.72    1.26
  -4  -4   7   24.76    1.39
   3   4  -7   45.56    2.34
   3   4  -7   57.37    2.78
  -3  -4   7   60.15    2.54
   2   4  -7  146.90    6.76
   2   4  -7  162.09    6.32
  -2  -4   7  161.02    6.46
   1   4  -7  112.43    4.62
   1   4  -7  108.48    4.83
  -1  -4   7  114.55    4.72
   0   4  -7   47.65    2.25
   0   4  -7   48.99    2.42
   0  -4   7   49.52    2.32
   0  -4   7   51.14    2.27
  -1   4  -7  171.90    7.65
  -1   4  -7  175.04    7.11
   1  -4   7  181.56    7.31
   1  -4   7  174.46    7.22
  -2   4  -7   94.13    4.42
  -2   4  -7   94.43    4.00
   2  -4   7   90.44    4.04
   2  -4   7   94.17    3.92
  -3   4  -7   14.18    1.26
  -3   4  -7   13.84    0.98
   3  -4   7   13.07    1.00
  -4   4  -7    1.58    0.47
  -4   4  -7    0.61    0.50
   4  -4   7    0.60    0.47
  -5   4  -7  136.06    6.56
  -5   4  -7  134.29    5.83
   5  -4   7  144.63    5.96
  -6   4  -7  278.35   12.46
  -6   4  -7  276.61   11.29
   6  -4   7  286.92   11.51
  -7   4  -7   52.27    3.17
   7  -4   7   47.68    2.61
  -8   4  -7    0.09    0.88
   8  -4   7    1.41    0.78
  -9   4  -7   39.56    2.94
   9  -4   7   41.26    2.45
 -10   4  -7   41.76    3.07
  10  -4   7   36.95    2.49
  12   3  -7    3.82    1.30
 -12  -3   7    4.03    1.23
  11   3  -7    8.14    1.55
 -11  -3   7    9.57    1.40
  10   3  -7   25.51    2.42
 -10  -3   7   23.64    1.92
   9   3  -7   38.56    2.69
  -9  -3   7   32.25    2.18
   8   3  -7   22.29    1.95
  -8  -3   7   20.70    1.54
   7   3  -7   11.16    1.46
   7   3  -7   11.66    0.88
  -7  -3   7   11.48    1.12
   6   3  -7  181.35    8.51
   6   3  -7  186.41    7.42
  -6  -3   7  190.04    7.77
   5   3  -7  165.03    6.42
   5   3  -7  146.12    7.29
  -5  -3   7  165.98    6.68
   4   3  -7   60.51    2.62
   4   3  -7   57.29    3.15
  -4  -3   7   63.02    2.78
  -4  -3   7   60.00    2.66
   3   3  -7   56.23    2.90
  -3  -3   7   54.78    2.60
  -3  -3   7   62.06    2.64
   2   3  -7  159.98    7.41
   2   3  -7  186.70    6.94
  -2  -3   7  186.39    7.08
  -2  -3   7  160.90    7.34
   1   3  -7  286.71   10.36
   1   3  -7  241.84   10.88
  -1  -3   7  280.84   10.52
  -1  -3   7  241.75   11.01
   0   3  -7   89.41    3.78
   0  -3   7   82.86    4.08
   0  -3   7   91.90    3.83
   0  -3   7   92.79    3.82
  -1   3  -7   18.01    1.09
   1  -3   7   17.13    1.26
   1  -3   7   17.24    1.08
   1  -3   7   18.18    0.84
  -2   3  -7   95.58    4.01
   2  -3   7   85.66    4.33
   2  -3   7   96.35    4.01
  -3   3  -7  112.74    4.89
   3  -3   7  116.46    4.90
  -4   3  -7   33.35    2.11
  -4   3  -7   30.05    1.75
   4  -3   7   31.48    1.73
  -5   3  -7    1.37    0.69
  -5   3  -7    2.27    0.60
   5  -3   7    2.67    0.62
  -6   3  -7   72.29    3.54
  -6   3  -7   81.56    4.16
   6  -3   7   76.54    3.58
  -7   3  -7  141.94    7.04
   7  -3   7  148.56    6.35
  -8   3  -7   79.46    4.56
   8  -3   7   83.27    3.97
  -9   3  -7   -0.70    0.85
   9  -3   7    0.51    0.76
 -10   3  -7    7.68    1.54
  10  -3   7    7.32    1.21
  12   2  -7   37.94    2.88
 -12  -2   7   40.17    2.73
  11   2  -7   11.55    1.70
 -11  -2   7   11.47    1.46
  10   2  -7    1.43    0.98
 -10  -2   7    2.31    0.83
   9   2  -7   24.36    2.05
  -9  -2   7   24.70    1.74
   8   2  -7   63.38    3.67
  -8  -2   7   63.68    3.16
   7   2  -7   45.60    2.81
   7   2  -7   43.93    2.02
  -7  -2   7   45.66    2.36
   6   2  -7    1.21    0.70
   6   2  -7    1.88    0.39
  -6  -2   7    1.61    0.50
  -6  -2   7    2.13    0.41
   5   2  -7  131.98    5.14
   5   2  -7  111.55    5.91
  -5  -2   7  132.60    5.38
  -5  -2   7  129.59    5.39
   4   2  -7  139.37    5.52
   4   2  -7  125.42    6.25
  -4  -2   7  140.33    5.71
  -4  -2   7  142.55    5.81
   3   2  -7   72.66    3.81
   3   2  -7   85.63    3.38
  -3  -2   7   78.73    3.54
  -3  -2   7   84.45    3.48
   2   2  -7   21.47    1.13
   2   2  -7   21.89    1.31
  -2  -2   7   20.44    1.14
  -2  -2   7   21.27    1.24
   1   2  -7  105.71    4.25
   1   2  -7   95.61    4.38
  -1  -2   7  109.95    4.28
  -1  -2   7   97.20    4.57
   0   2  -7  400.46   15.18
   0   2  -7  378.93   15.82
   0  -2   7  375.76   16.24
   0  -2   7  397.19   15.33
  -1   2  -7  403.99   15.88
   1  -2   7  395.25   17.02
   1  -2   7  416.57   16.02
  -2   2  -7    1.24    0.44
   2  -2   7    0.98    0.41
   2  -2   7    1.48    0.55
  -3   2  -7  103.20    4.84
   3  -2   7  114.95    5.33
   3  -2   7  121.11    4.84
  -4   2  -7  121.48    5.56
   4  -2   7  140.14    5.59
  -5   2  -7   47.50    2.63
  -5   2  -7   60.00    3.18
   5  -2   7   55.16    2.63
  -6   2  -7    0.49    0.65
  -6   2  -7    0.30    0.50
   6  -2   7    1.18    0.58
  -7   2  -7   39.21    2.63
   7  -2   7   38.97    2.24
  -8   2  -7  122.26    6.17
   8  -2   7  121.58    5.48
  -9   2  -7   69.51    4.07
   9  -2   7   66.92    3.48
 -10   2  -7    3.78    1.29
  10  -2   7    3.38    0.99
  12   1  -7   22.80    2.36
 -12  -1   7   26.67    2.14
  11   1  -7   65.86    3.86
 -11  -1   7   61.27    3.41
  10   1  -7   21.58    2.18
 -10  -1   7   23.76    1.75
   9   1  -7    3.18    1.02
  -9  -1   7    1.43    0.67
   8   1  -7   51.73    3.15
  -8  -1   7   53.80    2.74
   7   1  -7   77.50    3.15
   7   1  -7   71.35    4.01
  -7  -1   7   75.99    3.51
  -7  -1   7   76.36    3.44
   6   1  -7   93.70    4.72
   6   1  -7   93.58    3.84
  -6  -1   7   92.74    4.12
  -6  -1   7   96.53    4.13
   5   1  -7    2.00    0.34
   5   1  -7    2.79    0.74
  -5  -1   7    1.35    0.36
  -5  -1   7    1.27    0.41
   4   1  -7   69.80    2.88
   4   1  -7   65.37    3.45
  -4  -1   7   71.85    3.06
  -4  -1   7   66.13    3.00
   3   1  -7  209.94    7.95
   3   1  -7  182.79    8.68
  -3  -1   7  207.79    8.42
   2   1  -7  123.59    5.39
   2   1  -7  132.44    5.86
  -2  -1   7  144.42    5.78
   1   1  -7    1.87    0.39
   1   1  -7    0.91    0.33
  -1  -1   7    0.70    0.37
  -1  -1   7    0.09    0.23
   0   1  -7   64.00    2.86
   0   1  -7   64.35    2.70
   0  -1   7   66.00    3.13
   0  -1   7   60.72    2.75
  -1   1  -7  256.36    9.63
   1  -1   7  243.16   10.33
   1  -1   7  220.34    9.55
  -2   1  -7  216.31    8.84
   2  -1   7  220.39    9.56
  -3   1  -7   56.14    2.76
   3  -1   7   59.59    3.12
  -4   1  -7   28.77    1.74
   4  -1   7   30.66    2.01
  -5   1  -7   47.08    2.30
   5  -1   7   37.78    2.12
  -6   1  -7   92.95    4.73
  -6   1  -7   88.39    4.14
   6  -1   7   93.08    4.15
  -7   1  -7   13.90    1.63
   7  -1   7   16.10    1.29
  -8   1  -7   16.57    1.85
   8  -1   7   16.88    1.55
  -9   1  -7   76.32    4.27
   9  -1   7   69.99    3.66
 -10   1  -7   64.57    4.06
  10  -1   7   68.11    3.58
  12   0  -7    0.68    1.01
 -12   0   7    1.26    0.88
  11   0  -7   54.78    3.53
 -11   0   7   60.36    3.23
  10   0  -7   99.91    5.38
 -10   0   7  107.18    4.88
   9   0  -7   29.37    2.27
  -9   0   7   28.18    1.80
   8   0  -7    2.35    0.88
  -8   0   7    2.02    0.54
  -8   0   7    1.66    0.57
   7   0  -7    4.16    0.91
  -7   0   7    3.40    0.63
  -7   0   7    3.66    0.57
   6   0  -7  104.24    4.14
   6   0  -7   98.13    4.95
  -6   0   7  104.72    4.53
   5   0  -7  183.65    8.63
   5   0  -7  196.51    7.71
  -5   0   7  198.96    8.27
  -5   0   7  203.78    7.97
   4   0  -7   23.84    1.18
   4   0  -7   23.10    1.53
  -4   0   7   23.61    1.26
  -4   0   7   23.14    1.27
   3   0  -7   41.79    1.90
   3   0  -7   37.62    2.13
  -3   0   7   42.67    1.89
  -3   0   7   42.70    2.00
   2   0  -7  163.58    6.99
  -2   0   7  163.38    6.55
  -2   0   7  162.40    6.95
   1   0  -7  144.75    6.15
   1   0  -7  152.14    5.97
  -1   0   7  141.45    5.86
  -1   0   7  143.47    6.31
   0   0  -7   17.68    0.92
   0   0  -7   17.29    1.13
   0   0   7   16.84    1.21
   0   0   7   18.89    1.00
  -1   0  -7   45.97    1.84
  -1   0  -7   44.06    2.17
   1   0   7   38.51    2.31
   1   0   7   42.12    1.97
  -2   0  -7  154.89    6.46
   2   0   7  159.39    6.35
   2   0   7  149.49    6.96
  -3   0  -7  299.09   12.25
   3   0   7  304.25   13.19
   3   0   7  315.17   12.26
  -4   0  -7   83.64    4.07
   4   0   7   94.67    4.02
   4   0   7   97.75    4.63
  -5   0  -7    1.62    0.58
   5   0   7    3.57    0.87
   5   0   7    1.43    0.56
  -6   0  -7   72.74    3.49
   6   0   7   73.93    3.46
  -7   0  -7   55.93    3.09
   7   0   7   42.84    2.46
  -8   0  -7   13.57    1.66
  -9   0  -7    1.96    0.99
   9   0   7    1.26    0.57
 -10   0  -7   32.86    2.61
  10   0   7   25.23    1.97
 -13   1   7   24.95    2.09
  12  -1  -7   30.74    2.54
 -12   1   7   28.63    2.14
  11  -1  -7    9.72    1.53
 -11   1   7    8.22    1.19
  10  -1  -7   45.06    2.95
 -10   1   7   45.69    2.48
 -10   1   7   41.14    2.45
   9  -1  -7  107.75    5.44
  -9   1   7  106.99    4.93
   8  -1  -7   62.13    3.54
  -8   1   7   67.83    3.16
  -8   1   7   63.89    3.10
   7  -1  -7    6.50    1.01
  -7   1   7    6.03    0.73
  -7   1   7    6.37    0.75
   6  -1  -7    1.14    0.58
   6  -1  -7    1.16    0.29
  -6   1   7    1.38    0.43
  -6   1   7    1.06    0.39
   5  -1  -7  136.45    5.30
   5  -1  -7  124.96    5.94
  -5   1   7  133.47    5.72
  -5   1   7  132.97    5.47
   4  -1  -7  270.98   10.39
   4  -1  -7  254.98   11.22
  -4   1   7  265.58   10.52
  -4   1   7  267.11   11.07
   3  -1  -7  202.12    8.53
   3  -1  -7  204.96    7.99
  -3   1   7  193.48    8.44
  -3   1   7  201.17    7.98
   2  -1  -7   31.68    1.56
  -2   1   7   29.01    1.58
  -2   1   7   29.62    1.40
   1  -1  -7  257.71   10.57
   1  -1  -7  254.20   10.17
  -1   1   7  251.63   10.08
  -1   1   7  257.37   10.77
   0  -1  -7  105.95    4.57
   0  -1  -7  107.19    4.63
   0   1   7  106.37    4.90
   0   1   7  113.08    4.45
  -1  -1  -7   48.59    2.14
  -1  -1  -7   46.46    2.38
   1   1   7   52.22    2.20
   1   1   7   46.67    2.56
  -2  -1  -7    3.89    0.66
  -2  -1  -7    4.55    0.40
   2   1   7    4.50    0.54
   2   1   7    4.30    0.77
  -3  -1  -7  235.35    9.53
  -3  -1  -7  224.13    9.37
   3   1   7  241.64    9.31
   3   1   7  217.93   10.08
  -4  -1  -7  288.63   11.88
   4   1   7  302.03   11.86
   4   1   7  293.87   12.81
  -5  -1  -7   13.75    1.28
   5   1   7   13.32    1.46
   5   1   7   13.80    1.13
  -6  -1  -7    0.70    0.58
   6   1   7    0.97    0.81
   6   1   7    0.18    0.54
  -7  -1  -7    7.96    1.23
   7   1   7    7.04    0.98
  -8  -1  -7   27.59    2.25
   8   1   7   28.49    1.88
  -9  -1  -7   37.56    2.73
   9   1   7   40.62    2.47
 -10  -1  -7    2.04    1.10
  10   1   7    2.57    1.04
  13  -2  -7    3.41    1.29
 -13   2   7    2.73    1.07
  12  -2  -7   11.32    1.72
  11  -2  -7   35.13    2.57
 -11   2   7   35.40    2.22
 -11   2   7   31.47    2.14
  10  -2  -7   37.58    2.67
 -10   2   7   41.00    2.35
 -10   2   7   40.50    2.30
   9  -2  -7    0.88    0.76
  -9   2   7    1.57    0.61
  -9   2   7    0.67    0.56
   8  -2  -7  132.29    6.47
  -8   2   7  136.15    6.16
  -8   2   7  146.76    5.95
   7  -2  -7  100.40    4.90
  -7   2   7  102.92    4.65
  -7   2   7  103.41    4.43
   6  -2  -7   92.41    4.54
   6  -2  -7   97.67    3.92
  -6   2   7  102.55    4.15
  -6   2   7   92.58    4.33
   5  -2  -7   16.83    0.93
   5  -2  -7   14.28    1.20
  -5   2   7   15.42    1.07
  -5   2   7   16.00    0.97
   4  -2  -7  111.41    5.08
   4  -2  -7  119.27    4.73
  -4   2   7  110.00    5.00
  -4   2   7  116.01    4.68
   3  -2  -7  272.96   11.53
   3  -2  -7  283.02   10.90
  -3   2   7  272.31   11.51
  -3   2   7  272.46   10.84
   2  -2  -7  201.82    8.46
  -2   2   7  203.18    7.96
  -2   2   7  197.81    8.52
   1  -2  -7    2.90    0.42
   1  -2  -7    0.59    0.37
  -1   2   7    0.80    0.27
  -1   2   7    0.94    0.41
   0  -2  -7   64.43    3.00
   0  -2  -7   64.41    2.89
   0   2   7   69.99    2.77
   0   2   7   61.00    3.14
  -1  -2  -7  164.10    6.87
  -1  -2  -7  159.98    6.78
   1   2   7  166.20    6.61
   1   2   7  164.00    7.27
  -2  -2  -7   59.73    2.75
  -2  -2  -7   61.93    2.94
   2   2   7   61.87    2.73
   2   2   7   65.29    3.24
  -3  -2  -7    0.65    0.32
  -3  -2  -7    0.80    0.48
   3   2   7    1.11    0.61
   3   2   7    0.84    0.40
  -4  -2  -7  133.12    5.62
   4   2   7  134.68    5.50
   4   2   7  120.17    6.07
  -5  -2  -7  101.53    4.54
   5   2   7  100.51    5.01
   5   2   7   99.99    4.44
  -6  -2  -7  108.97    4.75
   6   2   7   89.63    5.08
   6   2   7  115.21    4.73
  -7  -2  -7    9.39    1.15
   7   2   7    9.96    1.12
  -8  -2  -7    3.96    1.09
   8   2   7    3.70    0.90
  -9  -2  -7   42.35    2.96
   9   2   7   43.42    2.62
 -10  -2  -7   30.29    2.55
  10   2   7   37.13    2.37
 -13   3   7   15.50    1.73
  12  -3  -7    1.89    1.09
 -12   3   7    1.87    0.89
 -12   3   7    1.73    0.89
  11  -3  -7   17.92    2.04
 -11   3   7   19.95    1.66
 -11   3   7   21.36    1.62
  10  -3  -7   61.74    3.65
 -10   3   7   67.02    3.25
 -10   3   7   65.21    3.37
   9  -3  -7   46.55    2.81
  -9   3   7   46.77    2.43
  -9   3   7   45.52    2.54
   8  -3  -7    0.91    0.65
  -8   3   7    0.46    0.54
  -8   3   7    0.82    0.50
   7  -3  -7   73.84    3.81
  -7   3   7   76.78    3.66
  -7   3   7   79.34    3.43
   6  -3  -7  139.74    6.34
   6  -3  -7  148.22    5.67
  -6   3   7  133.96    6.18
  -6   3   7  141.72    5.82
   5  -3  -7   44.25    2.35
   5  -3  -7   45.30    2.06
  -5   3   7   43.30    2.23
  -5   3   7   43.81    2.02
   4  -3  -7    1.60    0.43
   4  -3  -7    2.01    0.50
  -4   3   7    1.92    0.33
  -4   3   7    1.63    0.44
   3  -3  -7   53.81    2.62
   3  -3  -7   57.78    2.56
  -3   3   7   53.60    2.28
  -3   3   7   53.25    2.61
   2  -3  -7  183.62    7.89
  -2   3   7  190.01    7.36
  -2   3   7  184.14    7.96
   1  -3  -7  361.58   13.89
   1  -3  -7  347.53   14.54
  -1   3   7  358.92   13.74
  -1   3   7  336.08   14.66
   0  -3  -7   23.13    1.42
   0  -3  -7   24.53    1.31
   0   3   7   21.51    1.47
   0   3   7   23.43    1.14
  -1  -3  -7   49.58    2.30
  -1  -3  -7   46.85    2.40
   1   3   7   47.40    2.59
   1   3   7   49.61    2.15
  -2  -3  -7   70.96    3.17
  -2  -3  -7   69.54    3.26
   2   3   7   66.26    3.53
   2   3   7   71.68    3.03
  -3  -3  -7   76.82    3.56
  -3  -3  -7   75.94    3.47
   3   3   7   80.85    3.37
   3   3   7   72.15    3.87
  -4  -3  -7   10.05    1.09
   4   3   7    9.44    0.91
   4   3   7    7.85    1.15
  -5  -3  -7   11.11    1.17
   5   3   7   13.99    1.14
  -6  -3  -7  121.59    5.56
   6   3   7  126.02    5.52
   6   3   7  131.05    6.14
  -7  -3  -7  106.02    4.96
   7   3   7  109.25    4.96
   7   3   7  111.57    5.48
  -8  -3  -7    3.63    1.10
   8   3   7    3.85    0.95
  -9  -3  -7    2.50    1.10
   9   3   7    1.78    0.96
 -13   4   7   61.18    3.42
  12  -4  -7   16.06    2.01
 -12   4   7   19.99    1.91
 -12   4   7   20.89    1.74
  11  -4  -7    2.06    1.04
 -11   4   7    1.83    0.84
 -11   4   7    3.04    0.82
  10  -4  -7   10.40    1.46
 -10   4   7   13.92    1.28
 -10   4   7   14.51    1.42
   9  -4  -7   41.89    2.69
  -9   4   7   45.83    2.56
  -9   4   7   47.13    2.37
   8  -4  -7   88.26    4.44
  -8   4   7   91.07    3.99
  -8   4   7   90.49    4.31
   7  -4  -7   48.15    2.74
  -7   4   7   52.60    2.64
  -7   4   7   50.53    2.38
   6  -4  -7   29.56    1.85
   6  -4  -7   31.73    1.55
  -6   4   7   29.12    1.52
  -6   4   7   30.60    1.79
   5  -4  -7  210.04    9.33
   5  -4  -7  219.72    8.69
  -5   4   7  212.46    9.28
  -5   4   7  224.62    8.65
   4  -4  -7   71.14    3.43
   4  -4  -7   71.49    3.23
  -4   4   7   71.54    3.41
  -4   4   7   75.36    3.01
   3  -4  -7   21.05    1.27
   3  -4  -7   19.53    1.28
  -3   4   7   21.48    1.30
  -3   4   7   21.02    0.97
   2  -4  -7   23.78    1.43
  -2   4   7   23.11    1.43
  -2   4   7   25.19    1.09
   1  -4  -7  316.67   12.59
   1  -4  -7  303.16   13.18
  -1   4   7  307.48   13.29
  -1   4   7  335.89   12.36
   0  -4  -7  240.01   10.29
   0  -4  -7  248.63    9.91
   0   4   7  240.64   10.49
   0   4   7  249.82    9.64
  -1  -4  -7   35.54    1.88
  -1  -4  -7   34.99    1.95
   1   4   7   35.42    2.13
   1   4   7   36.82    1.66
  -2  -4  -7   17.24    1.14
  -2  -4  -7   18.15    1.32
   2   4   7   14.99    1.37
   2   4   7   16.38    1.03
  -3  -4  -7   20.88    1.36
  -3  -4  -7   22.69    1.54
   3   4   7   23.22    1.32
  -4  -4  -7   72.94    3.60
  -4  -4  -7   78.18    3.64
   4   4   7   68.54    3.92
   4   4   7   86.43    3.52
  -5  -4  -7   21.07    1.58
   5   4   7   22.47    1.47
   5   4   7   20.38    1.75
  -6  -4  -7    3.02    0.81
   6   4   7    5.34    1.16
  -7  -4  -7   63.60    3.34
   7   4   7   64.92    3.68
  -8  -4  -7   58.16    3.53
  -9  -4  -7   14.12    1.78
  12  -5  -7   40.84    2.98
 -12   5   7   42.97    2.82
 -12   5   7   47.05    2.68
  11  -5  -7   34.20    2.47
 -11   5   7   30.37    2.22
 -11   5   7   31.61    2.06
  10  -5  -7    7.20    1.22
 -10   5   7    7.49    1.00
 -10   5   7    6.66    1.07
   9  -5  -7    0.98    0.72
  -9   5   7    1.67    0.70
  -9   5   7    1.23    0.57
   8  -5  -7   88.85    4.60
  -8   5   7   98.61    4.15
  -8   5   7   94.84    4.54
   7  -5  -7  115.47    5.48
  -7   5   7  109.12    5.35
  -7   5   7  126.24    4.95
   6  -5  -7   43.56    2.05
   6  -5  -7   40.95    2.33
  -6   5   7   40.56    2.26
   5  -5  -7    6.77    0.77
   5  -5  -7    5.78    0.83
  -5   5   7    6.82    0.84
   4  -5  -7   88.91    3.92
   4  -5  -7   88.96    4.18
  -4   5   7   91.77    4.17
   3  -5  -7   99.51    4.59
   3  -5  -7  102.81    4.40
  -3   5   7  101.18    4.60
   2  -5  -7   22.68    1.44
  -2   5   7   22.45    1.42
   1  -5  -7   12.97    1.06
  -1   5   7   12.71    1.05
   0  -5  -7  108.86    4.90
   0   5   7  110.36    5.06
  -1  -5  -7  148.21    6.57
   1   5   7  153.96    6.82
  -2  -5  -7  115.83    5.19
  -3  -5  -7    0.85    0.50
   3   5   7    0.00    0.62
  -4  -5  -7   36.93    2.16
  -4  -5  -7   35.64    2.06
   4   5   7   34.74    2.34
  -5  -5  -7   19.85    1.53
   5   5   7   19.45    1.73
  -6  -5  -7   36.29    2.27
   6   5   7   38.93    2.62
  -7  -5  -7    2.85    0.90
   7   5   7    1.75    1.01
  12  -6  -7    6.50    1.37
 -12   6   7    5.76    1.24
  11  -6  -7   40.45    2.74
 -11   6   7   37.75    2.54
  10  -6  -7   76.89    4.15
 -10   6   7   76.46    4.01
   9  -6  -7    6.33    1.10
  -9   6   7    7.39    1.08
   8  -6  -7    0.53    0.65
  -8   6   7    0.44    0.58
   7  -6  -7   60.62    3.27
  -7   6   7   64.66    3.24
   6  -6  -7  153.36    6.18
   6  -6  -7  148.60    6.73
  -6   6   7  144.70    6.66
   5  -6  -7   85.95    4.29
   5  -6  -7   92.88    3.99
  -5   6   7   92.29    4.27
   4  -6  -7    0.58    0.53
   4  -6  -7    0.67    0.47
  -4   6   7   -0.01    0.44
   3  -6  -7   67.66    3.35
   3  -6  -7   69.86    3.20
  -3   6   7   66.90    3.30
   2  -6  -7   60.62    3.07
  -2   6   7   63.14    3.07
   1  -6  -7   66.12    3.21
  -1   6   7   67.49    3.24
  -1   6   7   64.33    3.24
   0  -6  -7    0.08    0.45
   0   6   7    0.25    0.52
   0   6   7    0.79    0.61
  -1  -6  -7   97.54    4.58
   1   6   7  102.10    4.61
  -2  -6  -7  166.02    7.24
   2   6   7  157.61    7.04
   2   6   7  167.65    7.49
  -3  -6  -7   33.12    2.00
   3   6   7   32.40    2.20
  -4  -6  -7    7.87    1.03
   4   6   7    6.11    1.19
  -5  -6  -7    5.53    0.99
   5   6   7    6.30    1.24
  -6  -6  -7   24.24    1.87
   6   6   7   28.93    2.22
  -7  -6  -7   36.23    2.41
   7   6   7   35.44    2.58
 -12   7   7   24.17    2.14
  11  -7  -7    0.37    0.89
 -11   7   7    0.35    0.84
  10  -7  -7   56.68    3.30
 -10   7   7   54.46    3.19
   9  -7  -7   56.86    3.20
  -9   7   7   53.92    3.09
   8  -7  -7   29.04    1.99
  -8   7   7   26.54    1.88
   7  -7  -7    3.12    0.81
  -7   7   7    3.00    0.78
   6  -7  -7   30.72    2.02
  -6   7   7   32.88    1.99
   5  -7  -7  117.20    4.88
   5  -7  -7  108.71    5.21
  -5   7   7  108.71    5.15
   4  -7  -7   95.21    4.58
  -4   7   7   97.30    4.54
   3  -7  -7   14.18    1.27
  -3   7   7   13.12    1.13
   2  -7  -7   11.30    1.15
  -2   7   7   10.67    1.11
  -2   7   7    9.85    1.13
   1  -7  -7   66.88    3.55
  -1   7   7   78.65    3.64
  -1   7   7   73.48    3.58
   0  -7  -7   29.92    1.87
   0   7   7   32.18    1.98
  -1  -7  -7   15.59    1.27
   1   7   7   12.00    1.33
   1   7   7   15.78    1.37
  -2  -7  -7   28.65    1.87
   2   7   7   26.41    1.89
   2   7   7   27.84    2.02
  -3  -7  -7   71.45    3.67
   3   7   7   74.81    3.91
   3   7   7   69.78    3.67
  -4  -7  -7   88.65    4.50
   4   7   7   95.04    4.76
   5   7   7   17.92    1.84
  -6  -7  -7    4.61    1.07
  -7  -7  -7   26.11    2.13
  11  -8  -7   44.91    2.96
 -11   8   7   41.54    2.83
  10  -8  -7    1.10    0.89
 -10   8   7    2.02    0.93
   9  -8  -7   20.86    1.83
  -9   8   7   22.23    1.78
   8  -8  -7   52.28    3.06
  -8   8   7   52.58    2.97
   7  -8  -7   38.74    2.42
  -7   8   7   40.03    2.42
   6  -8  -7    3.77    0.89
  -6   8   7    1.19    0.64
   5  -8  -7   12.12    1.32
   5  -8  -7   12.39    1.20
  -5   8   7   13.57    1.33
   4  -8  -7  109.25    5.22
  -4   8   7  111.78    5.16
   3  -8  -7  130.45    6.20
  -3   8   7  145.18    6.03
  -3   8   7  131.54    6.12
   2  -8  -7   16.56    1.44
  -2   8   7   21.16    1.46
  -2   8   7   17.94    1.53
   1  -8  -7    5.88    0.92
  -1   8   7    5.61    0.99
  -1   8   7    3.84    0.74
   0  -8  -7   23.68    1.73
   0   8   7   26.14    1.79
   0   8   7   21.87    1.68
  -1  -8  -7   50.37    2.79
   1   8   7   48.71    2.81
   1   8   7   50.80    2.88
  -2  -8  -7   26.06    1.90
   2   8   7   28.44    2.00
   2   8   7   23.82    1.89
  -3  -8  -7   11.75    1.35
   3   8   7   10.19    1.44
   3   8   7   10.45    1.35
  -4  -8  -7   86.26    4.33
   4   8   7   83.63    4.47
   4   8   7   82.41    4.27
  -6  -8  -7    2.20    1.02
  10  -9  -7   64.14    3.77
 -10   9   7   64.16    3.71
   9  -9  -7   17.13    1.79
  -9   9   7   15.20    1.64
   8  -9  -7    6.56    1.21
  -8   9   7    4.76    1.00
   7  -9  -7   64.26    3.50
  -7   9   7   61.46    3.40
   6  -9  -7   31.39    2.14
  -6   9   7   30.99    2.04
   5  -9  -7   15.05    1.53
  -5   9   7   15.63    1.48
   4  -9  -7    2.58    0.84
  -4   9   7    3.78    0.89
  -4   9   7    2.60    0.75
   3  -9  -7  100.93    4.86
  -3   9   7  101.88    4.70
  -3   9   7   96.50    4.75
   2  -9  -7  103.45    5.03
  -2   9   7  103.12    4.86
   1  -9  -7   16.45    1.49
  -1   9   7   19.46    1.75
  -1   9   7   17.71    1.52
   0  -9  -7    1.09    0.75
   0   9   7    0.76    0.72
   0   9   7   -0.38    0.65
  -1  -9  -7    4.64    0.98
   1   9   7    2.48    0.89
   1   9   7    3.60    0.97
  -2  -9  -7   57.29    3.23
   2   9   7   60.52    3.37
   2   9   7   54.27    3.17
  -3  -9  -7   20.46    1.81
   3   9   7   21.89    2.03
   3   9   7   23.29    1.99
   4   9   7   -0.43    0.78
   9 -10  -7   48.78    3.09
  -9  10   7   45.88    2.94
   8 -10  -7   24.49    2.04
  -8  10   7   25.30    1.97
   7 -10  -7    1.36    0.83
  -7  10   7    0.37    0.72
   6 -10  -7   26.68    2.05
  -6  10   7   27.99    1.97
   5 -10  -7   23.20    1.87
  -5  10   7   24.24    1.81
   4 -10  -7    9.34    1.33
  -4  10   7   11.82    1.32
  -4  10   7   12.92    1.45
   3 -10  -7    0.89    0.79
  -3  10   7    0.86    0.49
  -3  10   7    1.08    0.79
   2 -10  -7   21.34    1.83
  -2  10   7   23.20    1.82
  -2  10   7   24.99    1.79
   1 -10  -7   83.33    4.31
  -1  10   7   81.77    4.18
  -1  10   7   84.80    4.24
   0 -10  -7   61.66    3.59
   0  10   7   65.61    3.53
   0  10   7   68.06    3.59
  -1 -10  -7    4.46    1.09
   1  10   7    5.24    1.11
   1  10   7    3.84    1.03
  -2 -10  -7   18.93    1.89
   2  10   7   13.80    1.64
  -3 -10  -7   11.99    1.65
   3  10   7   18.05    1.90
   4  10   7   25.32    2.32
   8 -11  -7   54.83    3.31
  -8  11   7   49.00    3.12
   7 -11  -7   38.42    2.66
  -7  11   7   39.93    2.61
   6 -11  -7    1.18    0.90
  -6  11   7    1.42    0.79
   5 -11  -7    6.59    1.24
  -5  11   7    5.52    1.03
   4 -11  -7   12.76    1.60
  -4  11   7   13.59    1.53
   3 -11  -7   22.53    1.98
  -3  11   7   26.55    1.92
  -3  11   7   25.75    1.98
   2 -11  -7    6.92    1.35
  -2  11   7    8.70    1.32
  -2  11   7    7.97    1.21
   1 -11  -7   12.86    1.56
  -1  11   7   10.90    1.40
  -1  11   7   10.39    1.45
   0 -11  -7   57.25    3.44
   0  11   7   57.31    3.33
   0  11   7   55.35    3.27
  -1 -11  -7   45.62    2.96
   1  11   7   44.15    2.85
  -2 -11  -7    5.66    1.35
   2  11   7    8.14    1.38
   6 -12  -7   53.22    3.39
  -6  12   7   53.26    3.18
   5 -12  -7    4.09    1.20
   4 -12  -7    4.48    1.20
  -4  12   7    3.55    1.00
  -4  12   7    4.33    1.16
   3 -12  -7   19.95    2.08
  -3  12   7   22.59    2.13
  -3  12   7   20.63    1.82
   2 -12  -7   10.93    1.62
  -2  12   7    9.22    1.48
  -2  12   7    9.40    1.36
   1 -12  -7    4.30    1.24
  -1  12   7    4.31    1.10
  -1  12   7    3.85    1.18
   0 -12  -7    1.12    1.13
   0  12   7    2.33    1.07
  -2 -13   8    2.52    1.25
   1  13  -8   20.01    1.68
  -1 -13   8   19.24    2.08
   0  13  -8   10.64    1.38
   0 -13   8    8.59    1.51
  -1  13  -8    3.62    0.98
  -2  13  -8    0.99    0.84
  -3  13  -8   26.22    2.01
   4  12  -8   15.00    1.52
  -4 -12   8   11.92    1.88
   3  12  -8   31.60    2.06
  -3 -12   8   30.98    2.56
   2  12  -8   31.87    2.06
  -2 -12   8   29.39    2.40
   1  12  -8   -0.12    0.63
  -1 -12   8    0.36    0.87
   0  12  -8   33.30    2.12
   0 -12   8   31.43    2.34
  -1  12  -8   29.05    1.98
  -2  12  -8    5.36    1.06
  -3  12  -8    1.00    0.75
  -4  12  -8   54.93    3.11
   6  11  -8   40.27    2.38
  -6 -11   8   39.50    3.20
   5  11  -8    7.26    1.10
  -5 -11   8    6.34    1.54
   4  11  -8    1.41    0.76
  -4 -11   8    3.06    0.99
  -4 -11   8    3.63    1.19
   3  11  -8   22.11    1.65
  -3 -11   8   27.19    2.00
  -3 -11   8   22.39    2.24
   2  11  -8   46.74    2.69
  -2 -11   8   54.22    3.20
  -2 -11   8   54.56    2.99
   1  11  -8   54.05    2.97
  -1 -11   8   59.18    3.37
  -1 -11   8   62.20    3.25
   0  11  -8    1.18    0.65
   0 -11   8    1.05    0.85
   0 -11   8    1.89    0.89
  -1  11  -8   13.29    1.40
   1 -11   8   20.51    1.65
   1 -11   8   20.01    1.68
  -2  11  -8   23.43    1.72
   2 -11   8   26.47    1.85
  -3  11  -8   20.49    1.66
   3 -11   8   22.05    1.71
  -4  11  -8    5.75    1.03
   4 -11   8    7.81    1.18
   5 -11   8   16.27    1.64
   6 -11   8   93.12    4.61
  -7  11  -8   64.42    3.85
   7 -11   8   60.44    3.45
   7  10  -8    2.29    0.87
  -7 -10   8    2.31    0.96
  -7 -10   8    2.50    1.25
  -6 -10   8   14.62    1.65
  -6 -10   8   14.40    2.04
   5  10  -8   40.07    2.29
  -5 -10   8   38.75    2.43
   4  10  -8   21.50    1.54
  -4 -10   8   20.82    1.76
  -4 -10   8   23.79    2.30
   3  10  -8    1.22    0.65
  -3 -10   8    1.04    0.73
  -3 -10   8   -0.03    0.80
   2  10  -8    7.62    0.98
  -2 -10   8    8.58    1.31
  -2 -10   8    8.22    1.14
   1  10  -8   86.26    4.19
  -1 -10   8   96.53    4.65
  -1 -10   8   94.73    4.42
   0  10  -8   99.98    4.65
   0 -10   8  107.97    4.86
   0 -10   8  101.63    4.94
  -1  10  -8   34.33    2.04
   1 -10   8   30.70    2.05
   1 -10   8   34.31    2.09
  -2  10  -8   29.42    1.86
   2 -10   8   29.91    2.01
  -3  10  -8   43.46    2.49
   3 -10   8   46.02    2.61
  -4  10  -8   24.58    1.74
   4 -10   8   23.12    1.79
  -5  10  -8    7.89    1.20
   5 -10   8    7.26    1.14
  -6  10  -8    0.47    0.85
   6 -10   8    1.07    0.86
  -7  10  -8   64.29    3.93
   7 -10   8   67.24    3.56
  -8  10  -8   69.62    4.39
   8 -10   8   77.00    3.95
   8   9  -8   20.79    2.49
   8   9  -8   18.98    1.55
  -8  -9   8   18.48    1.88
   7   9  -8   30.48    1.91
   7   9  -8   33.36    2.73
  -7  -9   8   30.84    2.18
   6   9  -8   18.92    1.48
  -6  -9   8   17.82    1.69
   5   9  -8    8.95    1.07
  -5  -9   8    7.87    1.16
   4   9  -8   58.65    2.95
  -4  -9   8   63.50    3.17
  -4  -9   8   60.65    3.64
   3   9  -8   28.05    1.71
  -3  -9   8   25.85    2.09
  -3  -9   8   27.46    1.82
   2   9  -8    3.93    0.71
  -2  -9   8    4.53    0.90
  -2  -9   8    3.82    0.90
   1   9  -8    7.73    0.96
  -1  -9   8   10.91    1.20
  -1  -9   8    8.68    1.10
   0   9  -8   73.67    3.70
   0  -9   8   82.94    3.97
   0  -9   8   87.00    3.94
  -1   9  -8  163.87    7.11
   1  -9   8  170.27    7.29
   1  -9   8  173.11    7.46
  -2   9  -8   37.02    2.10
   2  -9   8   37.81    2.20
  -3   9  -8    0.41    0.51
   3  -9   8    1.40    0.71
  -4   9  -8   37.51    2.28
  -4   9  -8   37.21    2.17
   4  -9   8   36.11    2.22
  -5   9  -8   50.15    2.97
   5  -9   8   49.94    2.74
  -6   9  -8   31.72    2.32
   6  -9   8   26.17    1.91
  -7   9  -8   -0.26    0.84
   7  -9   8    0.60    0.85
  -8   9  -8   16.64    2.02
  -9   9  -8   66.26    4.42
   9  -9   8   72.55    3.83
   9   8  -8    0.13    1.27
  -9  -8   8    0.92    0.91
   8   8  -8    1.15    0.65
   8   8  -8   -0.47    1.05
  -8  -8   8    0.39    0.77
   7   8  -8   26.83    2.37
   7   8  -8   24.20    1.65
  -7  -8   8   24.74    1.86
   6   8  -8   82.84    4.39
   6   8  -8   75.77    3.53
  -6  -8   8   70.20    3.72
   5   8  -8   42.81    2.81
  -5  -8   8   44.16    2.45
   4   8  -8    1.88    0.60
  -4  -8   8    2.35    0.69
   3   8  -8   51.93    2.59
  -3  -8   8   55.52    2.76
  -3  -8   8   51.03    3.05
   2   8  -8   81.79    3.70
  -2  -8   8   82.58    4.12
  -2  -8   8   81.18    3.84
   1   8  -8   34.80    1.93
  -1  -8   8   36.01    2.07
  -1  -8   8   37.45    2.16
   0   8  -8    5.09    0.74
   0  -8   8    2.67    0.70
   0  -8   8    3.96    0.70
  -1   8  -8   88.72    4.14
   1  -8   8   98.50    4.29
   1  -8   8   91.78    4.27
  -2   8  -8  248.29   10.18
  -2   8  -8  231.10    9.70
   2  -8   8  234.89    9.89
  -3   8  -8   60.05    3.03
  -3   8  -8   64.13    3.19
   3  -8   8   62.02    3.10
  -4   8  -8    0.47    0.54
  -4   8  -8   -0.21    0.58
   4  -8   8    0.22    0.62
  -5   8  -8   33.05    2.20
  -5   8  -8   31.51    1.92
   5  -8   8   28.62    1.92
  -6   8  -8   49.98    3.07
   6  -8   8   46.67    2.65
  -7   8  -8   46.36    3.22
   7  -8   8   55.12    2.89
  -8   8  -8    1.40    1.18
   8  -8   8    1.52    0.87
  -9   8  -8   30.83    3.05
   9  -8   8   32.34    2.26
  10   7  -8   15.58    2.17
 -10  -7   8   17.47    1.89
   9   7  -8   18.26    2.27
  -9  -7   8   20.51    1.97
   8   7  -8    8.80    1.60
   8   7  -8    9.02    1.01
  -8  -7   8    8.15    1.22
   7   7  -8    0.09    0.54
   7   7  -8    1.21    0.96
  -7  -7   8    0.68    0.67
   6   7  -8   14.36    1.12
   6   7  -8   12.77    1.64
  -6  -7   8   14.95    1.40
   5   7  -8   76.16    4.18
   5   7  -8   75.36    3.53
  -5  -7   8   85.67    3.80
   4   7  -8   97.78    4.92
   4   7  -8  104.49    4.40
  -4  -7   8   99.96    4.55
   3   7  -8   17.73    1.42
   3   7  -8   18.57    1.23
  -3  -7   8   19.00    1.38
   2   7  -8   34.59    1.85
  -2  -7   8   35.45    1.98
  -2  -7   8   35.36    2.11
   1   7  -8  117.21    5.00
  -1  -7   8  115.95    5.32
  -1  -7   8  117.86    5.15
   0   7  -8   38.02    2.10
   0  -7   8   45.52    2.31
   0  -7   8   43.44    2.21
  -1   7  -8   16.31    1.22
  -1   7  -8   18.48    1.21
   1  -7   8   20.60    1.37
   1  -7   8   19.26    1.20
  -2   7  -8  101.40    4.59
  -2   7  -8  107.51    4.82
   2  -7   8  106.73    4.71
  -3   7  -8  168.00    7.01
  -3   7  -8  170.10    7.47
   3  -7   8  164.09    7.10
  -4   7  -8  107.79    5.30
  -4   7  -8  114.77    4.91
   4  -7   8  108.75    4.95
  -5   7  -8    7.13    0.95
  -5   7  -8    6.53    1.11
   5  -7   8    5.96    0.96
  -6   7  -8   11.25    1.49
   6  -7   8    9.71    1.17
  -7   7  -8   36.76    2.82
   7  -7   8   40.40    2.35
  -8   7  -8   51.69    3.64
   8  -7   8   56.93    3.04
  -9   7  -8   25.48    2.74
   9  -7   8   27.39    2.04
  10   6  -8    1.83    1.26
 -10  -6   8    1.19    0.93
   9   6  -8   22.16    2.31
  -9  -6   8   19.89    1.87
   8   6  -8   56.90    3.81
   8   6  -8   68.46    3.07
  -8  -6   8   66.94    3.46
   7   6  -8   15.67    1.86
   7   6  -8   16.33    1.20
  -7  -6   8   16.31    1.50
   6   6  -8    2.01    0.57
   6   6  -8    1.93    0.89
  -6  -6   8    0.96    0.60
   5   6  -8   27.17    1.51
   5   6  -8   23.09    1.90
  -5  -6   8   28.34    1.69
   4   6  -8   84.89    4.34
   4   6  -8  111.92    5.04
  -4  -6   8  119.11    4.68
   3   6  -8  133.16    6.20
   3   6  -8  139.73    5.72
  -3  -6   8  139.29    5.88
   2   6  -8   10.29    0.95
   2   6  -8   12.51    1.00
  -2  -6   8   11.16    1.05
   1   6  -8   23.97    1.39
  -1  -6   8   23.92    1.51
  -1  -6   8   23.52    1.48
   0   6  -8   32.74    1.76
   0   6  -8   34.77    1.72
   0  -6   8   33.38    1.85
   0  -6   8   32.14    1.75
  -1   6  -8   61.49    2.99
  -1   6  -8   68.22    3.15
   1  -6   8   63.07    3.08
   1  -6   8   68.91    3.00
  -2   6  -8   58.57    2.84
  -2   6  -8   62.14    3.04
   2  -6   8   59.53    2.90
  -3   6  -8   10.03    1.14
  -3   6  -8    8.88    0.95
   3  -6   8   10.25    1.03
  -4   6  -8  177.72    7.49
  -4   6  -8  184.77    8.20
   4  -6   8  178.46    7.60
  -5   6  -8  150.67    6.15
  -5   6  -8  142.43    6.80
   5  -6   8  135.38    6.17
  -6   6  -8   26.33    2.16
   6  -6   8   29.03    1.82
  -7   6  -8    7.80    1.42
   7  -6   8    9.01    1.14
  -8   6  -8   26.52    2.40
   8  -6   8   28.14    1.98
  -9   6  -8   49.69    3.53
   9  -6   8   49.05    2.86
 -10   6  -8   66.08    4.26
  10  -6   8   58.66    3.40
  11   5  -8   18.61    2.23
 -11  -5   8   19.50    2.03
  10   5  -8   41.11    3.03
 -10  -5   8   42.05    2.68
   9   5  -8    3.47    1.19
  -9  -5   8    4.66    1.00
   8   5  -8    8.46    0.90
   8   5  -8    7.63    1.44
  -8  -5   8    9.20    1.19
   7   5  -8   30.33    2.37
   7   5  -8   34.53    1.77
  -7  -5   8   33.33    2.02
   6   5  -8   40.18    1.98
   6   5  -8   36.77    2.53
  -6  -5   8   40.44    2.20
   5   5  -8    9.31    1.21
   5   5  -8    7.77    0.79
  -5  -5   8    8.54    0.93
   4   5  -8    1.25    0.57
   4   5  -8    0.20    0.27
  -4  -5   8    0.80    0.46
   3   5  -8  183.67    7.25
   3   5  -8  165.75    7.80
  -3  -5   8  186.82    7.44
   2   5  -8  395.76   14.99
   2   5  -8  356.77   15.91
  -2  -5   8  393.98   15.26
   1   5  -8   43.35    2.03
   1   5  -8   41.64    2.04
  -1  -5   8   41.24    2.13
   0   5  -8   23.00    1.38
   0   5  -8   25.57    1.45
   0  -5   8   27.02    1.36
   0  -5   8   22.25    1.44
  -1   5  -8   55.38    2.84
  -1   5  -8   54.67    2.65
   1  -5   8   59.42    2.55
   1  -5   8   57.58    2.72
  -2   5  -8   80.64    3.87
  -2   5  -8   80.71    3.55
   2  -5   8   76.11    3.57
  -3   5  -8   60.19    3.16
  -3   5  -8   57.29    2.78
   3  -5   8   58.50    2.83
  -4   5  -8    0.36    0.45
  -4   5  -8    3.96    0.91
   4  -5   8    0.27    0.50
  -5   5  -8  120.18    6.27
  -5   5  -8  134.38    5.66
   5  -5   8  135.76    5.72
  -6   5  -8  122.79    6.07
   6  -5   8  118.94    5.36
  -7   5  -8   19.62    2.17
   7  -5   8   25.75    1.71
  -8   5  -8    0.46    0.99
   8  -5   8    0.16    0.75
  -9   5  -8   16.90    2.17
   9  -5   8   18.24    1.72
 -10   5  -8   64.89    4.21
  10  -5   8   59.68    3.40
  11   4  -8   12.74    1.88
 -11  -4   8   10.05    1.49
  10   4  -8   23.68    2.41
 -10  -4   8   25.53    1.96
   9   4  -8   62.22    3.82
  -9  -4   8   61.29    3.28
   8   4  -8   40.90    2.84
  -8  -4   8   42.34    2.41
   7   4  -8    1.83    0.50
   7   4  -8    1.67    0.87
  -7  -4   8    2.38    0.68
   6   4  -8   78.36    3.40
   6   4  -8   72.84    4.12
  -6  -4   8   83.32    3.69
   5   4  -8   78.57    3.37
   5   4  -8   72.35    3.98
  -5  -4   8   82.95    3.61
   4   4  -8   11.67    0.83
   4   4  -8   11.71    1.21
  -4  -4   8   10.55    0.92
   3   4  -8    4.89    0.57
   3   4  -8    4.92    0.73
  -3  -4   8    5.32    0.66
   2   4  -8  138.80    6.01
   2   4  -8  148.06    5.67
  -2  -4   8  121.28    5.86
  -2  -4   8  145.57    5.79
   1   4  -8  289.40   12.02
   1   4  -8  311.33   11.46
  -1  -4   8  247.66   12.05
  -1  -4   8  311.01   11.66
   0   4  -8   73.45    3.30
   0  -4   8   72.07    3.35
   0  -4   8   79.49    3.31
  -1   4  -8    0.60    0.36
   1  -4   8    0.15    0.22
   1  -4   8    0.07    0.39
  -2   4  -8   61.93    3.27
  -2   4  -8   62.18    2.90
   2  -4   8   63.22    2.91
  -3   4  -8   74.75    3.90
  -3   4  -8   75.93    3.48
   3  -4   8   77.26    3.49
  -4   4  -8   36.20    2.00
   4  -4   8   36.33    1.97
  -5   4  -8   24.99    1.92
  -5   4  -8   22.94    1.53
   5  -4   8   21.79    1.50
  -6   4  -8   25.60    2.13
   6  -4   8   24.89    1.66
  -7   4  -8  136.62    6.65
   7  -4   8  126.47    5.79
  -8   4  -8   39.48    2.90
   8  -4   8   39.89    2.37
  -9   4  -8    1.98    1.12
   9  -4   8    3.09    0.95
 -10   4  -8    5.12    1.47
  10  -4   8    7.24    1.26
  12   3  -8   24.69    2.51
  11   3  -8    7.05    1.48
 -11  -3   8    8.68    1.37
  10   3  -8    0.83    0.97
 -10  -3   8   -0.16    0.74
   9   3  -8   30.01    2.48
  -9  -3   8   35.36    2.16
   8   3  -8  111.12    5.81
  -8  -3   8  116.71    5.20
   7   3  -8  138.30    5.57
   7   3  -8  131.83    6.62
  -7  -3   8  138.11    5.94
   6   3  -8    0.24    0.36
   6   3  -8    0.28    0.66
  -6  -3   8    0.61    0.48
   5   3  -8   82.85    3.47
   5   3  -8   70.97    4.09
  -5  -3   8   89.75    3.71
   4   3  -8   84.71    3.47
   4   3  -8   75.16    4.01
  -4  -3   8   84.19    3.63
   3   3  -8   51.22    2.75
  -3  -3   8   54.68    2.58
  -3  -3   8   56.87    2.54
   2   3  -8    0.52    0.34
   2   3  -8    0.63    0.31
  -2  -3   8    0.91    0.37
  -2  -3   8   -0.02    0.36
   1   3  -8   53.68    2.53
   1   3  -8   58.95    2.57
  -1  -3   8   53.06    2.77
  -1  -3   8   59.61    2.60
   0   3  -8  393.50   15.95
   0  -3   8  379.59   17.06
   0  -3   8  438.08   16.68
   0  -3   8  414.93   16.16
  -1   3  -8  173.07    6.92
   1  -3   8  164.10    6.92
   1  -3   8  167.53    7.47
  -2   3  -8    3.82    0.62
   2  -3   8    3.77    0.60
   2  -3   8    4.83    0.81
  -3   3  -8   33.45    1.87
   3  -3   8   33.83    1.83
  -4   3  -8   86.32    4.34
  -4   3  -8   78.89    3.80
   4  -3   8   84.80    3.78
  -5   3  -8   91.42    4.31
  -5   3  -8   98.80    4.92
   5  -3   8   95.82    4.28
  -6   3  -8   23.98    1.73
  -6   3  -8   27.22    2.15
   6  -3   8   28.66    1.72
  -7   3  -8   19.48    2.02
   7  -3   8   18.88    1.48
  -8   3  -8   68.91    4.16
   8  -3   8   70.02    3.52
  -9   3  -8   36.62    2.88
   9  -3   8   39.70    2.41
 -10   3  -8    8.45    1.71
  10  -3   8    7.75    1.27
  12   2  -8   22.83    2.43
 -12  -2   8   24.85    2.26
  11   2  -8   35.94    2.76
 -11  -2   8   36.05    2.46
  10   2  -8   18.78    2.09
 -10  -2   8   18.22    1.70
   9   2  -8   -0.18    0.78
  -9  -2   8    0.38    0.63
   8   2  -8   32.75    2.45
  -8  -2   8   35.28    2.04
   7   2  -8  118.81    4.82
   7   2  -8  113.37    5.81
  -7  -2   8  120.35    5.18
   6   2  -8  166.92    8.17
   6   2  -8  183.27    7.13
  -6  -2   8  183.49    7.46
   5   2  -8   16.32    1.59
   5   2  -8   15.17    0.94
  -5  -2   8   17.81    1.11
  -5  -2   8   14.86    0.96
   4   2  -8   20.02    1.55
   4   2  -8   18.96    1.08
  -4  -2   8   19.87    1.14
  -4  -2   8   20.70    1.20
   3   2  -8  124.89    5.93
  -3  -2   8  132.98    5.72
  -3  -2   8  137.62    5.50
   2   2  -8   86.92    4.17
   2   2  -8   97.06    3.93
  -2  -2   8   94.66    3.95
  -2  -2   8   92.41    4.21
   1   2  -8   25.84    1.37
   1   2  -8   30.98    1.50
  -1  -2   8   27.20    1.43
  -1  -2   8   26.39    1.63
   0   2  -8   46.60    2.19
   0   2  -8   45.56    1.92
   0  -2   8   43.98    2.44
   0  -2   8   41.96    2.09
  -1   2  -8  248.99   10.19
   1  -2   8  249.11   10.98
   1  -2   8  263.61   10.22
  -2   2  -8  233.37    9.89
   2  -2   8  250.75    9.89
   2  -2   8  250.27   10.71
  -3   2  -8   10.49    1.06
   3  -2   8   10.18    1.23
   3  -2   8   11.24    0.92
  -4   2  -8    9.49    1.06
   4  -2   8   11.58    1.04
   4  -2   8   10.89    1.31
  -5   2  -8   32.55    2.05
  -5   2  -8   38.05    2.48
   5  -2   8   38.13    2.01
  -6   2  -8  121.44    5.96
  -6   2  -8  115.91    5.28
   6  -2   8  121.09    5.29
  -7   2  -8   62.23    3.72
   7  -2   8   65.38    3.22
  -8   2  -8    1.19    0.90
   8  -2   8   -0.44    0.67
  -9   2  -8   60.08    3.83
   9  -2   8   61.70    3.31
 -10   2  -8   37.91    3.02
  10  -2   8   42.86    2.66
  12   1  -8   12.25    1.84
 -12  -1   8    9.86    1.47
  11   1  -8   12.07    1.76
 -11  -1   8   14.00    1.56
  10   1  -8   49.96    3.27
 -10  -1   8   50.88    2.84
   9   1  -8   43.67    2.99
  -9  -1   8   49.85    2.65
   8   1  -8    2.27    0.90
  -8  -1   8    2.53    0.68
   7   1  -8   13.85    0.89
   7   1  -8   14.65    1.63
  -7  -1   8   14.57    1.14
  -7  -1   8   14.61    1.02
   6   1  -8  175.22    8.22
   6   1  -8  178.73    7.13
  -6  -1   8  182.48    7.45
  -6  -1   8  182.02    7.63
   5   1  -8  216.76    8.10
   5   1  -8  203.76    9.15
  -5  -1   8  220.30    8.63
  -5  -1   8  177.16    8.28
   4   1  -8   66.67    3.54
   4   1  -8   72.91    3.00
  -4  -1   8   69.00    3.15
   3   1  -8   18.78    1.07
   3   1  -8   16.96    1.30
  -3  -1   8   18.43    1.11
   2   1  -8   42.02    2.19
   2   1  -8   44.86    2.03
  -2  -1   8   41.48    1.95
  -2  -1   8   41.03    2.14
   1   1  -8  167.66    6.73
   1   1  -8  165.41    6.98
  -1  -1   8  161.20    7.18
  -1  -1   8  163.32    6.68
   0   1  -8  151.22    6.32
   0   1  -8  150.10    6.33
   0  -1   8  157.34    6.27
   0  -1   8  154.61    6.84
  -1   1  -8   13.77    1.02
   1  -1   8   11.88    0.87
   1  -1   8   12.76    1.26
  -2   1  -8  210.73    8.40
   2  -1   8  209.95    8.32
   2  -1   8  191.43    9.02
  -3   1  -8  265.80   10.66
   3  -1   8  243.84   10.58
   3  -1   8  282.45   11.58
   4  -1   8   18.05    1.17
  -5   1  -8    1.70    0.61
   5  -1   8    1.84    0.81
  -6   1  -8   65.00    3.27
  -6   1  -8   68.75    3.78
  -7   1  -8   87.75    4.56
   7  -1   8   77.92    3.87
  -8   1  -8   59.74    3.69
   8  -1   8   64.00    3.24
  -9   1  -8    0.19    1.02
   9  -1   8    1.14    0.91
 -10   1  -8   18.55    2.21
  10  -1   8   20.01    1.89
  12   0  -8   50.37    3.42
 -12   0   8   51.40    3.09
  11   0  -8   10.77    1.70
 -11   0   8   12.00    1.43
  10   0  -8    3.20    1.08
 -10   0   8    2.42    0.79
   9   0  -8   16.98    1.89
  -9   0   8   20.31    1.48
   8   0  -8   42.47    2.71
  -8   0   8   44.21    2.13
  -8   0   8   32.81    2.05
   7   0  -8   55.21    2.33
   7   0  -8   50.16    3.08
  -7   0   8   55.36    2.64
   6   0  -8    0.91    0.66
   6   0  -8    0.57    0.30
  -6   0   8    0.92    0.43
  -6   0   8    0.93    0.41
   5   0  -8  160.06    7.39
   5   0  -8  162.78    6.55
  -5   0   8  170.70    7.03
  -5   0   8  163.04    6.74
   4   0  -8  420.66   16.09
   4   0  -8  403.36   17.38
  -4   0   8  415.00   16.33
  -4   0   8  415.01   17.10
   3   0  -8   79.05    3.80
   3   0  -8   84.37    3.49
  -3   0   8   77.57    3.42
  -3   0   8   83.46    3.67
   2   0  -8    1.58    0.42
   2   0  -8    1.75    0.44
  -2   0   8    1.40    0.34
  -2   0   8    0.94    0.39
   1   0  -8   35.78    1.88
   1   0  -8   39.41    1.82
  -1   0   8   36.94    1.72
  -1   0   8   33.78    1.96
   0   0  -8  181.59    7.38
   0   0  -8  174.01    7.29
   0   0   8  171.94    7.78
   0   0   8  180.03    7.17
  -1   0  -8  157.09    6.43
   1   0   8  154.49    6.25
   1   0   8  146.66    6.86
  -2   0  -8    5.04    0.76
   2   0   8    5.61    0.65
   2   0   8    5.04    0.92
  -3   0  -8  112.06    5.00
   3   0   8  116.04    5.48
   3   0   8  113.67    4.84
  -4   0  -8  157.57    6.74
   4   0   8  156.91    7.34
   4   0   8  160.09    6.62
  -5   0  -8   72.12    3.51
   5   0   8   75.02    3.93
   5   0   8   71.29    3.36
  -6   0  -8    1.00    0.63
   6   0   8    1.38    0.62
  -7   0  -8   24.22    2.04
   7   0   8   20.22    1.60
  -8   0  -8   87.07    4.70
   8   0   8   81.60    4.04
  -9   0  -8   61.61    3.65
   9   0   8   49.33    2.92
 -10   0  -8    6.83    1.52
  12  -1  -8   26.41    2.43
 -12   1   8   30.46    2.21
  11  -1  -8   70.95    3.83
 -11   1   8   49.97    3.04
  10  -1  -8   44.21    3.02
   9  -1  -8    0.69    0.77
  -9   1   8    0.46    0.54
  -9   1   8    0.43    0.56
   8  -1  -8   61.89    3.61
  -8   1   8   68.69    3.19
  -8   1   8   67.09    3.22
   7  -1  -8   44.11    2.68
  -7   1   8   43.56    2.22
  -7   1   8   45.63    2.30
   6  -1  -8   15.01    1.35
   6  -1  -8   16.38    0.90
  -6   1   8   14.22    1.08
  -6   1   8   17.17    1.10
   5  -1  -8    4.74    0.77
   5  -1  -8    3.97    0.49
  -5   1   8    3.91    0.58
  -5   1   8    3.73    0.54
   4  -1  -8   35.28    1.78
   4  -1  -8   36.79    2.03
  -4   1   8   38.15    1.76
  -4   1   8   37.55    1.91
   3  -1  -8  349.34   13.47
   3  -1  -8  344.18   14.32
  -3   1   8  330.37   14.25
  -3   1   8  346.30   13.51
   2  -1  -8  184.80    7.67
  -2   1   8  179.93    7.22
  -2   1   8  176.39    7.74
   1  -1  -8   15.07    0.90
   1  -1  -8   14.32    1.08
  -1   1   8   14.03    0.87
  -1   1   8   15.21    1.12
   0  -1  -8   21.38    1.06
   0  -1  -8   18.20    1.27
   0   1   8   19.79    1.39
   0   1   8   19.73    1.10
  -1  -1  -8  117.27    4.92
  -1  -1  -8  116.27    5.08
   1   1   8  114.80    5.44
   1   1   8  120.89    4.88
  -2  -1  -8  137.98    5.98
   2   1   8  137.32    6.44
   2   1   8  143.67    5.80
  -3  -1  -8   84.60    3.97
   3   1   8   85.22    4.33
   3   1   8   87.89    3.77
  -4  -1  -8   26.81    1.74
   4   1   8   27.96    2.02
   4   1   8   28.46    1.62
  -5  -1  -8  183.86    7.67
   5   1   8  179.91    7.57
   5   1   8  180.65    8.35
  -6  -1  -8   58.52    3.03
   6   1   8   65.58    3.51
   6   1   8   54.99    2.89
  -7  -1  -8    2.76    0.98
   7   1   8    3.85    0.88
  -8  -1  -8    3.83    1.14
   8   1   8    2.84    0.94
  -9  -1  -8   65.67    4.07
   9   1   8   71.75    3.65
 -10  -1  -8   56.11    3.78
  10   1   8   60.86    3.37
 -13   2   8    6.87    1.18
  12  -2  -8    1.26    1.07
 -12   2   8   -0.45    0.74
  11  -2  -8   34.75    2.66
 -11   2   8   37.41    2.27
  10  -2  -8  118.51    5.97
 -10   2   8  117.90    5.51
 -10   2   8  118.94    5.35
   9  -2  -8  109.33    5.74
  -9   2   8  117.90    5.39
  -9   2   8  122.73    5.22
   8  -2  -8    6.16    1.09
  -8   2   8    8.17    0.89
  -8   2   8    8.87    0.98
   7  -2  -8   55.66    3.07
  -7   2   8   57.66    2.67
  -7   2   8   56.22    2.81
   6  -2  -8   10.07    0.73
   6  -2  -8    7.65    1.01
  -6   2   8   12.07    0.84
  -6   2   8    9.28    0.91
   5  -2  -8   32.03    1.57
   5  -2  -8   28.08    1.80
  -5   2   8   31.90    1.56
  -5   2   8   31.97    1.71
   4  -2  -8   60.53    2.69
   4  -2  -8   60.69    2.91
  -4   2   8   60.13    2.57
  -4   2   8   54.59    2.79
   3  -2  -8   16.19    1.07
   3  -2  -8   16.51    1.10
  -3   2   8   15.16    0.86
  -3   2   8   15.24    1.06
   2  -2  -8  247.48   10.13
  -2   2   8  233.63   10.22
  -2   2   8  242.18    9.55
   1  -2  -8  227.40    9.20
   1  -2  -8  222.82    9.47
  -1   2   8  230.46    9.00
  -1   2   8  225.83    9.71
   0  -2  -8   41.79    2.23
   0  -2  -8   44.34    2.05
   0   2   8   42.86    2.37
   0   2   8   44.82    1.98
  -1  -2  -8    6.24    0.82
  -1  -2  -8    6.15    0.56
   1   2   8    5.74    0.59
   1   2   8    4.87    0.84
  -2  -2  -8  101.59    4.63
  -2  -2  -8  106.20    4.50
   2   2   8  101.40    5.01
   2   2   8  108.27    4.43
  -3  -2  -8  180.30    7.58
   3   2   8  181.93    7.41
   3   2   8  179.95    8.20
  -4  -2  -8   56.43    2.97
   4   2   8   63.91    2.85
   4   2   8   57.87    3.35
  -5  -2  -8    5.49    0.90
   5   2   8    5.59    0.84
   5   2   8    7.09    1.21
  -6  -2  -8   84.73    4.24
   6   2   8   94.05    4.75
   6   2   8   92.81    4.18
   7   2   8   22.63    1.62
  -8  -2  -8   11.70    1.65
   8   2   8   12.01    1.38
  -9  -2  -8    0.65    1.04
   9   2   8    0.85    0.89
 -13   3   8   29.51    2.25
  12  -3  -8   18.97    2.19
 -12   3   8   22.56    1.77
  11  -3  -8    6.35    1.31
 -11   3   8    5.69    1.04
 -11   3   8    6.01    1.04
  10  -3  -8   21.33    1.92
 -10   3   8   20.12    1.62
 -10   3   8   23.24    1.62
   9  -3  -8   75.00    4.19
  -9   3   8   82.35    3.74
  -9   3   8   81.81    3.93
   8  -3  -8  198.75    9.09
  -8   3   8  214.40    8.41
  -8   3   8  195.37    8.81
   7  -3  -8   29.15    1.93
  -7   3   8   29.93    1.79
  -7   3   8   29.45    1.62
   6  -3  -8   16.74    1.00
   6  -3  -8   14.29    1.26
  -6   3   8   16.57    1.03
  -6   3   8   14.83    1.14
   5  -3  -8   86.94    3.63
   5  -3  -8   82.52    3.96
  -5   3   8   80.12    3.86
  -5   3   8   85.41    3.55
   4  -3  -8  140.65    6.28
   4  -3  -8  145.97    5.93
  -4   3   8  142.20    5.76
  -4   3   8  143.09    6.26
   3  -3  -8   30.10    1.67
   3  -3  -8   30.22    1.68
  -3   3   8   30.18    1.71
  -3   3   8   31.40    1.41
   2  -3  -8   10.37    0.88
  -2   3   8   10.21    0.92
  -2   3   8   11.39    0.67
   1  -3  -8  214.84    8.76
   1  -3  -8  211.38    9.03
  -1   3   8  223.76    8.51
  -1   3   8  207.23    9.22
   0  -3  -8  237.30    9.83
   0  -3  -8  221.61    9.52
   0   3   8  231.33   10.13
   0   3   8  246.08    9.32
  -1  -3  -8   20.46    1.35
  -1  -3  -8   17.61    1.11
   1   3   8   17.64    1.03
   1   3   8   17.65    1.43
  -2  -3  -8    9.49    0.79
  -2  -3  -8    8.23    0.97
   2   3   8    9.46    0.80
   2   3   8    8.10    1.12
  -3  -3  -8   23.03    1.55
   3   3   8   19.57    1.25
   3   3   8   20.91    1.68
  -4  -3  -8  166.34    7.17
   4   3   8  162.61    7.76
   4   3   8  175.42    7.04
  -5  -3  -8   65.79    3.30
   5   3   8   67.06    3.16
   5   3   8   63.35    3.68
  -6  -3  -8    3.11    0.85
   6   3   8    3.49    0.82
  -7  -3  -8   26.65    1.91
   7   3   8   28.01    1.86
   7   3   8   22.96    2.14
  -8  -3  -8   17.45    1.99
  -9  -3  -8    6.43    1.45
  12  -4  -8   37.83    2.89
 -12   4   8   41.85    2.52
 -12   4   8   39.69    2.62
  11  -4  -8   29.93    2.40
 -11   4   8   28.26    2.05
 -11   4   8   28.00    1.92
  10  -4  -8    1.41    0.89
 -10   4   8    1.53    0.68
 -10   4   8    2.15    0.76
   9  -4  -8    1.34    0.79
  -9   4   8    1.36    0.66
  -9   4   8    1.64    0.60
   8  -4  -8  102.53    5.06
  -8   4   8  100.89    4.88
  -8   4   8  108.44    4.55
   7  -4  -8  140.31    6.92
  -7   4   8  163.74    6.38
  -7   4   8  155.49    6.84
   6  -4  -8   77.45    3.88
   6  -4  -8   85.31    3.50
  -6   4   8   77.26    3.79
  -6   4   8   79.03    3.43
   5  -4  -8    7.14    0.77
   5  -4  -8    6.25    0.84
  -5   4   8    6.41    0.80
  -5   4   8    6.13    0.57
   4  -4  -8   30.06    1.63
   4  -4  -8   25.66    1.64
  -4   4   8   27.60    1.64
  -4   4   8   28.71    1.31
   3  -4  -8   71.11    3.42
   3  -4  -8   74.78    3.36
  -3   4   8   73.50    3.47
   2  -4  -8  100.05    4.55
  -2   4   8  102.70    4.65
   1  -4  -8    5.84    0.80
   1  -4  -8    5.95    0.73
  -1   4   8    7.11    0.86
   0  -4  -8   25.39    1.50
   0  -4  -8   27.27    1.65
   0   4   8   27.43    1.78
  -1  -4  -8  273.46   11.56
  -1  -4  -8  283.28   11.19
   1   4   8  270.43   11.90
  -2  -4  -8   79.11    3.68
  -2  -4  -8   84.64    3.81
   2   4   8   78.99    4.09
  -3  -4  -8    3.61    0.76
   3   4   8    2.42    0.89
  -4  -4  -8   44.59    2.47
  -5  -4  -8  118.72    5.05
   5   4   8   98.79    5.36
  -6  -4  -8   93.00    4.32
   6   4   8   85.52    4.69
  -7  -4  -8    3.77    0.99
   7   4   8    5.01    1.28
  -8  -4  -8   13.89    1.78
  12  -5  -8    1.24    1.02
 -12   5   8   -0.76    0.79
  11  -5  -8   28.89    2.32
 -11   5   8   28.87    2.14
  10  -5  -8   27.78    2.22
 -10   5   8   29.90    2.02
   9  -5  -8   39.60    2.49
  -9   5   8   33.81    2.20
   8  -5  -8    0.20    0.63
  -8   5   8    0.30    0.56
   7  -5  -8   90.19    4.41
  -7   5   8   89.77    4.30
   6  -5  -8  163.47    6.50
   6  -5  -8  154.12    7.05
  -6   5   8  154.83    6.99
   5  -5  -8   83.47    4.03
   5  -5  -8   85.43    3.76
  -5   5   8   83.88    4.00
   4  -5  -8    1.26    0.52
   4  -5  -8    1.03    0.53
  -4   5   8    1.48    0.53
   3  -5  -8   27.44    1.66
   3  -5  -8   26.96    1.68
  -3   5   8   27.44    1.66
   2  -5  -8   66.04    3.17
  -2   5   8   64.13    3.20
   1  -5  -8  116.83    5.02
   1  -5  -8  110.83    5.09
  -1   5   8  114.14    5.24
   0  -5  -8   17.53    1.32
   0  -5  -8   16.31    1.22
   0   5   8   17.65    1.40
  -1  -5  -8   36.78    2.05
  -1  -5  -8   32.74    1.91
   1   5   8   35.45    2.18
  -2  -5  -8   75.49    3.62
  -2  -5  -8   78.28    3.69
   2   5   8   77.01    3.98
  -3  -5  -8   45.26    2.50
  -4  -5  -8    4.62    0.89
   4   5   8    4.37    1.10
  -5  -5  -8    1.38    0.70
   5   5   8    1.43    0.92
  -6  -5  -8   50.78    2.86
   6   5   8   49.87    3.20
  -7  -5  -8   83.19    4.27
   7   5   8   87.58    4.68
  12  -6  -8   41.36    2.94
 -12   6   8   39.16    2.75
  11  -6  -8   10.56    1.60
 -11   6   8    5.83    1.20
  10  -6  -8   19.01    1.93
 -10   6   8   18.34    1.61
   9  -6  -8   25.58    1.94
  -9   6   8   24.68    1.82
   8  -6  -8   45.17    2.63
  -8   6   8   41.08    2.47
   7  -6  -8   19.33    1.58
  -7   6   8   20.88    1.53
   6  -6  -8   20.05    1.53
   6  -6  -8   18.88    1.34
  -6   6   8   20.80    1.47
   5  -6  -8  205.94    8.21
   5  -6  -8  197.33    8.75
  -5   6   8  194.81    8.70
   4  -6  -8  138.60    6.33
   4  -6  -8  142.74    6.01
  -4   6   8  141.41    6.33
   3  -6  -8    9.85    1.02
   3  -6  -8    8.88    0.99
  -3   6   8    7.79    0.94
   2  -6  -8   13.06    1.16
  -2   6   8   12.39    1.12
   1  -6  -8   72.76    3.34
   1  -6  -8   66.21    3.33
  -1   6   8   66.10    3.41
   0  -6  -8  128.46    5.75
   0  -6  -8  129.42    5.62
   0   6   8  125.21    5.92
  -1  -6  -8   52.65    2.75
  -1  -6  -8   53.13    2.71
   1   6   8   49.78    2.89
  -2  -6  -8   29.34    1.82
  -2  -6  -8   28.50    1.88
  -3  -6  -8   37.20    2.29
   3   6   8   40.53    2.60
  -4  -6  -8   40.97    2.48
   4   6   8   44.79    2.83
  -5  -6  -8    4.26    1.01
   5   6   8    3.62    1.10
  -6  -6  -8    0.26    0.79
   6   6   8    2.23    1.08
  -7  -6  -8   37.66    2.59
   7   6   8   42.17    2.89
 -12   7   8   54.85    3.41
  11  -7  -8   59.14    3.60
 -11   7   8   59.62    3.50
  10  -7  -8    4.76    1.12
 -10   7   8    4.90    1.07
   9  -7  -8    0.56    0.81
  -9   7   8    2.09    0.84
   8  -7  -8   20.53    1.74
  -8   7   8   18.17    1.58
   7  -7  -8   42.78    2.57
  -7   7   8   43.52    2.52
   6  -7  -8   56.23    3.09
  -6   7   8   58.41    3.05
   5  -7  -8   14.68    1.44
   5  -7  -8   17.23    1.31
  -5   7   8   15.47    1.34
   4  -7  -8  102.29    4.40
   4  -7  -8   97.23    4.62
  -4   7   8   90.38    4.53
   3  -7  -8  104.19    4.64
   3  -7  -8  100.98    4.83
  -3   7   8  102.98    4.82
   2  -7  -8   34.35    2.07
  -2   7   8   35.62    2.10
   1  -7  -8    2.11    0.71
  -1   7   8    2.65    0.73
   0  -7  -8   44.98    2.44
   0   7   8   40.08    2.49
  -1  -7  -8   87.89    4.16
   1   7   8   83.51    4.31
  -2  -7  -8   42.02    2.37
   2   7   8   39.29    2.57
  -3  -7  -8    2.45    0.81
   3   7   8    1.91    0.92
  -4  -7  -8   27.80    1.98
   4   7   8   25.66    2.12
  -5  -7  -8   14.62    1.62
   5   7   8   17.00    1.90
  -6  -7  -8   16.90    1.79
   6   7   8   19.12    1.99
  11  -8  -8   27.71    2.37
 -11   8   8   27.54    2.21
  10  -8  -8   95.59    4.96
 -10   8   8   89.89    4.80
   9  -8  -8   28.15    2.17
  -9   8   8   29.40    2.09
   8  -8  -8    1.64    0.84
  -8   8   8    2.46    0.85
   7  -8  -8   29.79    2.08
  -7   8   8   29.79    2.00
   6  -8  -8   51.05    2.97
  -6   8   8   52.89    2.92
   5  -8  -8   28.19    2.06
   5  -8  -8   32.91    1.95
  -5   8   8   31.17    1.99
   4  -8  -8    0.50    0.62
   4  -8  -8    0.70    0.69
  -4   8   8    0.25    0.58
   3  -8  -8   74.69    3.71
  -3   8   8   68.60    3.60
   2  -8  -8   55.10    3.00
  -2   8   8   55.33    2.99
   1  -8  -8   19.90    1.50
  -1   8   8   15.55    1.38
   0  -8  -8    1.58    0.73
   0   8   8    1.49    0.80
   0   8   8    1.15    0.76
  -1  -8  -8    6.02    1.03
   1   8   8    5.84    1.07
   1   8   8    5.04    1.02
  -2  -8  -8   79.75    4.13
   2   8   8   83.91    4.34
   3   8   8   62.05    3.58
  -4  -8  -8    2.41    0.97
   4   8   8    2.20    1.03
  -5  -8  -8    3.44    1.05
  10  -9  -8   32.51    2.51
 -10   9   8   31.15    2.38
   9  -9  -8   97.46    5.02
  -9   9   8   94.59    4.92
   8  -9  -8   36.19    2.45
  -8   9   8   33.79    2.32
   7  -9  -8    0.35    0.78
  -7   9   8    1.18    0.77
   6  -9  -8   15.16    1.56
  -6   9   8   11.76    1.37
   5  -9  -8   34.04    2.40
   5  -9  -8   41.03    2.30
  -5   9   8   37.97    2.35
   4  -9  -8   46.36    2.62
   4  -9  -8   46.05    2.78
  -4   9   8   49.98    2.75
   3  -9  -8    6.94    1.13
  -3   9   8    6.12    1.00
   2  -9  -8   14.42    1.49
  -2   9   8   17.74    1.66
  -2   9   8   12.70    1.40
   1  -9  -8   89.40    4.50
  -1   9   8   89.25    4.44
  -1   9   8   91.65    4.52
   0  -9  -8   18.89    1.66
   0   9   8   17.92    1.74
   0   9   8   16.44    1.71
  -1  -9  -8    0.71    0.76
   1   9   8    0.55    0.78
   1   9   8    0.33    0.81
  -2  -9  -8    3.36    1.03
   2   9   8    3.17    1.01
   2   9   8    2.14    0.97
   3   9   8   38.50    2.72
   9 -10  -8   19.22    2.01
  -9  10   8   19.25    1.92
   8 -10  -8   61.33    3.54
  -8  10   8   56.25    3.35
   7 -10  -8   58.93    3.35
  -7  10   8   50.76    3.15
   6 -10  -8   11.93    1.49
  -6  10   8    9.64    1.29
   5 -10  -8    7.76    1.16
   5 -10  -8    6.24    1.18
  -5  10   8    7.88    1.15
   4 -10  -8   51.01    3.02
  -4  10   8   50.13    2.90
   3 -10  -8   73.89    3.93
  -3  10   8   72.14    3.80
   2 -10  -8   11.51    1.46
  -2  10   8   13.10    1.44
  -2  10   8   13.23    1.54
   1 -10  -8   21.03    1.89
  -1  10   8   21.21    1.99
  -1  10   8   20.68    1.80
   0 -10  -8   34.74    2.54
   0  10   8   39.67    2.60
   0  10   8   42.59    2.67
  -1 -10  -8   10.44    1.43
   1  10   8    9.82    1.44
   1  10   8    8.96    1.40
  -2 -10  -8    3.53    1.15
   2  10   8    4.98    1.24
   2  10   8    4.52    1.16
   7 -11  -8   44.46    2.97
  -7  11   8   45.95    2.86
   6 -11  -8   38.03    2.70
  -6  11   8   42.64    2.62
   5 -11  -8    8.69    1.37
  -5  11   8    6.86    1.19
   4 -11  -8    2.39    1.06
  -4  11   8    2.15    0.85
   3 -11  -8   15.15    1.73
  -3  11   8   14.52    1.61
   2 -11  -8   38.77    2.76
  -2  11   8   41.98    2.72
  -2  11   8   42.70    2.67
   1 -11  -8   36.73    2.72
  -1  11   8   43.37    2.79
  -1  11   8   40.26    2.65
   0 -11  -8    3.33    1.12
   0  11   8    3.55    1.18
   0  11   8    2.81    1.04
  -1 -11  -8    4.59    1.22
   1  11   8    5.01    1.21
   5 -12  -8   33.34    2.55
  -5  12   8   33.76    2.42
   4 -12  -8   13.38    1.80
  -4  12   8   15.72    1.70
   3 -12  -8    0.05    1.00
  -3  12   8    0.20    0.83
   2 -12  -8    6.17    1.38
  -2  12   8    6.80    1.37
  -2  12   8    6.24    1.25
   1 -12  -8   37.31    2.70
  -1  12   8   34.25    2.55
   0  13  -9   15.10    1.59
  -1  13  -9   31.47    2.20
  -2  13  -9   12.29    1.51
  -3  13  -9    1.41    0.93
  -4 -12   9    3.19    1.31
   3  12  -9    7.94    1.20
  -3 -12   9    8.18    1.54
   2  12  -9   61.42    3.22
  -2 -12   9   59.69    3.68
   1  12  -9   36.73    2.30
  -1 -12   9   37.01    2.61
   0  12  -9    3.39    0.93
  -1  12  -9   13.17    1.45
   1 -12   9   15.66    1.70
  -2  12  -9   20.51    1.71
   2 -12   9   22.19    2.01
  -3  12  -9   53.77    3.04
   3 -12   9   50.65    3.02
  -4  12  -9   25.20    2.00
   4 -12   9   23.05    2.11
   5 -12   9    3.43    1.12
   6  11  -9    5.19    1.03
  -6 -11   9    5.33    1.23
  -6 -11   9    4.97    1.46
   5  11  -9   10.76    1.27
  -5 -11   9   12.70    1.62
  -5 -11   9    8.17    1.68
   4  11  -9   17.64    1.46
  -4 -11   9   12.97    1.84
  -4 -11   9   19.54    1.89
   3  11  -9    7.58    1.10
  -3 -11   9   10.29    1.43
  -3 -11   9    8.63    1.44
   2  11  -9    6.08    0.99
  -2 -11   9    5.37    1.19
  -2 -11   9    6.90    1.17
   1  11  -9   38.28    2.37
  -1 -11   9   42.33    2.58
  -1 -11   9   43.94    2.70
   0  11  -9   38.81    2.39
   0 -11   9   46.70    2.70
  -1  11  -9   23.87    1.80
   1 -11   9   25.48    1.90
  -2  11  -9    5.94    1.03
   2 -11   9    5.44    1.05
  -3  11  -9   37.04    2.27
   3 -11   9   30.08    2.17
  -4  11  -9   73.37    3.79
   4 -11   9   74.85    3.87
   5 -11   9   38.48    2.48
   6 -11   9   -0.43    0.86
   7 -11   9   25.81    2.13
   7  10  -9   28.14    1.95
  -7 -10   9   30.61    2.31
  -7 -10   9   26.84    2.88
  -6 -10   9    6.07    1.24
   5  10  -9    1.60    0.75
  -5 -10   9    2.76    0.94
  -5 -10   9    2.93    1.20
   4  10  -9   33.93    2.09
  -4 -10   9   36.32    2.30
  -4 -10   9   33.96    2.63
   3  10  -9   27.88    1.84
  -3 -10   9   27.50    2.23
  -3 -10   9   30.91    2.10
   2  10  -9   16.24    1.35
  -2 -10   9   18.17    1.74
  -2 -10   9   16.30    1.60
   1  10  -9    0.97    0.63
  -1 -10   9    1.38    0.83
  -1 -10   9    1.21    0.79
   0  10  -9   33.59    2.06
   0 -10   9   36.69    2.30
  -1  10  -9   96.32    4.60
   1 -10   9  105.48    4.80
  -2  10  -9   10.45    1.22
   2 -10   9    9.80    1.25
  -3  10  -9    1.34    0.68
   3 -10   9   -0.02    0.71
  -4  10  -9   25.84    1.85
   4 -10   9   22.59    1.78
   5 -10   9   60.47    3.27
  -6  10  -9   84.18    4.57
   6 -10   9   79.91    4.16
  -7  10  -9    3.88    1.32
   7 -10   9    5.25    1.17
   8 -10   9   14.52    1.72
   8   9  -9    1.04    1.28
   8   9  -9    1.36    0.78
  -8  -9   9    0.68    0.88
   7   9  -9   19.63    2.33
   7   9  -9   19.24    1.48
  -7  -9   9   17.69    1.77
   6   9  -9   60.16    3.01
  -6  -9   9   57.50    3.21
   5   9  -9   18.07    1.44
  -5  -9   9   24.75    1.80
   4   9  -9    0.33    0.59
  -4  -9   9    0.31    0.66
  -4  -9   9    2.06    0.96
   3   9  -9   14.06    1.30
  -3  -9   9   17.59    1.58
  -3  -9   9   16.12    1.67
   2   9  -9   64.30    3.25
  -2  -9   9   73.16    3.51
  -2  -9   9   69.98    3.67
   1   9  -9   60.77    3.03
  -1  -9   9   60.55    3.24
  -1  -9   9   63.07    3.21
   0   9  -9    1.73    0.62
   0  -9   9    2.75    0.73
   0  -9   9    2.54    0.79
  -1   9  -9   33.96    2.13
   1  -9   9   41.75    2.33
  -2   9  -9   66.56    3.35
   2  -9   9   70.20    3.48
  -3   9  -9   55.72    2.87
   3  -9   9   52.84    2.90
  -4   9  -9   -0.27    0.62
  -4   9  -9   -0.08    0.57
   4  -9   9    0.61    0.73
  -5   9  -9   21.72    1.83
   5  -9   9   20.85    1.71
  -6   9  -9   81.20    4.42
   6  -9   9   74.72    3.89
  -7   9  -9   62.65    3.91
   7  -9   9   58.12    3.31
  -8   9  -9   14.02    2.15
   8  -9   9   17.06    1.77
   9   8  -9   15.30    2.21
  -9  -8   9   13.80    1.71
   8   8  -9   10.90    1.89
   8   8  -9   11.69    1.21
  -8  -8   9    9.71    1.45
   7   8  -9    1.08    0.64
   7   8  -9    0.50    0.98
  -7  -8   9    0.99    0.78
   6   8  -9   19.79    2.10
   6   8  -9   20.34    1.44
  -6  -8   9   21.46    1.70
   5   8  -9   80.22    4.32
  -5  -8   9   80.91    3.94
   4   8  -9   71.05    3.41
  -4  -8   9   75.73    3.63
   3   8  -9    0.36    0.49
  -3  -8   9    0.03    0.68
  -3  -8   9    0.10    0.58
   2   8  -9   21.54    1.42
  -2  -8   9   23.14    1.60
  -2  -8   9   20.75    1.61
   1   8  -9   60.42    3.04
  -1  -8   9   67.17    3.28
  -1  -8   9   65.54    3.22
   0   8  -9   61.13    3.12
   0  -8   9   68.67    3.25
   0  -8   9   68.62    3.31
  -1   8  -9   32.14    1.84
   1  -8   9   28.58    1.88
  -2   8  -9    5.87    0.86
   2  -8   9    5.95    0.99
  -3   8  -9   70.18    3.47
  -3   8  -9   74.80    3.68
   3  -8   9   70.48    3.53
  -4   8  -9   80.20    3.80
  -4   8  -9   83.46    4.13
   4  -8   9   72.20    3.76
  -5   8  -9    4.04    0.87
  -5   8  -9    3.92    1.06
   5  -8   9    4.70    0.97
  -6   8  -9    4.44    1.21
   6  -8   9    3.36    0.96
  -7   8  -9   58.67    3.80
   7  -8   9   56.36    3.13
  -8   8  -9  114.45    6.27
   8  -8   9  111.81    5.36
  -9   8  -9   21.89    2.74
   9  -8   9   27.03    2.07
   9   7  -9   15.23    2.09
  -9  -7   9   10.26    1.46
   8   7  -9   27.52    2.65
   8   7  -9   24.97    1.64
  -8  -7   9   26.69    2.03
   7   7  -9   11.81    1.69
   7   7  -9   10.31    1.06
  -7  -7   9   12.97    1.41
   6   7  -9   13.79    1.69
   6   7  -9   14.35    1.19
  -6  -7   9   15.23    1.42
   5   7  -9   13.66    1.50
   5   7  -9    8.18    0.93
  -5  -7   9   13.53    1.26
   4   7  -9   90.55    4.62
   4   7  -9   93.65    4.14
  -4  -7   9   97.62    4.35
   3   7  -9   67.75    3.16
   3   7  -9   67.68    3.45
  -3  -7   9   69.35    3.32
   2   7  -9   21.21    1.36
  -2  -7   9   20.53    1.47
  -2  -7   9   21.77    1.58
   1   7  -9    4.83    0.74
  -1  -7   9    6.45    0.83
  -1  -7   9    4.80    0.82
   0   7  -9   67.92    3.23
   0  -7   9   72.57    3.29
   0  -7   9   66.31    3.33
  -1   7  -9  206.22    8.59
  -1   7  -9  217.67    8.97
   1  -7   9  202.01    8.71
  -2   7  -9   70.98    3.33
  -2   7  -9   65.34    3.17
   2  -7   9   59.51    3.16
  -3   7  -9    7.50    0.96
  -3   7  -9    8.36    1.11
   3  -7   9    6.72    0.99
  -4   7  -9   71.31    3.44
  -4   7  -9   71.03    3.79
   4  -7   9   67.09    3.43
  -5   7  -9   37.50    2.16
  -5   7  -9   33.52    2.41
   5  -7   9   32.23    2.07
  -6   7  -9   24.81    2.19
   6  -7   9   21.83    1.67
  -7   7  -9    1.12    0.96
   7  -7   9    1.03    0.78
  -8   7  -9   50.74    3.50
   8  -7   9   40.65    2.61
  -9   7  -9   92.62    5.45
   9  -7   9   88.29    4.51
  10   6  -9   54.90    3.69
 -10  -6   9   51.93    3.23
   9   6  -9    7.19    1.58
  -9  -6   9    7.30    1.20
   8   6  -9    1.84    0.63
   8   6  -9    0.64    1.00
  -8  -6   9    2.96    0.91
   7   6  -9   19.10    2.00
   7   6  -9   16.58    1.22
  -7  -6   9   13.57    1.42
   6   6  -9   51.53    2.47
   6   6  -9   51.36    3.10
  -6  -6   9   48.99    2.68
   5   6  -9   46.98    2.29
   5   6  -9   50.72    2.86
  -5  -6   9   43.54    2.44
   4   6  -9    1.09    0.46
   4   6  -9    1.59    0.63
  -4  -6   9    0.73    0.53
   3   6  -9   78.57    3.83
   3   6  -9   73.99    3.49
  -3  -6   9   84.86    3.71
   2   6  -9  109.69    4.77
  -2  -6   9  113.75    4.92
   1   6  -9  174.02    7.30
  -1  -6   9  174.52    7.47
  -1  -6   9  184.41    7.71
   0   6  -9    6.56    0.78
   0   6  -9    6.71    0.75
   0  -6   9    5.49    0.81
   0  -6   9    7.58    0.73
  -1   6  -9  146.91    6.29
  -1   6  -9  155.03    6.66
   1  -6   9  147.62    6.39
  -2   6  -9  221.84    9.22
  -2   6  -9  233.61    9.89
   2  -6   9  221.99    9.34
  -3   6  -9  130.02    5.65
  -3   6  -9  133.19    6.17
   3  -6   9  128.07    5.68
  -4   6  -9    2.28    0.82
  -4   6  -9    2.77    0.68
   4  -6   9    3.39    0.80
  -5   6  -9   59.62    3.50
  -5   6  -9   62.03    3.05
   5  -6   9   55.56    2.97
  -6   6  -9   32.02    2.53
   6  -6   9   38.03    2.21
  -7   6  -9   13.68    1.84
   7  -6   9   11.99    1.35
  -8   6  -9    0.10    1.01
   8  -6   9    1.82    0.90
  -9   6  -9   17.75    2.37
   9  -6   9   23.30    1.93
 -11  -5   9   -0.03    0.92
  10   5  -9   19.63    2.24
 -10  -5   9   16.99    1.77
   9   5  -9   65.85    3.99
  -9  -5   9   61.63    3.43
   8   5  -9   36.92    2.69
  -8  -5   9   35.60    2.24
   7   5  -9    1.76    0.93
   7   5  -9    1.20    0.52
  -7  -5   9    0.93    0.64
   6   5  -9   33.89    2.38
   6   5  -9   34.50    1.81
  -6  -5   9   37.13    2.06
   5   5  -9   32.10    2.19
   5   5  -9   35.50    1.81
  -5  -5   9   34.82    1.96
   4   5  -9   59.69    3.15
  -4  -5   9   60.77    2.91
   3   5  -9   14.44    1.20
   3   5  -9   15.96    1.07
  -3  -5   9   15.37    1.14
   2   5  -9   27.93    1.66
   2   5  -9   30.18    1.59
  -2  -5   9   29.15    1.70
   1   5  -9  182.80    7.72
   1   5  -9  200.72    8.14
  -1  -5   9  191.24    8.11
  -1  -5   9  184.95    7.87
   0   5  -9   39.84    2.08
   0   5  -9   41.09    2.22
   0  -5   9   39.40    2.14
   0  -5   9   41.86    1.97
  -1   5  -9   13.53    1.06
  -1   5  -9   14.39    1.23
   1  -5   9   14.13    1.15
  -2   5  -9   16.20    1.40
  -2   5  -9   15.11    1.17
   2  -5   9   16.71    1.21
  -3   5  -9  145.52    6.75
  -3   5  -9  143.66    6.16
   3  -5   9  142.92    6.18
  -4   5  -9  315.23   13.73
  -4   5  -9  317.68   12.64
   4  -5   9  305.13   12.71
  -5   5  -9   35.26    2.07
   5  -5   9   34.47    2.03
  -6   5  -9   33.54    2.54
   6  -5   9   32.09    2.03
  -7   5  -9   66.73    4.00
   7  -5   9   62.60    3.28
  -8   5  -9   48.99    3.45
   8  -5   9   47.98    2.79
  -9   5  -9    0.51    1.13
   9  -5   9    1.14    0.94
  11   4  -9    7.90    1.60
 -11  -4   9    7.22    1.29
  10   4  -9    2.06    1.07
 -10  -4   9    0.02    0.79
   9   4  -9   37.66    2.75
  -9  -4   9   33.14    2.23
   8   4  -9   95.03    4.96
  -8  -4   9   87.55    4.30
   7   4  -9   29.91    1.54
   7   4  -9   25.53    2.13
  -7  -4   9   25.16    1.72
   6   4  -9    2.43    0.84
   6   4  -9    2.28    0.53
  -6  -4   9    2.54    0.63
   5   4  -9   12.87    0.95
   5   4  -9   10.47    1.33
  -5  -4   9   14.66    1.14
   4   4  -9  108.33    5.08
   4   4  -9  107.36    4.53
  -4  -4   9  107.57    4.69
   3   4  -9   84.16    4.15
   3   4  -9   92.61    3.86
  -3  -4   9   91.81    3.97
   2   4  -9   54.02    2.51
   2   4  -9   54.38    2.44
  -2  -4   9   46.23    2.50
  -2  -4   9   51.18    2.48
   1   4  -9   26.38    1.37
   1   4  -9   26.84    1.50
  -1  -4   9   23.37    1.53
  -1  -4   9   28.38    1.53
   0   4  -9  154.09    6.27
   0  -4   9  161.63    6.33
   0  -4   9  149.34    6.31
   0  -4   9  134.75    6.63
  -1   4  -9   83.29    3.74
   1  -4   9   83.22    3.73
  -2   4  -9   17.41    1.49
  -2   4  -9   16.51    1.20
   2  -4   9   16.39    1.19
  -3   4  -9   14.78    1.58
  -3   4  -9   13.93    1.19
   3  -4   9   14.43    1.14
  -4   4  -9  129.68    5.69
   4  -4   9  130.89    5.64
  -5   4  -9  179.95    8.00
  -5   4  -9  156.71    7.10
   5  -4   9  166.40    7.12
  -6   4  -9   50.61    3.15
   6  -4   9   42.66    2.46
  -7   4  -9    1.72    1.10
   7  -4   9    3.06    0.85
  -8   4  -9   30.61    2.62
   8  -4   9   27.79    1.97
  -9   4  -9   28.31    2.81
   9  -4   9   27.74    2.03
  11   3  -9   21.03    2.29
 -11  -3   9   18.91    1.91
  10   3  -9   33.12    2.64
 -10  -3   9   32.72    2.27
   9   3  -9    3.80    1.22
  -9  -3   9    4.39    0.92
   8   3  -9   12.53    1.67
  -8  -3   9   12.04    1.26
   7   3  -9   95.76    5.08
   7   3  -9   97.60    4.13
  -7  -3   9   99.84    4.47
   6   3  -9  100.18    4.03
   6   3  -9   87.52    4.80
  -6  -3   9   94.09    4.26
   5   3  -9   17.29    1.08
   5   3  -9   18.40    1.59
  -5  -3   9   17.07    1.21
   4   3  -9   10.51    0.81
   4   3  -9    9.04    1.12
  -4  -3   9    9.21    0.89
   3   3  -9  105.62    4.95
   3   3  -9   99.40    4.51
  -3  -3   9  112.80    4.88
  -3  -3   9  117.24    4.68
   2   3  -9  165.64    6.54
   2   3  -9  159.59    6.87
  -2  -3   9  166.46    6.64
  -2  -3   9  147.61    6.97
   1   3  -9  149.97    6.45
   1   3  -9  166.38    6.36
  -1  -3   9  156.22    6.38
  -1  -3   9  141.03    6.78
   0   3  -9    2.54    0.52
   0  -3   9    2.85    0.54
   0  -3   9    5.11    0.82
  -1   3  -9  134.89    5.58
   1  -3   9  123.35    6.02
   1  -3   9  132.48    5.51
  -2   3  -9  118.65    5.33
   2  -3   9  128.32    5.85
   2  -3   9  123.83    5.26
  -3   3  -9   20.81    1.50
   3  -3   9   23.24    1.42
  -4   3  -9    2.79    0.85
  -4   3  -9    1.00    0.55
   4  -3   9    2.52    0.63
  -5   3  -9  104.41    5.20
  -5   3  -9   95.68    4.57
   5  -3   9   99.80    4.50
  -6   3  -9  126.06    5.92
  -6   3  -9  144.17    6.76
   6  -3   9  136.59    5.95
  -7   3  -9   74.20    4.24
   7  -3   9   69.83    3.53
  -8   3  -9    0.17    0.93
   8  -3   9    1.38    0.79
  -9   3  -9   22.96    2.53
   9  -3   9   22.07    1.80
  10  -3   9   21.75    1.88
  12   2  -9   10.83    1.85
 -12  -2   9    8.83    1.48
  11   2  -9    3.58    1.32
 -11  -2   9    3.38    1.04
  10   2  -9   30.36    2.54
 -10  -2   9   35.45    2.24
   9   2  -9   42.48    2.90
  -9  -2   9   41.55    2.42
   8   2  -9   19.95    2.00
  -8  -2   9   17.39    1.39
   7   2  -9    2.77    0.52
   7   2  -9    4.00    1.01
  -7  -2   9    5.52    0.80
   6   2  -9   81.95    4.42
   6   2  -9   86.80    3.63
  -6  -2   9   87.19    3.88
   5   2  -9  132.36    6.45
   5   2  -9  141.35    5.63
  -5  -2   9  138.12    5.83
  -5  -2   9  139.12    5.94
   4   2  -9   29.27    1.94
   4   2  -9   30.64    1.55
  -4  -2   9   33.29    1.69
  -4  -2   9   29.58    1.64
   3   2  -9    5.95    0.84
  -3  -2   9    6.35    0.68
  -3  -2   9    6.07    0.73
   2   2  -9   82.75    3.42
   2   2  -9   76.58    3.55
  -2  -2   9   73.71    3.38
  -2  -2   9   76.64    3.67
   1   2  -9  233.33    9.89
   1   2  -9  248.38    9.60
  -1  -2   9  234.18   10.26
   0   2  -9  109.03    4.67
   0  -2   9  106.52    5.07
  -1   2  -9    7.85    0.86
   1  -2   9   10.93    1.20
   1  -2   9    6.16    0.69
  -2   2  -9   48.99    2.42
   2  -2   9   41.17    2.21
   2  -2   9   49.39    2.73
  -3   2  -9   75.46    3.61
   3  -2   9   77.42    3.98
   3  -2   9   74.73    3.44
  -4   2  -9   58.90    3.08
   4  -2   9   60.42    2.96
   4  -2   9   69.03    3.54
  -5   2  -9    1.31    0.78
  -5   2  -9   -0.36    0.53
   5  -2   9    0.64    0.55
  -6   2  -9   36.72    2.59
  -6   2  -9   34.36    2.14
   6  -2   9   35.71    2.11
  -7   2  -9  107.05    5.62
   7  -2   9  108.47    4.95
  -8   2  -9  101.59    5.41
   8  -2   9   97.86    4.69
  -9   2  -9    5.60    1.42
   9  -2   9    6.29    1.21
  10  -2   9    9.72    1.47
  12   1  -9   62.20    3.97
 -12  -1   9   64.87    3.60
  11   1  -9   21.07    2.30
 -11  -1   9   21.78    1.87
  10   1  -9    0.29    0.93
 -10  -1   9    1.48    0.75
   9   1  -9   32.63    2.42
  -9  -1   9   27.79    1.89
   8   1  -9   86.47    4.64
  -8  -1   9   86.94    4.04
   7   1  -9   61.13    2.73
   7   1  -9   64.56    3.61
  -7  -1   9   63.84    3.03
   6   1  -9    0.50    0.33
   6   1  -9    0.83    0.69
  -6  -1   9    0.52    0.39
  -6  -1   9    0.67    0.41
   5   1  -9   79.76    4.17
   5   1  -9   85.02    3.51
  -5  -1   9   81.68    3.71
   4   1  -9  155.44    5.68
   4   1  -9  138.46    6.34
  -4  -1   9  139.23    5.97
  -4  -1   9  119.03    5.68
   3   1  -9   93.15    4.11
   3   1  -9   73.59    3.61
  -3  -1   9   86.66    3.90
  -3  -1   9   87.69    3.66
   2   1  -9    1.31    0.42
   2   1  -9    1.68    0.49
  -2  -1   9    1.80    0.41
  -2  -1   9    2.25    0.55
   1   1  -9  109.61    4.50
   1   1  -9  104.31    4.50
  -1  -1   9  101.49    4.80
  -1  -1   9   99.10    4.35
   0   1  -9  188.57    7.78
   0  -1   9  186.80    8.36
   0  -1   9  192.39    7.71
  -1   1  -9  173.89    7.05
   1  -1   9  171.37    6.92
   1  -1   9  158.36    7.55
  -2   1  -9   16.81    1.27
   2  -1   9   17.85    1.66
   2  -1   9   16.41    1.15
  -3   1  -9   19.36    1.39
   3  -1   9   18.95    1.24
   3  -1   9   18.21    1.62
  -4   1  -9   48.03    2.60
   4  -1   9   48.68    2.45
   4  -1   9   50.89    3.00
  -5   1  -9   45.10    2.46
   5  -1   9   47.99    2.84
   5  -1   9   40.03    2.26
  -6   1  -9   17.66    1.58
  -6   1  -9   18.92    1.93
  -7   1  -9    8.16    1.44
  -8   1  -9   76.49    4.40
  -9   1  -9   68.69    4.06
   9  -1   9   60.08    3.38
  12   0  -9   13.02    1.89
 -12   0   9   10.12    1.45
  11   0  -9   94.43    5.21
 -11   0   9   95.62    4.67
  10   0  -9   64.76    3.92
 -10   0   9   64.53    3.33
   9   0  -9    2.55    1.02
  -9   0   9    1.26    0.49
  -8   0   9   17.52    1.25
   7   0  -9  123.04    5.95
   7   0  -9  120.28    4.93
  -7   0   9  122.44    5.38
  -7   0   9  121.18    5.25
   6   0  -9  165.80    7.58
   6   0  -9  165.51    6.59
  -6   0   9  161.49    7.09
  -6   0   9  166.14    6.85
   5   0  -9    8.29    1.09
   5   0  -9    9.84    0.75
  -5   0   9    7.78    0.78
  -5   0   9    9.35    0.82
   4   0  -9   92.14    3.91
   4   0  -9   91.02    4.40
  -4   0   9   93.34    3.93
  -4   0   9   90.57    4.13
   3   0  -9  165.63    6.62
   3   0  -9  164.03    7.11
  -3   0   9  158.69    6.57
  -3   0   9  158.04    6.99
   2   0  -9   37.54    1.89
   2   0  -9   39.02    1.96
  -2   0   9   35.14    1.98
  -2   0   9   34.30    1.73
   1   0  -9    7.15    0.68
   1   0  -9    5.30    0.71
  -1   0   9    6.34    0.64
  -1   0   9    7.34    0.91
   0   0  -9    6.45    0.53
   0   0  -9    5.39    0.75
   0   0   9    5.76    0.86
   0   0   9    6.00    0.62
  -1   0  -9  159.94    6.65
   1   0   9  157.04    6.46
   1   0   9  154.09    7.13
  -2   0  -9  330.36   12.97
   2   0   9  307.67   13.86
   2   0   9  326.18   12.86
  -3   0  -9   68.66    3.36
   3   0   9   69.82    3.73
   3   0   9   69.40    3.16
  -4   0  -9   19.75    1.50
   4   0   9   20.33    1.73
   4   0   9   17.90    1.27
  -5   0  -9   53.85    2.79
   5   0   9   51.00    2.60
   5   0   9   49.44    3.09
  -6   0  -9   40.64    2.36
   6   0   9   39.02    2.25
  -7   0  -9   18.27    2.00
   7   0   9   16.77    1.54
  -8   0  -9    1.95    1.09
   8   0   9    1.58    0.84
  -9   0  -9   43.98    3.13
   9   0   9   44.59    2.68
  12  -1  -9    5.40    1.38
 -12   1   9    1.78    0.63
  11  -1  -9    6.45    1.38
 -11   1   9    4.10    0.94
  10  -1  -9   52.11    3.39
 -10   1   9   52.45    2.85
   9  -1  -9   64.77    3.80
  -9   1   9   64.13    3.26
  -9   1   9   67.28    3.25
   8  -1  -9   20.96    1.88
  -8   1   9   21.15    1.46
  -8   1   9   24.15    1.52
   7  -1  -9    0.74    0.69
  -7   1   9    1.13    0.50
  -7   1   9    0.77    0.47
   6  -1  -9  137.67    5.51
   6  -1  -9  132.30    6.28
  -6   1   9  134.90    5.97
  -6   1   9  137.63    5.70
   5  -1  -9  217.77    8.89
   5  -1  -9  224.80    9.77
  -5   1   9  225.85    9.52
  -5   1   9  227.43    9.04
   4  -1  -9  138.33    6.01
   4  -1  -9  131.37    5.51
  -4   1   9  132.38    5.86
  -4   1   9  132.90    5.50
   3  -1  -9    7.21    0.77
   3  -1  -9    8.31    0.86
  -3   1   9    7.48    0.80
  -3   1   9    7.39    0.65
   2  -1  -9  221.22    8.91
   2  -1  -9  218.49    9.28
  -2   1   9  219.57    8.78
  -2   1   9  219.69    9.42
   1  -1  -9   95.70    4.23
   1  -1  -9  100.00    4.17
  -1   1   9   89.36    4.43
  -1   1   9   93.90    3.99
   0  -1  -9   42.47    2.30
   0  -1  -9   47.20    2.06
   0   1   9   42.25    2.46
   0   1   9   44.64    2.08
  -1  -1  -9    7.20    0.89
   1   1   9    6.95    0.69
   1   1   9    6.35    0.99
  -2  -1  -9  157.40    6.86
   2   1   9  160.73    6.66
   2   1   9  166.70    7.43
  -3  -1  -9  238.30    9.69
   3   1   9  234.50    9.52
   3   1   9  229.47   10.42
  -4  -1  -9   55.37    2.94
   4   1   9   59.66    2.80
   4   1   9   57.06    3.35
  -5  -1  -9    0.91    0.66
   5   1   9    0.95    0.63
   5   1   9    0.87    0.84
  -6  -1  -9   24.14    1.75
   6   1   9   21.69    1.61
   6   1   9   25.67    2.06
   7   1   9   52.59    2.84
  -8  -1  -9   30.61    2.53
   8   1   9   30.37    2.11
  -9  -1  -9    0.27    1.01
   9   1   9   -0.27    0.87
  12  -2  -9   35.99    2.84
 -12   2   9   36.72    2.40
  11  -2  -9   13.85    1.87
 -11   2   9   16.71    1.61
  10  -2  -9    4.27    1.14
 -10   2   9    5.12    0.94
 -10   2   9    3.47    0.85
   9  -2  -9   80.51    4.38
  -9   2   9   85.42    3.86
  -9   2   9   79.00    3.96
   8  -2  -9   76.98    4.15
  -8   2   9   81.77    3.82
  -8   2   9   77.79    3.62
   7  -2  -9   21.83    1.76
  -7   2   9   22.87    1.41
  -7   2   9   24.24    1.50
   6  -2  -9    4.96    0.57
   6  -2  -9    4.48    0.86
  -6   2   9    4.28    0.60
  -6   2   9    4.64    0.69
   5  -2  -9   97.75    4.06
   5  -2  -9   95.05    4.48
  -5   2   9   97.38    4.36
  -5   2   9   91.34    4.03
   4  -2  -9  142.87    6.29
   4  -2  -9  150.47    5.91
  -4   2   9  137.05    6.22
  -4   2   9  138.16    5.77
   3  -2  -9  149.85    6.20
   3  -2  -9  149.65    6.47
  -3   2   9  147.31    6.00
  -3   2   9  146.71    6.51
   2  -2  -9    3.03    0.60
   2  -2  -9    1.84    0.46
  -2   2   9    2.27    0.39
  -2   2   9    3.78    0.65
   1  -2  -9   88.78    3.92
   1  -2  -9   90.86    4.01
  -1   2   9   85.98    4.20
  -1   2   9   88.96    3.72
   0  -2  -9   73.85    3.37
   0  -2  -9   71.11    3.53
   0   2   9   81.00    3.28
   0   2   9   78.17    3.80
  -1  -2  -9   16.26    1.36
   1   2   9   18.66    1.09
   1   2   9   17.26    1.45
  -2  -2  -9    7.72    1.01
   2   2   9    9.51    1.21
   2   2   9   10.06    0.84
  -3  -2  -9   35.38    2.13
   3   2   9   36.01    2.39
   3   2   9   37.50    1.91
  -4  -2  -9  120.96    5.43
   4   2   9  122.96    5.23
   4   2   9  118.81    5.91
  -5  -2  -9  154.88    6.73
   5   2   9  153.28    6.54
   5   2   9  152.96    7.34
  -6  -2  -9   23.16    1.70
   6   2   9   21.97    2.16
   6   2   9   21.61    1.61
   7   2   9   20.68    1.64
  -8  -2  -9   31.87    2.64
   8   2   9   39.66    2.37
  -9  -2  -9   38.97    3.00
   9   2   9   40.45    2.53
  12  -3  -9   12.87    1.88
 -12   3   9   18.04    1.72
  11  -3  -9   48.00    3.25
 -11   3   9   48.61    2.73
 -11   3   9   47.32    2.80
  10  -3  -9   37.18    2.68
 -10   3   9   37.66    2.32
 -10   3   9   38.25    2.24
   9  -3  -9    2.42    0.91
  -9   3   9    0.61    0.61
  -9   3   9    1.74    0.60
   8  -3  -9   58.86    3.39
  -8   3   9   58.85    3.14
  -8   3   9   67.76    2.99
   7  -3  -9  150.53    7.02
  -7   3   9  148.24    6.80
  -7   3   9  161.51    6.41
   6  -3  -9   24.88    1.37
   6  -3  -9   24.24    1.67
  -6   3   9   26.40    1.39
  -6   3   9   22.53    1.55
   5  -3  -9    9.18    1.03
   5  -3  -9   11.34    0.91
  -5   3   9    9.59    0.96
  -5   3   9    9.19    0.76
   4  -3  -9   15.47    1.19
   4  -3  -9   15.57    1.13
  -4   3   9   15.04    1.14
  -4   3   9   15.19    0.90
   3  -3  -9  175.38    7.66
   3  -3  -9  184.90    7.37
  -3   3   9  177.38    7.11
  -3   3   9  173.73    7.72
   2  -3  -9  188.31    8.22
   2  -3  -9  198.50    8.51
  -2   3   9  208.38    7.98
  -2   3   9  203.26    8.69
   1  -3  -9   31.58    1.79
   1  -3  -9   26.84    1.56
  -1   3   9   29.11    1.42
  -1   3   9   30.57    1.84
   0  -3  -9   37.02    2.04
   0  -3  -9   35.46    1.82
   0   3   9   32.61    2.09
   0   3   9   35.87    1.68
  -1  -3  -9   85.90    4.12
   1   3   9   91.59    3.79
   1   3   9   88.82    4.43
  -2  -3  -9   45.37    2.50
   2   3   9   47.45    2.22
   2   3   9   44.72    2.72
  -3  -3  -9   16.63    1.51
   3   3   9   17.98    1.20
   3   3   9   16.41    1.72
  -4  -3  -9   24.89    1.78
   4   3   9   28.40    1.64
   4   3   9   26.15    2.05
  -5  -3  -9  103.94    4.89
   5   3   9  102.23    5.36
   5   3   9  108.14    4.71
  -6  -3  -9  122.49    5.55
   6   3   9  118.53    6.03
   7   3   9   -0.55    0.33
  -8  -3  -9    5.97    1.35
  12  -4  -9   -0.64    0.94
 -12   4   9   -0.19    0.72
 -12   4   9    0.29    0.77
  11  -4  -9    8.56    1.50
 -11   4   9   10.56    1.27
 -11   4   9    8.88    1.24
  10  -4  -9   48.02    3.05
 -10   4   9   47.23    2.54
 -10   4   9   44.49    2.69
   9  -4  -9   66.80    3.69
  -9   4   9   62.42    3.39
  -9   4   9   69.49    3.20
   8  -4  -9    4.22    0.96
  -8   4   9    3.67    0.66
  -8   4   9    3.60    0.77
   7  -4  -9   12.70    1.35
  -7   4   9   11.00    0.94
  -7   4   9   10.54    1.14
   6  -4  -9  122.09    4.81
   6  -4  -9  104.63    5.22
  -6   4   9  110.41    5.16
   5  -4  -9   47.69    2.55
   5  -4  -9   49.02    2.38
  -5   4   9   46.70    2.50
   4  -4  -9    7.21    0.86
   4  -4  -9    7.39    0.87
[truncated: 164,492 more chars]
