# Supplementary material for: A non-solvated form of [(Z)-O-methyl-N-(2-methyl­phen­yl)­thio­carbamato-κS](tri­phenyl­phosphane-κP)gold(I): crystal structure and Hirshfeld surface analysis
Source: Acta Crystallogr E Crystallogr Commun. 2016 Sep 16;72(Pt 10):1446–52. doi: 10.1107/S2056989016014419 (PMC5050773; doi:10.1107/S2056989016014419)
Supplement: Supplementary file 2 [file e-72-01446-Isup2.hkl]

data_I                                                                          
_shelx_title ' ALLY3129_0m in P-1'                                              
_shelx_refln_list_code          4                                               
_shelx_F_calc_maximum      236.35                                               
_exptl_crystal_F_000       624.00                                               
_reflns_d_resolution_high  0.6981                                               
                                                                                
loop_                                                                           
 _space_group_symop_operation_xyz                                               
 'x, y, z'                                                                      
 '-x, -y, -z'                                                                   
                                                                                
_cell_length_a     9.3884                                                       
_cell_length_b    10.0610                                                       
_cell_length_c    13.3572                                                       
_cell_angle_alpha  96.194                                                       
_cell_angle_beta  102.487                                                       
_cell_angle_gamma  99.443                                                       
                                                                                
_shelx_F_squared_multiplier     1.000                                           
                                                                                
loop_                                                                           
 _refln_index_h                                                                 
 _refln_index_k                                                                 
 _refln_index_l                                                                 
 _refln_F_squared_calc                                                          
 _refln_F_squared_meas                                                          
 _refln_F_squared_sigma                                                         
 _refln_observed_status                                                         
   1   0   0       9352.84       8999.83       527.26 o                         
   2   0   0      11041.55      11955.23       395.48 o                         
   3   0   0      14157.40      14423.79       481.48 o                         
   4   0   0       6082.68       6048.89       125.77 o                         
   5   0   0       5376.59       5277.94       112.27 o                         
   6   0   0          8.68         13.46        10.53 o                         
   7   0   0       5941.45       5874.63       151.11 o                         
   8   0   0       5587.37       5513.68       145.30 o                         
   9   0   0       1653.67       1603.65        73.28 o                         
  10   0   0         55.70         39.69        19.61 o                         
  11   0   0         39.04         21.52        22.23 o                         
  12   0   0       2118.86       1991.92       129.42 o                         
 -12   1   0       2769.73       2695.80        90.28 o                         
 -11   1   0       1440.79       1368.45        57.69 o                         
 -10   1   0        925.30        883.21        44.61 o                         
  -9   1   0          2.07         -2.21        15.66 o                         
  -8   1   0       2221.98       2383.60        73.28 o                         
  -7   1   0      11064.54      10741.25       263.03 o                         
  -6   1   0       7488.89       7265.45       172.48 o                         
  -5   1   0         59.79         75.00         7.32 o                         
  -4   1   0       1695.06       1573.35        36.54 o                         
  -3   1   0       8515.91       8495.34       201.98 o                         
  -2   1   0       7276.22       7408.54       169.39 o                         
  -1   1   0       1955.43       2065.24        48.41 o                         
   0   1   0       7534.71       7352.74       225.22 o                         
   1   1   0      25281.53      23813.53      1684.67 o                         
   2   1   0      32736.42      32183.80      1289.11 o                         
   3   1   0       3915.64       3913.11       183.33 o                         
   4   1   0        512.88        513.53        17.42 o                         
   5   1   0      10089.26      10406.39       213.68 o                         
   6   1   0       6320.55       6431.42       137.05 o                         
   7   1   0       2174.07       2154.66        75.40 o                         
   8   1   0        805.43        808.11        37.07 o                         
   9   1   0       6508.71       6210.04       163.88 o                         
  10   1   0       1711.94       1749.31        78.24 o                         
  11   1   0        609.11        542.99        66.66 o                         
  12   1   0          6.58         36.07        30.18 o                         
 -13   2   0       1034.42        937.58       101.69 o                         
 -12   2   0          2.56         46.37        25.10 o                         
 -11   2   0       2229.81       2063.92        73.79 o                         
 -10   2   0       3505.21       3355.36       101.02 o                         
  -9   2   0       2025.36       1985.38        66.59 o                         
  -8   2   0         12.23         22.37        14.47 o                         
  -7   2   0       2248.95       2292.84        68.47 o                         
  -6   2   0       7270.47       7106.52       176.49 o                         
  -5   2   0      22580.63      22971.31       539.08 o                         
  -4   2   0       2108.93       2144.72        57.67 o                         
  -3   2   0       6305.52       6600.63       134.15 o                         
  -2   2   0       6390.11       6689.41       154.62 o                         
  -1   2   0       3267.01       3320.87        78.06 o                         
   0   2   0       4022.34       4153.66        84.23 o                         
   1   2   0       3331.35       3489.96        72.13 o                         
   2   2   0      17510.10      17435.25       360.15 o                         
   3   2   0      28964.73      30250.18       687.12 o                         
   4   2   0       1883.74       1911.09       168.83 o                         
   5   2   0        552.76        586.95        24.59 o                         
   6   2   0       3033.32       2983.16        76.48 o                         
   7   2   0       5159.03       5011.64       111.45 o                         
   8   2   0       2090.04       2072.27        83.31 o                         
   9   2   0         34.75         72.68        24.64 o                         
  10   2   0       2010.90       2001.89        89.77 o                         
  11   2   0        927.05        842.84        58.98 o                         
  12   2   0        929.66        834.78        61.90 o                         
 -13   3   0       1243.62       1254.81       122.12 o                         
 -12   3   0       2290.24       2170.18        79.41 o                         
 -11   3   0        416.74        445.35        36.54 o                         
 -10   3   0       1179.55       1242.65        52.18 o                         
  -9   3   0       4357.19       4130.97       115.78 o                         
  -8   3   0       1951.04       1903.68        61.32 o                         
  -7   3   0        599.17        573.29        36.32 o                         
  -6   3   0        328.27        292.84        19.87 o                         
  -5   3   0      10418.15      10141.13       243.88 o                         
  -4   3   0      24706.32      25032.25       498.57 o                         
  -3   3   0       8581.95       8832.66       204.32 o                         
  -2   3   0       1047.28       1099.37        29.49 o                         
  -1   3   0       1571.17       1529.55        33.80 o                         
   0   3   0      16710.01      16779.84       334.21 o                         
   1   3   0       7216.57       7247.83       167.75 o                         
   2   3   0        446.05        497.76        18.84 o                         
   3   3   0      17617.76      18118.23       363.96 o                         
   4   3   0      11933.19      12044.33       280.43 o                         
   5   3   0       3356.12       3261.20        97.79 o                         
   6   3   0          8.09         14.59         9.94 o                         
   7   3   0       1007.84       1013.08        33.79 o                         
   8   3   0       4190.48       4206.61       120.51 o                         
   9   3   0       3189.74       2942.35       206.54 o                         
  10   3   0         44.41         82.75        27.91 o                         
  11   3   0        741.74        707.76        56.21 o                         
  12   3   0       1422.28       1317.57       102.17 o                         
 -13   4   0         98.53         28.22        49.14 o                         
 -12   4   0       1557.70       1549.91        65.53 o                         
 -11   4   0       4826.35       4664.03       134.73 o                         
 -10   4   0       1543.66       1520.40        58.72 o                         
  -9   4   0        495.23        497.74        32.87 o                         
  -8   4   0       3505.49       3503.40        98.25 o                         
  -7   4   0       4971.18       4944.45       129.01 o                         
  -6   4   0       1606.30       1564.90        48.85 o                         
  -5   4   0        533.12        575.70        18.73 o                         
  -4   4   0      12877.52      12990.00       262.14 o                         
  -3   4   0      13998.20      13672.50       314.63 o                         
  -2   4   0      13524.09      13848.39       317.76 o                         
  -1   4   0         46.64         67.92         7.30 o                         
   0   4   0       3322.35       3396.24        71.73 o                         
   1   4   0       5584.71       5383.26       121.18 o                         
   2   4   0       6107.51       6100.39       127.07 o                         
   3   4   0        764.59        827.67        45.35 o                         
   4   4   0       3552.09       3589.73        80.75 o                         
   5   4   0      11531.96      11512.80       326.78 o                         
   6   4   0       3034.21       3118.32        85.79 o                         
   7   4   0        349.53        340.12        25.56 o                         
   8   4   0        492.55        577.64        45.62 o                         
   9   4   0       3343.45       3240.94       261.76 o                         
  10   4   0       2888.90       2875.32       358.59 o                         
  11   4   0        112.57        113.28        34.36 o                         
 -12   5   0          1.41          1.52        23.83 o                         
 -11   5   0       2198.28       2088.82        76.01 o                         
 -10   5   0       6499.44       6015.94       162.59 o                         
  -9   5   0       3870.54       3759.00       107.63 o                         
  -8   5   0        111.96        150.35        20.26 o                         
  -7   5   0       3468.51       3530.28       109.20 o                         
  -6   5   0       2333.36       2278.31        65.74 o                         
  -5   5   0       4688.07       4771.00       102.41 o                         
  -4   5   0        373.48        387.78        17.47 o                         
  -3   5   0       6606.50       6518.51       348.34 o                         
  -2   5   0      36925.73      38283.94       767.58 o                         
  -1   5   0       3831.12       3530.59        75.50 o                         
   0   5   0         15.85         55.08         7.61 o                         
   1   5   0         84.07         91.99        10.11 o                         
   2   5   0       3558.92       3453.26        76.32 o                         
   3   5   0       7437.08       7580.48       185.73 o                         
   4   5   0        893.13        915.07        29.78 o                         
   5   5   0       1479.12       1450.49        45.88 o                         
   6   5   0       3183.33       3040.02       237.72 o                         
   7   5   0       2958.96       2921.17       101.01 o                         
   8   5   0        651.08        688.03        50.08 o                         
   9   5   0          8.62          5.29        25.58 o                         
  10   5   0       2028.83       1943.30        89.79 o                         
  11   5   0       2343.61       2220.59       135.26 o                         
 -12   6   0       1482.89       1477.69        65.18 o                         
 -11   6   0        463.56        512.98        38.97 o                         
 -10   6   0       1749.40       1711.22        63.52 o                         
  -9   6   0       8483.43       8163.92       209.20 o                         
  -8   6   0       8435.37       8417.94       212.50 o                         
  -7   6   0        267.65        238.40        21.36 o                         
  -6   6   0       2670.79       2611.85        74.38 o                         
  -5   6   0       6465.37       6451.46       136.47 o                         
  -4   6   0       2429.53       2406.47        63.64 o                         
  -3   6   0        241.63        240.30        14.55 o                         
  -2   6   0       2230.55       2280.71        52.40 o                         
  -1   6   0      12624.46      12499.59       253.44 o                         
   0   6   0      11195.81      10847.76       221.17 o                         
   1   6   0       2300.43       2264.25        53.68 o                         
   2   6   0         97.33        107.41        10.72 o                         
   3   6   0       4353.71       4479.01        99.47 o                         
   4   6   0       6976.57       7134.50       484.60 o                         
   5   6   0       1611.38       1553.67        52.33 o                         
   6   6   0        351.43        370.93        28.11 o                         
   7   6   0       3051.73       2770.01       246.31 o                         
   8   6   0       1254.82       1162.85        84.66 o                         
   9   6   0        300.12        268.71        59.60 o                         
  10   6   0          8.48         19.89        31.55 o                         
 -12   7   0       1277.84       1294.31        61.22 o                         
 -11   7   0       1113.69       1015.49        54.69 o                         
 -10   7   0        351.42        350.21        31.89 o                         
  -9   7   0        195.73        191.34        26.46 o                         
  -8   7   0       5090.04       5103.81       136.80 o                         
  -7   7   0      11717.70      11498.21       281.64 o                         
  -6   7   0       2524.49       2470.70        72.00 o                         
  -5   7   0       1258.96       1280.61        40.76 o                         
  -4   7   0       1763.64       1789.14        44.94 o                         
  -3   7   0       3443.58       3510.95        78.29 o                         
  -2   7   0       5693.45       5979.26       126.45 o                         
  -1   7   0        268.63        270.03        14.27 o                         
   0   7   0       7178.69       7090.82       148.77 o                         
   1   7   0      15517.41      15387.31       378.95 o                         
   2   7   0       2647.03       2720.30        64.74 o                         
   3   7   0          5.62         16.05        10.18 o                         
   4   7   0       1890.94       1798.52        57.65 o                         
   5   7   0       4908.89       4741.01       126.48 o                         
   6   7   0       3179.11       3061.25       106.45 o                         
   7   7   0          1.14         41.91        20.40 o                         
   8   7   0       1948.17       1982.19       114.83 o                         
   9   7   0        619.33        506.50        76.87 o                         
  10   7   0        392.79        399.46        73.47 o                         
 -12   8   0        264.58        357.13        61.30 o                         
 -11   8   0       1848.45       1841.10        85.32 o                         
 -10   8   0       1243.81       1192.34        52.76 o                         
  -9   8   0        712.45        741.42        40.47 o                         
  -8   8   0         12.33         34.70        17.15 o                         
  -7   8   0       4283.22       4196.86       114.56 o                         
  -6   8   0      12148.72      11955.31       291.00 o                         
  -5   8   0       4106.39       4197.51       127.98 o                         
  -4   8   0        490.87        487.55        21.62 o                         
  -3   8   0        716.41        725.76        25.16 o                         
  -2   8   0       5118.46       5291.90       134.38 o                         
  -1   8   0       4231.99       4301.03       112.03 o                         
   0   8   0        134.18        166.58        16.68 o                         
   1   8   0       4356.59       4424.67       116.32 o                         
   2   8   0       4327.35       4477.55       147.70 o                         
   3   8   0       1626.27       1522.97        66.58 o                         
   4   8   0        310.37        312.24        33.86 o                         
   5   8   0         49.39         38.21        39.90 o                         
   6   8   0       3177.85       2953.72       112.69 o                         
   7   8   0       4423.17       4391.54       155.73 o                         
   8   8   0         34.34         51.43        31.09 o                         
   9   8   0        362.13        367.34        72.01 o                         
 -11   9   0         18.66         17.68        30.13 o                         
 -10   9   0       2152.54       2023.07        92.70 o                         
  -9   9   0       2206.10       2174.46       135.50 o                         
  -8   9   0        813.04        821.80        50.54 o                         
  -7   9   0         30.98         21.11        20.71 o                         
  -6   9   0       3128.04       1864.94       107.53 o                         
  -5   9   0       5582.29       5554.98       237.72 o                         
  -4   9   0       4322.81       4440.68       117.88 o                         
  -3   9   0        706.05        679.69        31.43 o                         
  -2   9   0        595.29        586.83        28.93 o                         
  -1   9   0       2499.75       2586.10        74.69 o                         
   0   9   0       4046.80       4190.91       132.87 o                         
   1   9   0       1187.69       1154.03        56.71 o                         
   2   9   0        902.59        801.91        48.74 o                         
   3   9   0       4801.73       4588.36       155.57 o                         
   4   9   0       3208.28       3131.05       116.93 o                         
   5   9   0        145.68        127.26        28.87 o                         
   6   9   0        118.90         99.40        31.80 o                         
   7   9   0       2484.29       2615.61       109.40 o                         
   8   9   0       1682.58       1748.76        88.22 o                         
 -10  10   0        136.59        203.12        38.80 o                         
  -9  10   0        953.76       1024.85        64.75 o                         
  -8  10   0       1132.90       1110.01        61.06 o                         
  -7  10   0       1359.80       1284.15        65.02 o                         
  -6  10   0        596.16        618.40        61.79 o                         
  -5  10   0       1870.11       1854.22        61.38 o                         
  -4  10   0       5482.58       5372.03       141.21 o                         
  -3  10   0       4029.21       4060.44       111.00 o                         
  -2  10   0       1118.35       1136.38        51.42 o                         
  -1  10   0        133.24        116.75        18.69 o                         
   0  10   0       1722.38       1681.94        72.44 o                         
   1  10   0       3800.88       3641.74       129.50 o                         
   2  10   0       1587.03       1485.25        70.19 o                         
   3  10   0        480.92        455.34        43.83 o                         
   4  10   0       2032.43       1972.03        88.93 o                         
   5  10   0        975.20        928.79        61.00 o                         
   6  10   0        251.72        224.75        89.52 o                         
   7  10   0          2.05         -4.22        30.55 o                         
 -10  11   0       3661.68       4181.87       221.87 o                         
  -9  11   0        336.48        396.79        45.19 o                         
  -8  11   0        249.41        240.69        36.27 o                         
  -7  11   0       1465.81       1359.27        69.27 o                         
  -6  11   0       1364.98        753.18        73.47 o                         
  -5  11   0       1101.77       1046.87        93.17 o                         
  -4  11   0        280.87        262.49        24.98 o                         
  -3  11   0       4904.24       4928.76       190.59 o                         
  -2  11   0       3243.27       3302.31        95.95 o                         
  -1  11   0       1391.20       1347.45        69.33 o                         
   0  11   0          1.14          3.46        22.21 o                         
   1  11   0        763.90        802.38        53.30 o                         
   2  11   0       3762.66       3742.75       138.13 o                         
   3  11   0       1463.29       1538.25        82.96 o                         
   4  11   0         52.01         86.19        31.78 o                         
   5  11   0        750.94        745.20        60.78 o                         
   6  11   0        747.35        543.27       216.51 o                         
  -9  12   0       3237.44       3323.57       289.74 o                         
  -8  12   0        840.13        762.32       115.80 o                         
  -7  12   0          2.18          2.34        21.60 o                         
  -6  12   0        765.04        751.59        54.45 o                         
  -5  12   0       1710.23       1693.57        81.98 o                         
  -4  12   0       1417.53       1487.15        57.54 o                         
  -3  12   0         12.66         58.54        28.22 o                         
  -2  12   0       1945.45       2114.16        91.42 o                         
  -1  12   0       3008.25       2853.74       111.99 o                         
   0  12   0        859.87        784.11        72.01 o                         
   1  12   0        103.69         95.03        59.36 o                         
   2  12   0        222.15        237.03        38.81 o                         
   3  12   0       1700.99       1545.68        82.32 o                         
   4  12   0       2113.03       2125.78       121.64 o                         
  -6  13   0          7.61         17.23        27.36 o                         
  -5  13   0        157.52        127.96        53.52 o                         
  -4  13   0       1878.04       2035.93        92.17 o                         
  -3  13   0       2230.10       2439.04       103.65 o                         
  -2  13   0          7.24          9.48        27.24 o                         
  -1  13   0       1081.55       1006.73       123.10 o                         
   0  13   0       1286.91       1284.77       156.67 o                         
   1  13   0        514.70        448.50        54.49 o                         
   2  13   0        535.49        487.25       101.93 o                         
  -4  14   0         81.97        121.15        56.44 o                         
  -3  14   0       1004.80       1130.11        72.79 o                         
  -2  14   0       1454.95       1428.19        80.62 o                         
  -1  14   0        753.30        793.56        85.63 o                         
   0 -14   1       2448.94       2558.75       150.34 o                         
   1 -14   1        781.44        875.74        67.34 o                         
   2 -14   1          0.50         11.13        31.21 o                         
   3 -14   1        541.28        497.72        51.12 o                         
   4 -14   1        689.40        686.03        90.50 o                         
   5 -14   1       1024.32       1263.08       109.47 o                         
  -2 -13   1        115.65        161.66        38.92 o                         
  -1 -13   1         39.10         42.34        32.61 o                         
   0 -13   1        946.04        890.23        63.95 o                         
   1 -13   1       3604.27       3681.67       139.67 o                         
   2 -13   1       2121.02       2123.75        94.39 o                         
   3 -13   1         11.04         24.02        28.17 o                         
   4 -13   1        322.43        409.80       136.96 o                         
   5 -13   1       1987.63       1033.43        87.58 o                         
   6 -13   1       1367.73       1328.16        71.35 o                         
   7 -13   1         76.31         96.10        31.95 o                         
  -4 -12   1         14.83         23.79        31.91 o                         
  -3 -12   1        150.71        122.01        34.60 o                         
  -2 -12   1       1364.78       1345.60        73.04 o                         
  -1 -12   1       1000.03        952.62        76.87 o                         
   0 -12   1         52.67         50.15        30.65 o                         
   1 -12   1        692.85        654.67        52.13 o                         
   2 -12   1       3453.36       3524.20       130.05 o                         
   3 -12   1       3668.19       4081.10       144.98 o                         
   4 -12   1        648.97        700.61        56.88 o                         
   5 -12   1        416.55        471.95        57.90 o                         
   6 -12   1       1995.39       1998.81        87.41 o                         
   7 -12   1       2521.69       2611.73       106.79 o                         
   8 -12   1        601.69        703.92        59.85 o                         
   9 -12   1        120.57        152.29        50.11 o                         
  -6 -11   1        288.66        213.64        36.39 o                         
  -5 -11   1       1769.98       1786.57        88.91 o                         
  -4 -11   1       2298.46       2193.89       125.77 o                         
  -3 -11   1        851.13        821.77       109.23 o                         
  -2 -11   1        428.95        380.28        40.92 o                         
  -1 -11   1       1132.89        957.59        58.10 o                         
   0 -11   1       1720.42       1685.36        76.04 o                         
   1 -11   1        423.26        438.83        54.25 o                         
   2 -11   1        172.91        217.19        39.17 o                         
   3 -11   1       3036.32       2957.48        88.00 o                         
   4 -11   1       4998.76       5042.34       135.70 o                         
   5 -11   1        950.95        528.88        59.36 o                         
   6 -11   1          2.62          4.51        22.55 o                         
   7 -11   1       1376.41       1316.65        76.14 o                         
   8 -11   1       3328.48       2047.39       128.94 o                         
   9 -11   1       2043.48       2095.26       117.74 o                         
  10 -11   1          2.70        106.07        47.20 o                         
  -7 -10   1        709.38        719.90        61.37 o                         
  -6 -10   1        506.77        405.63        45.14 o                         
  -5 -10   1        209.87        234.80        36.24 o                         
  -4 -10   1       3399.53       3154.40       120.96 o                         
  -3 -10   1       4754.55       4442.99       155.17 o                         
  -2 -10   1       2248.99       2355.98        95.04 o                         
  -1 -10   1        482.18        436.25        38.79 o                         
   0 -10   1       1447.81       1423.25        65.44 o                         
   1 -10   1       2505.59       2445.25        92.27 o                         
   2 -10   1       1523.54       1457.07        50.80 o                         
   3 -10   1        115.78        139.47        18.99 o                         
   4 -10   1       2017.99       2055.45        77.74 o                         
   5 -10   1       4601.28       4623.60       124.36 o                         
   6 -10   1       2249.19       2151.14        87.03 o                         
   7 -10   1         23.92          2.32        13.87 o                         
   8 -10   1       1346.61       1413.93        69.80 o                         
   9 -10   1       2543.21       2550.44       107.05 o                         
  10 -10   1       2274.28       2274.39       101.74 o                         
  -8  -9   1         27.12         41.86        31.28 o                         
  -7  -9   1        418.17        406.93        45.68 o                         
  -6  -9   1        435.44        444.51        44.76 o                         
  -5  -9   1       1273.72       1118.79        64.47 o                         
  -4  -9   1          2.05          4.02        24.81 o                         
  -3  -9   1       1262.82       1219.50        60.98 o                         
  -2  -9   1       8223.28       7861.25       265.17 o                         
  -1  -9   1       5505.63       5632.03       180.50 o                         
   0  -9   1        233.96        294.07        21.61 o                         
   1  -9   1       1590.05       1612.78        51.65 o                         
   2  -9   1       3690.71       3636.78        98.23 o                         
   3  -9   1       7158.46       7438.09       185.52 o                         
   4  -9   1        327.78        308.51        34.54 o                         
   5  -9   1       3988.11       4048.85       109.25 o                         
   6  -9   1       4784.44       4869.85       230.62 o                         
   7  -9   1       2732.90       2535.35        98.17 o                         
   8  -9   1         18.97         31.43        23.21 o                         
   9  -9   1         90.47        140.95        30.68 o                         
  10  -9   1       3436.55       3273.36       148.88 o                         
  11  -9   1       3502.07       3385.88       205.32 o                         
  -8  -8   1       1328.88       1387.63        95.36 o                         
  -7  -8   1        115.62        120.66        39.41 o                         
  -6  -8   1        624.85        662.19       111.42 o                         
  -5  -8   1       1789.82       1060.19        69.09 o                         
  -4  -8   1        901.22        863.40        38.95 o                         
  -3  -8   1        856.01        821.01        35.77 o                         
  -2  -8   1       2867.00       2722.74        77.11 o                         
  -1  -8   1      10145.33       9972.86       207.88 o                         
   0  -8   1       6192.89       6230.03       133.45 o                         
   1  -8   1        385.64        393.31        18.53 o                         
   2  -8   1       1217.09       1221.60        34.75 o                         
   3  -8   1       4058.85       4058.54       102.90 o                         
   4  -8   1       4438.89       4336.74        96.56 o                         
   5  -8   1        426.50        427.95        21.49 o                         
   6  -8   1         35.16         52.93        18.37 o                         
   7  -8   1       1839.32       1809.65        59.73 o                         
   8  -8   1       3180.16       3260.32        95.84 o                         
   9  -8   1       1387.38       1330.96        75.18 o                         
  10  -8   1         17.98         21.55        21.22 o                         
  11  -8   1       1929.99       1851.76        89.22 o                         
 -10  -7   1         14.47        -31.63        39.41 o                         
  -9  -7   1        546.97        553.16        77.85 o                         
  -8  -7   1       2372.41       2393.76        80.32 o                         
  -7  -7   1       3652.60       3595.22       107.94 o                         
  -6  -7   1       1608.96       1528.92        61.28 o                         
  -5  -7   1        973.80        949.95        48.90 o                         
  -4  -7   1       4435.68       4043.04       145.57 o                         
  -3  -7   1       1740.43       1679.85        53.23 o                         
  -2  -7   1        958.71       1007.43        30.85 o                         
  -1  -7   1       1045.81       1152.93        41.50 o                         
   0  -7   1       9914.34       9745.82       201.06 o                         
   1  -7   1       9559.35       9364.29       193.18 o                         
   2  -7   1       2401.28       2438.26        57.03 o                         
   3  -7   1        504.68        514.78        22.40 o                         
   4  -7   1       4657.00       4731.06       103.07 o                         
   5  -7   1       5769.28       5684.69       131.11 o                         
   6  -7   1       4159.75       4161.66       111.33 o                         
   7  -7   1         16.69         48.90        15.30 o                         
   8  -7   1       3177.51       3244.39        94.57 o                         
   9  -7   1       1852.05       1846.55        64.25 o                         
  10  -7   1        640.83        645.92        41.60 o                         
  11  -7   1         13.50         17.70        23.54 o                         
  12  -7   1        395.13        363.73        47.07 o                         
 -10  -6   1        355.92        335.23        59.85 o                         
  -9  -6   1         31.69         25.56        28.29 o                         
  -8  -6   1         31.90         38.42        20.42 o                         
  -7  -6   1       2430.36       2441.01        76.41 o                         
  -6  -6   1       7968.77       7886.23       243.52 o                         
  -5  -6   1       3118.49       3085.07        87.06 o                         
  -4  -6   1         76.56         69.33        13.26 o                         
  -3  -6   1       2642.02       2724.08        76.01 o                         
  -2  -6   1       6367.97       6530.02       137.97 o                         
  -1  -6   1       5930.88       6079.36       127.89 o                         
   0  -6   1         45.27         80.72         8.58 o                         
   1  -6   1      12061.86      12308.49       249.76 o                         
   2  -6   1      14841.77      15171.40       349.85 o                         
   3  -6   1       3773.77       3880.33        84.61 o                         
   4  -6   1        251.16        282.02        17.01 o                         
   5  -6   1       2710.34       2733.68        63.49 o                         
   6  -6   1       7407.66       7505.58       187.06 o                         
   7  -6   1       8279.86       8288.92       207.25 o                         
   8  -6   1         15.34         58.53        19.58 o                         
   9  -6   1       2039.66       1925.97        65.92 o                         
  10  -6   1       1451.71       1436.66        57.82 o                         
  11  -6   1        750.31        824.64        49.15 o                         
  12  -6   1        190.61        196.93        39.97 o                         
 -11  -5   1         15.11         44.97        50.84 o                         
 -10  -5   1        712.70        622.55       140.13 o                         
  -9  -5   1       1538.36       1388.12        95.85 o                         
  -8  -5   1        601.06        558.81        45.80 o                         
  -7  -5   1         11.51         32.61        17.43 o                         
  -6  -5   1       3131.45       3111.48        87.64 o                         
  -5  -5   1       9603.58       9254.55       224.09 o                         
  -4  -5   1       8191.82       8334.33       226.27 o                         
  -3  -5   1        194.37        210.67        29.00 o                         
  -2  -5   1       2472.33       2429.29        62.53 o                         
  -1  -5   1      15126.72      15810.73       317.86 o                         
   0  -5   1       8036.56       7975.27       163.25 o                         
   1  -5   1         59.36         61.55         7.51 o                         
   2  -5   1       6013.16       6503.56       153.59 o                         
   3  -5   1      14202.83      13824.18       483.33 o                         
   4  -5   1       6817.24       6940.67       144.39 o                         
   5  -5   1         86.15         85.38         9.45 o                         
   6  -5   1       1361.24       1480.68        47.89 o                         
   7  -5   1       5922.04       5993.93       154.12 o                         
   8  -5   1       8396.71       8242.32       208.29 o                         
   9  -5   1       2068.27       1977.46        67.02 o                         
  10  -5   1        385.48        428.88        34.37 o                         
  11  -5   1       2487.28       2444.09        84.09 o                         
  12  -5   1       1529.52       1455.27        79.52 o                         
 -11  -4   1       1861.78       1791.31        86.87 o                         
 -10  -4   1         43.29        104.48        30.79 o                         
  -9  -4   1       1608.21       1584.20       103.63 o                         
  -8  -4   1       2232.85       1940.50       370.51 o                         
  -7  -4   1       1520.90       1579.52        89.61 o                         
  -6  -4   1         22.71         47.41        11.38 o                         
  -5  -4   1       3320.52       3479.15        79.40 o                         
  -4  -4   1       9933.81       9632.11       199.10 o                         
  -3  -4   1       9308.56       9013.51       280.91 o                         
  -2  -4   1       2177.26       2330.71        52.50 o                         
  -1  -4   1        900.23        914.06        23.60 o                         
   0  -4   1      10371.60      10444.00       210.60 o                         
   1  -4   1      14925.82      15209.92       347.98 o                         
   2  -4   1       5435.42       5612.02       115.87 o                         
   3  -4   1       2651.51       2706.84        59.37 o                         
   4  -4   1       9835.04       9529.68       194.43 o                         
   5  -4   1       8248.07       8571.95       176.58 o                         
   6  -4   1       1188.61       1189.07        40.43 o                         
   7  -4   1        476.33        484.46        32.31 o                         
   8  -4   1       5398.33       5094.58       135.69 o                         
   9  -4   1       7219.82       7337.54       190.42 o                         
  10  -4   1       2264.85       2248.32        75.56 o                         
  11  -4   1          4.19         26.76        22.69 o                         
  12  -4   1       1098.26       1107.18        71.78 o                         
 -12  -3   1        405.19        490.34        67.14 o                         
 -11  -3   1       2833.35       2783.18       113.02 o                         
 -10  -3   1       3925.17       3787.70       138.60 o                         
  -9  -3   1        419.91        430.88        40.29 o                         
  -8  -3   1        302.45        301.17        45.25 o                         
  -7  -3   1       3704.32       3645.23       181.74 o                         
  -6  -3   1       3634.23       3810.46        93.82 o                         
  -5  -3   1       1739.39       1749.70        44.49 o                         
  -4  -3   1       1976.57       1954.39        46.78 o                         
  -3  -3   1      20872.58      21051.40       421.32 o                         
  -2  -3   1      13519.37      13937.78       327.13 o                         
  -1  -3   1       6794.83       7229.87       146.40 o                         
   0  -3   1       6091.70       6396.77       129.88 o                         
   1  -3   1       3173.11       3349.58        79.70 o                         
   2  -3   1      17465.78      18450.05       420.60 o                         
   3  -3   1       9340.37       9360.97       189.44 o                         
   4  -3   1         69.18         85.68        10.74 o                         
   5  -3   1       7163.32       7173.61       148.36 o                         
   6  -3   1       8816.89       8735.89       214.21 o                         
   7  -3   1       2178.25       2199.64        66.42 o                         
   8  -3   1         11.30         43.30        15.53 o                         
   9  -3   1       4022.30       3870.51       110.58 o                         
  10  -3   1       6779.56       6623.08       177.06 o                         
  11  -3   1       2616.56       2556.04        86.16 o                         
  12  -3   1          2.28         12.73        30.20 o                         
 -12  -2   1         25.38        -21.01        28.69 o                         
 -11  -2   1        157.40        146.15        37.95 o                         
 -10  -2   1       3823.06       3650.35       133.70 o                         
  -9  -2   1       5104.32       4837.99       171.26 o                         
  -8  -2   1       2183.49       1797.36       171.43 o                         
  -7  -2   1        707.65        709.49        34.71 o                         
  -6  -2   1       3575.00       3353.42       219.12 o                         
  -5  -2   1       1839.73       1783.77        51.34 o                         
  -4  -2   1       4263.07       4375.88        93.67 o                         
  -3  -2   1          5.54         32.10         5.95 o                         
  -2  -2   1       8365.72       8436.17       170.39 o                         
  -1  -2   1      10196.73       9876.02       527.86 o                         
   0  -2   1      11830.62      12092.23       274.95 o                         
   1  -2   1      10182.07      11101.89       253.96 o                         
   2  -2   1      10704.93      11380.16       227.45 o                         
   3  -2   1      20791.57      20811.87       414.38 o                         
   4  -2   1      20805.44      21029.59       420.01 o                         
   5  -2   1        564.20        597.03        24.86 o                         
   6  -2   1       4592.77       4846.09       124.94 o                         
   7  -2   1       5876.97       5754.90       148.48 o                         
   8  -2   1       2460.47       2379.51        73.15 o                         
   9  -2   1         30.92         60.70        19.04 o                         
  10  -2   1        607.43        654.57        41.55 o                         
  11  -2   1       5203.83       5004.60       142.06 o                         
  12  -2   1       3322.88       3162.12       126.01 o                         
 -12  -1   1       1090.48       1064.88        68.44 o                         
 -11  -1   1        757.85        703.15        53.78 o                         
 -10  -1   1         21.59         24.96        19.32 o                         
  -9  -1   1       4769.61       4503.76       155.07 o                         
  -8  -1   1      10549.34      10571.56       261.45 o                         
  -7  -1   1       3545.04       3522.63       115.89 o                         
  -6  -1   1          0.08         13.95         6.52 o                         
  -5  -1   1       3990.13       4078.63       142.84 o                         
  -4  -1   1       8902.50       8963.30       183.11 o                         
  -3  -1   1       6914.30       7177.15       146.51 o                         
  -2  -1   1          7.80         33.18         8.99 o                         
  -1  -1   1      17633.75      16512.29       897.41 o                         
   0  -1   1      13178.26      13335.71       301.50 o                         
   1  -1   1       3243.12       3347.17        67.89 o                         
   2  -1   1       1140.43       1253.00        28.64 o                         
   3  -1   1       2021.48       2079.31        46.10 o                         
   4  -1   1      10529.76       9968.82       295.09 o                         
   5  -1   1      21573.85      21039.79       673.06 o                         
   6  -1   1       1139.68       1161.49        40.28 o                         
   7  -1   1       1516.28       1538.25        58.32 o                         
   8  -1   1        953.00        939.03        39.44 o                         
   9  -1   1       2616.49       2666.56        82.30 o                         
  10  -1   1       1177.87       1067.32        47.85 o                         
  11  -1   1        347.99        333.02        32.95 o                         
  12  -1   1       2668.57       2692.07       112.00 o                         
 -13   0   1        292.97        243.76        59.85 o                         
 -12   0   1        905.00        990.52        67.09 o                         
 -11   0   1       3118.90       2928.43       115.76 o                         
 -10   0   1        934.71        995.69        45.82 o                         
  -9   0   1         23.35         62.11        17.53 o                         
  -8   0   1       1803.72       1894.65        61.51 o                         
  -7   0   1      15218.91      14291.38       626.61 o                         
  -6   0   1       8449.03       8450.68       199.27 o                         
  -5   0   1        149.25        175.82        34.39 o                         
  -4   0   1       1482.82       1455.90        34.59 o                         
  -3   0   1      19896.01      20408.67       405.99 o                         
  -2   0   1       9102.43       9388.60       187.48 o                         
  -1   0   1       3003.67       3017.48       106.39 o                         
   0   0   1       5075.44       3485.48       443.97 o                         
   1   0   1      11837.89      11352.83       262.65 o                         
   2   0   1      12114.62      12346.36       352.28 o                         
   3   0   1        206.82        190.32        12.50 o                         
   4   0   1         20.51         71.23        18.85 o                         
   5   0   1       7376.28       7320.34       152.90 o                         
   6   0   1      16187.03      15656.53       318.70 o                         
   7   0   1       6726.64       6742.67       171.55 o                         
   8   0   1        295.38        282.55        28.29 o                         
   9   0   1       2983.59       2819.32        85.57 o                         
  10   0   1       2005.66       1973.14        69.16 o                         
  11   0   1        413.24        399.28        35.39 o                         
  12   0   1        271.27        307.98        59.36 o                         
 -13   1   1       3027.53       2766.99       165.91 o                         
 -12   1   1        353.72        293.63        41.96 o                         
 -11   1   1       1301.72       1289.37        59.29 o                         
 -10   1   1       2944.57       2807.42        87.84 o                         
  -9   1   1       1756.14       1764.11        67.00 o                         
  -8   1   1        337.63        335.16        25.25 o                         
  -7   1   1       2042.06       2087.84        63.51 o                         
  -6   1   1      11334.85      11467.90       334.66 o                         
  -5   1   1      11520.82      11275.40       326.74 o                         
  -4   1   1       1185.71       1159.51        85.88 o                         
  -3   1   1        358.17        419.88        16.16 o                         
  -2   1   1      15429.08      15844.02       314.77 o                         
  -1   1   1      16345.80      16025.92       362.98 o                         
   0   1   1      23470.31      22201.60       564.91 o                         
   1   1   1        616.74        728.59        25.40 o                         
   2   1   1      40331.92      39998.55       790.99 o                         
   3   1   1      13269.21      13365.77       312.88 o                         
   4   1   1        666.59        650.64        24.30 o                         
   5   1   1       1521.32       1662.98        47.97 o                         
   6   1   1       4930.02       4976.01       109.07 o                         
   7   1   1       8127.43       7849.10       251.12 o                         
   8   1   1       3573.38       3549.61       100.83 o                         
   9   1   1         39.91         53.30        18.62 o                         
  10   1   1        650.14        616.28        39.18 o                         
  11   1   1        561.70        575.59        67.63 o                         
  12   1   1        784.64        739.55        82.23 o                         
 -13   2   1       1311.92       1266.05        75.75 o                         
 -12   2   1       3397.40       3332.11       105.25 o                         
 -11   2   1        848.43        906.12        47.10 o                         
 -10   2   1         11.08         16.45        19.20 o                         
  -9   2   1       1389.59       1326.34        51.03 o                         
  -8   2   1       6069.47       6073.33       187.22 o                         
  -7   2   1       3865.78       3953.49       106.18 o                         
  -6   2   1         53.76         51.41        15.98 o                         
  -5   2   1      16810.54      16907.30       607.45 o                         
  -4   2   1      18197.98      17636.19       725.97 o                         
  -3   2   1       8973.19       9088.25       183.07 o                         
  -2   2   1       2572.06       2695.54        56.96 o                         
  -1   2   1        964.53       1016.98        22.69 o                         
   0   2   1      35304.49      30759.36      2017.97 o                         
   1   2   1      29893.21      28933.73       848.92 o                         
   2   2   1        651.21        803.55        59.35 o                         
   3   2   1      14194.52      15173.54       305.30 o                         
   4   2   1       6300.50       6502.45       136.52 o                         
   5   2   1       3637.43       3550.38        93.53 o                         
   6   2   1        226.71        222.70        18.49 o                         
   7   2   1       5658.09       5752.05       147.12 o                         
   8   2   1       5554.43       5615.96       148.55 o                         
   9   2   1       3290.02       3293.70        97.59 o                         
  10   2   1        267.26        212.13        48.65 o                         
  11   2   1        144.26        149.25        46.71 o                         
  12   2   1        797.14        759.50        83.20 o                         
 -13   3   1         49.59         24.80        44.03 o                         
 -12   3   1       2249.21       2222.28        85.49 o                         
 -11   3   1       4962.08       4790.55       136.60 o                         
 -10   3   1       2434.64       2397.00        78.40 o                         
  -9   3   1         38.44         56.90        18.12 o                         
  -8   3   1       1615.69       1621.09        69.86 o                         
  -7   3   1       5622.10       5597.11       143.64 o                         
  -6   3   1       4592.71       4447.52       138.93 o                         
  -5   3   1        146.48        273.39        82.71 o                         
  -4   3   1       1838.31       1635.41        37.86 o                         
  -3   3   1      13551.89      13647.07       273.54 o                         
  -2   3   1      14124.89      14543.21       290.54 o                         
  -1   3   1       2561.54       2669.07        64.70 o                         
   0   3   1      11103.66      11243.23       225.08 o                         
   1   3   1      16029.92      15919.87       318.39 o                         
   2   3   1      15218.18      15175.57       432.65 o                         
   3   3   1       4492.67       4790.56       210.05 o                         
   4   3   1        745.49        761.32        24.70 o                         
   5   3   1       8092.69       8691.70       181.95 o                         
   6   3   1       3509.09       3597.19        83.33 o                         
   7   3   1        269.38        311.48        25.21 o                         
   8   3   1        515.31        572.79        43.09 o                         
   9   3   1       4165.42       3972.19       139.58 o                         
  10   3   1       3933.00       3834.44       138.12 o                         
  11   3   1        423.84        491.17        47.30 o                         
 -13   4   1        817.42        788.25        51.30 o                         
 -12   4   1          1.04          0.42        23.12 o                         
 -11   4   1       2788.52       2667.21        88.14 o                         
 -10   4   1       5389.62       5258.87       144.59 o                         
  -9   4   1       3584.24       3464.85        99.91 o                         
  -8   4   1        167.05        191.45        20.81 o                         
  -7   4   1       1258.81       1300.55        44.87 o                         
  -6   4   1       4673.15       4497.63       140.93 o                         
  -5   4   1       9515.40       9203.27       215.29 o                         
  -4   4   1       2538.99       2491.35        55.78 o                         
  -3   4   1       2004.44       1916.52        43.66 o                         
  -2   4   1      20742.96      20875.15       476.18 o                         
  -1   4   1       4816.10       4714.34        97.58 o                         
   0   4   1       3668.87       3776.83        79.36 o                         
   1   4   1       1449.26       1476.21        35.25 o                         
   2   4   1      11824.05      11682.40       237.67 o                         
   3   4   1      19174.33      19439.09       555.22 o                         
   4   4   1       2700.72       2841.01        75.54 o                         
   5   4   1        174.15        192.41        15.42 o                         
   6   4   1       1834.15       1998.33        65.03 o                         
   7   4   1       3514.32       3459.06        99.16 o                         
   8   4   1        762.19        681.22        48.45 o                         
   9   4   1        133.94        157.60        31.37 o                         
  10   4   1       2428.00       2431.91       122.61 o                         
  11   4   1       1318.47       1400.48        75.13 o                         
 -13   5   1        913.59        976.50        58.98 o                         
 -12   5   1       1154.14       1159.84        57.39 o                         
 -11   5   1        136.19        181.81        29.89 o                         
 -10   5   1        512.75        516.80        36.34 o                         
  -9   5   1       7791.28       7165.48       185.62 o                         
  -8   5   1       5327.00       5179.59       137.21 o                         
  -7   5   1        841.97        922.25        36.56 o                         
  -6   5   1        164.76        227.52        31.14 o                         
  -5   5   1       6940.29       6680.52       139.88 o                         
  -4   5   1      10778.95      10754.38       219.20 o                         
  -3   5   1       5199.68       5379.28       112.66 o                         
  -2   5   1       2292.15       2357.45        52.76 o                         
  -1   5   1       4064.55       3873.68        82.24 o                         
   0   5   1       7286.38       7150.31       160.47 o                         
   1   5   1        966.50        905.19        24.99 o                         
   2   5   1        248.37        312.54        15.34 o                         
   3   5   1       5739.15       5371.40       400.60 o                         
   4   5   1      12619.27      12591.76       396.77 o                         
   5   5   1       6088.14       6182.06       165.14 o                         
   6   5   1         22.90         33.90        16.66 o                         
   7   5   1       1585.71       1605.46        80.42 o                         
   8   5   1       1184.97       1271.23        65.67 o                         
   9   5   1       1288.58       1243.35       152.05 o                         
  10   5   1          2.30         19.03        29.22 o                         
 -12   6   1        945.72        922.72        53.59 o                         
 -11   6   1       1667.34       1750.94        67.48 o                         
 -10   6   1       1248.56       1192.56        51.03 o                         
  -9   6   1        307.13        341.45        28.20 o                         
  -8   6   1       5760.40       5701.21       149.46 o                         
  -7   6   1       6794.75       6614.97       213.59 o                         
  -6   6   1       1178.74       1194.15        49.94 o                         
  -5   6   1        129.24        133.71        26.94 o                         
  -4   6   1       3939.20       4006.73        87.56 o                         
  -3   6   1      13095.94      13041.16       302.44 o                         
  -2   6   1       9391.80       9706.27       198.30 o                         
  -1   6   1        477.89        500.23        17.28 o                         
   0   6   1       9457.09       9703.46       198.55 o                         
   1   6   1       5637.49       5594.68       131.75 o                         
   2   6   1        915.56        863.94        27.16 o                         
   3   6   1         48.71         65.23        11.14 o                         
   4   6   1       1827.77       1834.81        83.71 o                         
   5   6   1       7031.03       6676.28       199.88 o                         
   6   6   1       3803.96       3849.63       126.59 o                         
   7   6   1        283.32        303.64        28.27 o                         
   8   6   1         58.33         72.35        28.95 o                         
   9   6   1        698.25        744.32        57.90 o                         
  10   6   1       1714.13       1906.29       129.91 o                         
 -12   7   1          6.04          7.19        25.13 o                         
 -11   7   1        754.12        764.22        46.41 o                         
 -10   7   1       3927.11       3794.10       111.69 o                         
  -9   7   1       3602.18       3622.15       105.07 o                         
  -8   7   1         32.91         43.94        16.70 o                         
  -7   7   1       6946.56       7114.91       218.95 o                         
  -6   7   1       8037.09       7935.25       197.03 o                         
  -5   7   1       1819.47       1813.08        46.46 o                         
  -4   7   1        287.57        322.40        21.17 o                         
  -3   7   1       1523.61       1485.46        38.30 o                         
  -2   7   1       9656.38       9678.49       199.23 o                         
  -1   7   1       5740.56       5586.32       118.62 o                         
   0   7   1        661.66        659.15        22.46 o                         
   1   7   1       1097.33       1067.00        31.02 o                         
   2   7   1        830.61        814.62        28.48 o                         
   3   7   1       2609.64       2599.51        64.32 o                         
   4   7   1       1634.74       1462.40        56.80 o                         
   5   7   1        935.01        892.85        39.97 o                         
   6   7   1       3440.64       3517.94       127.12 o                         
   7   7   1       3306.23       3120.23       156.67 o                         
 -12   8   1       2185.22       2480.90       155.70 o                         
 -11   8   1         25.22          3.47        28.11 o                         
 -10   8   1        369.54        388.24        43.35 o                         
  -9   8   1       2617.18       2533.12        80.64 o                         
  -8   8   1       5267.52       5247.75       140.46 o                         
  -7   8   1        693.60        666.08        65.68 o                         
  -6   8   1        930.63        937.71        65.93 o                         
  -5   8   1      10927.00      10212.20       290.36 o                         
  -4   8   1       7298.85       7083.63       176.46 o                         
  -3   8   1        141.88        142.82        16.25 o                         
  -2   8   1       1965.23       1998.36        59.56 o                         
  -1   8   1       5183.40       5308.68       135.68 o                         
   0   8   1       8909.69       8712.21       214.21 o                         
   1   8   1       2305.65       2137.91        70.88 o                         
   2   8   1        384.89        371.89        26.27 o                         
   3   8   1       3082.87       2975.31       109.23 o                         
   4   8   1        967.21        834.36        50.98 o                         
   5   8   1        457.70        428.16        64.22 o                         
   6   8   1         44.34         66.27        27.06 o                         
   7   8   1       2048.92       2019.28        89.97 o                         
   8   8   1       2351.64       2490.99       196.57 o                         
   9   8   1        326.10        409.19        75.41 o                         
 -11   9   1       1890.04       1904.93        93.46 o                         
 -10   9   1        325.99        353.89        63.49 o                         
  -9   9   1         30.08         23.17        25.09 o                         
  -8   9   1       1289.66        773.12        66.66 o                         
  -7   9   1       6431.27       5553.49       583.13 o                         
  -6   9   1       2915.05       2965.68       109.40 o                         
  -5   9   1         83.52        110.88        17.50 o                         
  -4   9   1       6529.95       6595.90       167.50 o                         
  -3   9   1       4043.98       3895.06       105.23 o                         
  -2   9   1       1047.95       1065.45        40.51 o                         
  -1   9   1        126.19        123.29        17.21 o                         
   0   9   1       5204.02       5334.82       139.05 o                         
   1   9   1       8370.31       8395.66       304.89 o                         
   2   9   1       1487.78       1354.52        63.58 o                         
   3   9   1         53.59         88.76        25.08 o                         
   4   9   1        571.05        528.38        50.36 o                         
   5   9   1       1751.87       1562.97        75.85 o                         
   6   9   1        641.38        576.30        50.36 o                         
   7   9   1        171.99        213.05        39.94 o                         
   8   9   1       1075.50       1125.58        73.18 o                         
 -11  10   1       1995.85       1968.57       131.85 o                         
 -10  10   1       2838.33       2940.21       171.02 o                         
  -9  10   1       1386.76       1490.78        76.03 o                         
  -8  10   1        115.45        134.77        40.87 o                         
  -7  10   1       3085.93       3113.46       117.49 o                         
  -5  10   1       2783.91       2759.79        82.32 o                         
  -4  10   1        237.61        247.77        23.37 o                         
  -3  10   1       1228.62       1289.60        47.66 o                         
  -2  10   1       2241.74       2334.67        71.55 o                         
  -1  10   1        992.69       1011.14        41.15 o                         
   0  10   1         62.46         77.27        23.47 o                         
   1  10   1       1730.29       1670.89        74.86 o                         
   2  10   1       4664.94       4459.94       190.73 o                         
   3  10   1       1830.76       1758.24        80.49 o                         
   4  10   1        484.13        449.84        45.36 o                         
   5  10   1        124.01        135.40        34.51 o                         
   6  10   1        590.97        448.76       103.15 o                         
   7  10   1       1094.80       1107.00        72.83 o                         
 -10  11   1       1600.63       1671.78       121.64 o                         
  -9  11   1       1981.14       1993.45        92.03 o                         
  -8  11   1       1359.00       1371.09       100.23 o                         
  -7  11   1         12.09          7.65        33.33 o                         
  -6  11   1        647.77        629.88        57.41 o                         
  -5  11   1       4101.76       4081.57       144.53 o                         
  -4  11   1       4812.62       4835.16       131.83 o                         
  -3  11   1        407.77        422.81        30.42 o                         
  -2  11   1        808.55        788.38        39.45 o                         
  -1  11   1       2693.73       2722.45       105.59 o                         
   0  11   1       1251.13       1267.99        65.44 o                         
   1  11   1         80.69         79.20        27.64 o                         
   2  11   1        754.94        711.01        74.69 o                         
   3  11   1       2558.59       2492.56       105.05 o                         
   4  11   1       2463.01       2349.38       151.07 o                         
   5  11   1        123.60        155.10        38.55 o                         
   6  11   1         19.02        -16.06        31.14 o                         
  -9  12   1        879.84        834.25        71.77 o                         
  -7  12   1        942.94        972.99        62.73 o                         
  -6  12   1        218.40        249.22        36.23 o                         
  -5  12   1        202.83        210.77        33.66 o                         
  -4  12   1       3193.55       3104.30        94.56 o                         
  -3  12   1       3774.63       3888.20       140.24 o                         
  -2  12   1        756.34        769.40        54.93 o                         
  -1  12   1        112.41        112.46        42.57 o                         
   0  12   1        541.50        561.09        71.52 o                         
   1  12   1       1711.80       1898.66       203.38 o                         
   2  12   1        502.66        531.14        51.46 o                         
   3  12   1        126.96        143.42        37.68 o                         
   4  12   1       1717.19       1745.41        91.80 o                         
  -7  13   1       1911.94       1760.53        86.41 o                         
  -6  13   1       1095.72       1137.70        65.39 o                         
  -5  13   1        105.70        110.02        31.56 o                         
  -4  13   1         20.56         45.75        29.10 o                         
  -3  13   1       1201.63       1323.36       134.77 o                         
  -2  13   1       3858.83       3986.28       148.10 o                         
  -1  13   1       1308.92       1243.35        72.50 o                         
   0  13   1         35.64          2.96        29.22 o                         
   1  13   1        318.80        336.41        58.63 o                         
   2  13   1        650.80        566.94        56.46 o                         
  -3  14   1          0.74         58.39        43.30 o                         
  -2  14   1       1026.13        932.71        92.44 o                         
  -1  14   1       2459.66       2368.03       146.94 o                         
   0 -14   2        657.45        771.18        83.69 o                         
   1 -14   2       1935.52       1943.16        94.97 o                         
   2 -14   2        961.51       1044.08        69.08 o                         
   3 -14   2         15.73         55.63        42.57 o                         
   5 -14   2       1278.43       1404.66       114.83 o                         
  -2 -13   2        935.49        858.33        65.29 o                         
  -1 -13   2       1418.97       1447.18        78.40 o                         
   0 -13   2        825.98        935.57        85.88 o                         
   1 -13   2        102.10        127.19        34.47 o                         
   2 -13   2       1947.70       2016.87        93.17 o                         
   3 -13   2       1183.49       1208.92        68.53 o                         
   4 -13   2        156.98        100.29        28.46 o                         
   5 -13   2         75.42        106.07        50.11 o                         
   6 -13   2       1201.66       1344.82       104.61 o                         
   7 -13   2       3163.57       3348.79       131.70 o                         
  -5 -12   2       1551.56       1626.53       112.39 o                         
  -4 -12   2        886.37        747.24        61.22 o                         
  -3 -12   2        579.72        587.91        53.26 o                         
  -2 -12   2         18.23          7.30        28.87 o                         
  -1 -12   2        914.02       1018.51        63.69 o                         
   0 -12   2       4632.74       4704.87       164.97 o                         
   1 -12   2       1779.12       1829.89        83.30 o                         
   2 -12   2          2.37          2.98        23.73 o                         
   3 -12   2       2086.05       1957.90       255.68 o                         
   4 -12   2       1784.50       1747.10        78.60 o                         
   5 -12   2        469.82        439.83        41.33 o                         
   6 -12   2         38.29         43.54        26.62 o                         
   7 -12   2       1889.58       2082.62       112.39 o                         
   8 -12   2       2904.93       2869.82       117.10 o                         
  -6 -11   2        336.10        221.92       104.85 o                         
  -5 -11   2         22.17         33.72        30.63 o                         
  -4 -11   2        762.37        667.40        85.88 o                         
  -3 -11   2       2988.04       3011.23       142.07 o                         
  -2 -11   2        239.98        226.36        34.48 o                         
  -1 -11   2         14.78         26.47        23.30 o                         
   0 -11   2        698.71        770.23        72.25 o                         
   1 -11   2       3624.80       3572.79       127.48 o                         
   2 -11   2       4708.86       4552.35       176.62 o                         
   3 -11   2        556.18        591.86        78.33 o                         
   4 -11   2        913.51        990.11        52.98 o                         
   5 -11   2       1956.43       2093.97        85.98 o                         
   6 -11   2       1977.12       1964.92       169.32 o                         
   7 -11   2        266.80        250.35        35.55 o                         
   9 -11   2       4106.95       4261.89       285.85 o                         
  -7 -10   2        181.06        192.56        39.73 o                         
  -6 -10   2       1482.78       1341.90       153.51 o                         
  -5 -10   2       3249.15       3175.34       124.39 o                         
  -4 -10   2          9.49         44.21        36.00 o                         
  -3 -10   2       1773.64       1651.03        76.31 o                         
  -2 -10   2       2136.68       2171.75        88.62 o                         
  -1 -10   2       1299.73       1302.30        63.67 o                         
   0 -10   2        440.02        487.65        39.40 o                         
   1 -10   2        847.92        860.19        54.74 o                         
   2 -10   2       7018.65       6931.67       175.71 o                         
   3 -10   2       6075.59       6310.78       194.31 o                         
   4 -10   2       1117.46       1104.99        43.69 o                         
   5 -10   2        535.58        512.62        31.29 o                         
   6 -10   2       2233.01       2154.84        87.21 o                         
   7 -10   2       1400.40       1448.48        68.98 o                         
   8 -10   2        637.05        780.97        88.79 o                         
   9 -10   2        158.72        215.43        36.08 o                         
  10 -10   2       3239.26       3384.42       202.40 o                         
  -8  -9   2       1575.62       1643.79        83.92 o                         
  -7  -9   2          8.34         -0.78        27.52 o                         
  -6  -9   2        318.05        306.25        38.68 o                         
  -5  -9   2       1211.59       1080.54        60.62 o                         
  -4  -9   2       3592.15       3385.14       124.12 o                         
  -3  -9   2       1798.41       1833.06        78.84 o                         
  -2  -9   2        880.65        807.47        96.34 o                         
  -1  -9   2       3358.15       3275.09       114.23 o                         
   0  -9   2       3597.33       3453.87       117.62 o                         
   1  -9   2        150.87        183.52        17.85 o                         
   2  -9   2         41.85         27.58        11.45 o                         
   3  -9   2       4811.85       4820.38       114.45 o                         
   4  -9   2      10714.51      11010.73       229.74 o                         
   5  -9   2       2725.52       2841.54        70.33 o                         
   6  -9   2          2.61          2.83        15.21 o                         
   7  -9   2       1731.16       1632.05        57.76 o                         
   8  -9   2       2419.15       2353.74        77.45 o                         
   9  -9   2       2142.60       2304.36        77.27 o                         
  10  -9   2         69.01         97.45        33.87 o                         
  11  -9   2       1899.14       1892.18       119.20 o                         
  -9  -8   2        423.59        422.32        82.23 o                         
  -8  -8   2       3553.06       3649.55       143.04 o                         
  -7  -8   2       1961.75       2009.58        81.68 o                         
  -6  -8   2         40.83         46.77        21.48 o                         
  -5  -8   2         66.61         51.87        16.69 o                         
  -4  -8   2       1193.06       1164.78        45.05 o                         
  -3  -8   2       5562.98       5390.35       139.15 o                         
  -2  -8   2       4483.08       4456.03       116.55 o                         
  -1  -8   2          1.85         25.26        12.49 o                         
   0  -8   2       3812.26       3848.68        86.51 o                         
   1  -8   2       4208.50       4112.98        91.38 o                         
   2  -8   2       1514.90       1631.35        48.30 o                         
   3  -8   2         54.12         49.43        10.84 o                         
   4  -8   2       3073.55       3090.68        72.75 o                         
   5  -8   2      16203.78      16046.33       327.87 o                         
   6  -8   2       4692.62       4929.65       156.93 o                         
   7  -8   2         13.05         16.26        15.82 o                         
   8  -8   2       1101.13       1087.78        76.23 o                         
   9  -8   2       2756.41       2700.25        85.42 o                         
  10  -8   2       1283.10       1199.65        67.56 o                         
  11  -8   2        203.97        185.64        39.28 o                         
 -10  -7   2        580.40        560.04        57.84 o                         
  -9  -7   2        929.22       1007.69        69.93 o                         
  -8  -7   2          1.62         29.07        21.74 o                         
  -7  -7   2       2899.30       2946.05        89.75 o                         
  -6  -7   2       1403.42       1322.97        51.30 o                         
  -5  -7   2       2058.52       2017.19        88.66 o                         
  -4  -7   2         69.92         52.56        15.47 o                         
  -3  -7   2       1646.08       1620.34        66.20 o                         
  -2  -7   2      11105.64      10734.95       255.97 o                         
  -1  -7   2      10013.01      10044.57       207.51 o                         
   0  -7   2        738.37        774.57        24.67 o                         
   1  -7   2       3141.46       3240.96        82.58 o                         
   2  -7   2       6573.27       6613.13       139.35 o                         
   3  -7   2       3076.13       3102.51        70.75 o                         
   4  -7   2        726.03        745.76        25.49 o                         
   5  -7   2       4347.33       4488.47       113.10 o                         
   6  -7   2      10513.40      10359.72       253.81 o                         
   7  -7   2       4741.33       4658.03       124.98 o                         
   8  -7   2        169.55        243.29        24.57 o                         
   9  -7   2         24.50         42.03        19.22 o                         
  10  -7   2       1496.06       1540.33        61.93 o                         
  11  -7   2       2860.47       2718.59       113.46 o                         
  12  -7   2       1298.09       1369.63       103.15 o                         
 -10  -6   2        634.14        645.32        62.28 o                         
  -9  -6   2       1124.38       1138.81        73.47 o                         
  -8  -6   2       2248.82       2347.53       141.41 o                         
  -7  -6   2        126.98        106.72        20.53 o                         
  -6  -6   2       1634.70       1669.17        57.21 o                         
  -5  -6   2       7082.85       6944.90       173.88 o                         
  -4  -6   2       1905.15       1658.61       164.69 o                         
  -3  -6   2        120.23        148.06        15.27 o                         
  -2  -6   2       1832.64       1884.97        46.22 o                         
  -1  -6   2       5480.29       5295.27       112.38 o                         
   0  -6   2      13517.71      13427.90       272.21 o                         
   1  -6   2       3494.79       3715.79        92.02 o                         
   2  -6   2        553.75        601.07        20.22 o                         
   3  -6   2       3647.88       3843.42        84.17 o                         
   4  -6   2       7034.15       6970.39       268.09 o                         
   5  -6   2       1394.60       1452.46        38.86 o                         
   6  -6   2       1140.34       1189.59        42.10 o                         
   7  -6   2       6173.50       6084.38       156.99 o                         
   8  -6   2       6786.82       6469.80       168.78 o                         
   9  -6   2       1828.91       1812.95        64.08 o                         
  10  -6   2        125.30        140.78        25.12 o                         
  11  -6   2        937.55        972.29       120.42 o                         
  12  -6   2       1713.95       1645.07        90.25 o                         
 -11  -5   2       1104.83       1002.15        70.14 o                         
 -10  -5   2          9.05         13.47        39.17 o                         
  -9  -5   2        325.53        373.54        42.73 o                         
  -8  -5   2       2677.06       2694.12       140.13 o                         
  -7  -5   2       4109.62       4452.80       160.88 o                         
  -6  -5   2        478.29        506.52        35.56 o                         
  -5  -5   2        489.03        529.90        27.66 o                         
  -4  -5   2       5045.69       4959.44       125.21 o                         
  -3  -5   2       5113.18       5246.08       212.07 o                         
  -2  -5   2       1601.68       1687.75        41.08 o                         
  -1  -5   2       1193.02       1208.72        30.58 o                         
   0  -5   2      12382.87      12593.82       290.27 o                         
   1  -5   2      27031.42      27931.10       556.64 o                         
   2  -5   2       4923.03       4764.13       100.53 o                         
   3  -5   2        502.82        560.46        28.86 o                         
   4  -5   2       3512.11       3493.89        76.91 o                         
   5  -5   2       5379.01       5596.80       119.29 o                         
   6  -5   2       2365.27       2464.04        70.86 o                         
   7  -5   2         11.20         19.89        13.98 o                         
   8  -5   2       5610.01       5479.11       145.51 o                         
   9  -5   2       5511.11       5344.61       145.25 o                         
  10  -5   2       1543.05       1564.26        61.46 o                         
  11  -5   2          4.25          0.09        27.31 o                         
  12  -5   2        288.62        336.39        46.53 o                         
 -11  -4   2       2298.89       2089.72       133.80 o                         
 -10  -4   2       1509.38       1481.51        75.80 o                         
  -9  -4   2        203.97        177.45        31.67 o                         
  -8  -4   2         65.49         81.92        24.59 o                         
  -7  -4   2       2193.28       2261.73        68.47 o                         
  -6  -4   2       9023.71       9090.05       220.71 o                         
  -5  -4   2       6207.05       6186.82       132.40 o                         
  -4  -4   2        695.53        725.41        22.94 o                         
  -3  -4   2       4406.24       4234.58       103.89 o                         
  -2  -4   2      10801.83      11279.23       228.50 o                         
  -1  -4   2       3945.28       4272.21       101.49 o                         
   0  -4   2         36.07         44.38        14.05 o                         
   1  -4   2      21659.95      22864.50       455.08 o                         
   2  -4   2      27709.73      28661.20       570.11 o                         
   3  -4   2       4732.19       4547.44       109.33 o                         
   4  -4   2        237.73        263.85        16.50 o                         
   5  -4   2       2617.52       2678.63        61.21 o                         
   6  -4   2       4237.98       4286.62       112.62 o                         
   7  -4   2       4559.50       4513.65       132.44 o                         
   8  -4   2        122.68        116.43        19.51 o                         
   9  -4   2       1970.48       1947.43        67.41 o                         
  10  -4   2       4428.80       4229.16       122.22 o                         
  11  -4   2       1212.79       1133.10        68.01 o                         
  12  -4   2        260.16        294.86        45.49 o                         
 -12  -3   2        693.30        658.73        57.10 o                         
 -11  -3   2        149.30         64.48        64.71 o                         
 -10  -3   2       2358.97       1882.37       172.24 o                         
  -9  -3   2       2715.92       2673.37       171.02 o                         
  -8  -3   2       1130.96       1204.13        60.20 o                         
  -7  -3   2         32.94         36.45        11.10 o                         
  -6  -3   2       2336.08       2485.99        64.68 o                         
  -5  -3   2      11959.21      12044.84       246.80 o                         
  -4  -3   2      11605.16      11437.58       233.23 o                         
  -3  -3   2        355.75        375.20        13.74 o                         
  -2  -3   2       3188.27       3135.13       105.58 o                         
  -1  -3   2       7169.12       7518.12       185.19 o                         
   0  -3   2       9647.36      10019.33       200.98 o                         
   1  -3   2       3103.40       3312.30        69.52 o                         
   2  -3   2       6998.69       7547.96       175.29 o                         
   3  -3   2      34923.74      35561.12       705.40 o                         
   4  -3   2      17037.70      17261.10       346.75 o                         
   5  -3   2        418.72        352.66        14.97 o                         
   6  -3   2        976.42        988.14        36.26 o                         
   7  -3   2       5833.79       5821.02       150.52 o                         
   8  -3   2       4293.24       4283.63       117.61 o                         
   9  -3   2        820.69        893.59        42.61 o                         
  10  -3   2        655.96        729.94        43.22 o                         
  11  -3   2       2910.80       2819.42       135.26 o                         
  12  -3   2       1244.22       1193.31        73.88 o                         
 -12  -2   2       1085.69       1189.63        73.77 o                         
 -11  -2   2       2624.71       2352.00       418.67 o                         
 -10  -2   2        224.03        270.03        49.63 o                         
  -9  -2   2       3766.01       3715.13       132.92 o                         
  -8  -2   2       4244.12       4112.25       113.67 o                         
  -7  -2   2       2912.92       3109.31        73.29 o                         
  -6  -2   2        368.30        430.31        19.36 o                         
  -5  -2   2       5945.79       6292.58       132.86 o                         
  -4  -2   2      18220.13      18554.36       372.34 o                         
  -3  -2   2      15504.71      15385.95       308.36 o                         
  -2  -2   2        266.89        259.18         8.92 o                         
  -1  -2   2       1270.03       1319.67        50.61 o                         
   0  -2   2       3613.76       3659.57        75.46 o                         
   1  -2   2       9062.03       9461.54       189.90 o                         
   2  -2   2       1028.84       1056.33        25.12 o                         
   3  -2   2       2183.32       2311.11        51.07 o                         
   4  -2   2      15144.51      14990.90       301.60 o                         
   5  -2   2       9085.47       8989.64       185.44 o                         
   6  -2   2       2719.84       2852.92        66.07 o                         
   7  -2   2        468.14        471.79        28.10 o                         
   8  -2   2       2989.12       2884.92        85.51 o                         
   9  -2   2       7253.39       6750.72       177.24 o                         
  10  -2   2       2506.98       2503.93        81.92 o                         
  11  -2   2        100.86        126.78        33.72 o                         
  12  -2   2       1896.83       1882.89        91.30 o                         
 -12  -1   2        232.20        316.53        42.62 o                         
 -11  -1   2       1065.41       1063.01       169.81 o                         
 -10  -1   2       5014.45       4802.71       227.70 o                         
  -9  -1   2       2184.59       2175.63        84.81 o                         
  -8  -1   2       1882.97       1983.81        64.15 o                         
  -7  -1   2       7650.66       7726.71       194.22 o                         
  -6  -1   2       5306.38       5603.79       138.98 o                         
  -5  -1   2        214.26        236.87        12.56 o                         
  -4  -1   2       1744.45       1838.03        42.89 o                         
  -3  -1   2      13201.51      13606.39       272.86 o                         
  -2  -1   2      39004.03      37933.38      1567.19 o                         
  -1  -1   2      19505.91      18255.68       586.38 o                         
   0  -1   2       5122.71       5115.09       103.10 o                         
   1  -1   2       2272.05       2213.90        47.72 o                         
   2  -1   2      16068.92      16116.95       354.86 o                         
   3  -1   2       9577.79       9668.95       293.62 o                         
   4  -1   2        119.66        165.50        11.06 o                         
   5  -1   2      12651.90      12304.25       337.58 o                         
   6  -1   2      18832.92      17864.57       442.50 o                         
   7  -1   2       2129.82       2059.22        64.24 o                         
   8  -1   2        252.71        258.62        23.61 o                         
   9  -1   2       1372.67       1236.81        49.90 o                         
  10  -1   2       3018.12       2853.49        90.19 o                         
  11  -1   2       2408.71       2216.14        96.26 o                         
  12  -1   2         27.92         16.20        31.51 o                         
 -13   0   2       1231.53       1324.38       107.53 o                         
 -12   0   2         20.19         13.23        27.85 o                         
 -11   0   2         64.00         48.43        28.19 o                         
 -10   0   2       2130.16       1781.23       182.23 o                         
  -9   0   2       4501.86       4553.60       216.03 o                         
  -8   0   2       2754.22       2589.88       148.17 o                         
  -7   0   2         46.68         79.84        16.75 o                         
  -6   0   2       5040.78       5113.35       109.59 o                         
  -5   0   2       4073.55       4023.08        86.53 o                         
  -4   0   2       5120.94       5503.18       114.15 o                         
  -3   0   2        140.79        181.21        11.31 o                         
  -2   0   2      11675.85      11384.20       342.29 o                         
  -1   0   2      44514.10      41609.80      1206.72 o                         
   0   0   2       5771.28       5704.58       133.50 o                         
   1   0   2         53.93        104.85         8.89 o                         
   2   0   2       3063.90       3423.82       129.01 o                         
   3   0   2       8704.72       8352.19       170.87 o                         
   4   0   2      18139.06      18492.39       423.40 o                         
   5   0   2       1018.55       1033.34        30.49 o                         
   6   0   2       4219.11       4156.49        99.91 o                         
   7   0   2      11636.74      11700.21       286.03 o                         
   8   0   2       4713.46       4625.71       125.67 o                         
   9   0   2         25.83         38.48        19.28 o                         
  10   0   2        354.71        368.90        31.93 o                         
  11   0   2       3206.18       3196.77       123.42 o                         
  12   0   2       2900.91       2895.63       119.05 o                         
 -13   1   2       1616.78       1487.81        79.64 o                         
 -12   1   2       1892.12       1846.43        87.31 o                         
 -11   1   2        980.84       1086.33        65.49 o                         
 -10   1   2        109.94        104.48        27.15 o                         
  -9   1   2       4975.09       5083.46       164.98 o                         
  -8   1   2      10794.26      10656.46       317.44 o                         
  -7   1   2       5793.40       5769.85       147.62 o                         
  -6   1   2         24.79         56.14        18.62 o                         
  -5   1   2       7763.66       7977.99       193.68 o                         
  -4   1   2      10423.88      10821.72       217.84 o                         
  -3   1   2       3206.22       3296.67        68.80 o                         
  -2   1   2       4607.13       5024.68       102.31 o                         
  -1   1   2      18709.95      18051.18       409.49 o                         
   0   1   2      14852.10      14976.67       298.34 o                         
   1   1   2       2111.93       2066.27        65.44 o                         
   2   1   2       1982.80       2123.44        53.52 o                         
   3   1   2        135.20        137.22        13.07 o                         
   4   1   2       1173.70       1077.68        35.58 o                         
   5   1   2       7008.48       6738.59       290.96 o                         
   6   1   2       4010.50       3991.73       123.60 o                         
   7   1   2        217.41        228.21        21.41 o                         
   8   1   2       4635.69       4760.17       129.05 o                         
   9   1   2       4313.81       4170.61       117.61 o                         
  10   1   2        828.92        808.49        43.63 o                         
  11   1   2         34.66         18.60        28.69 o                         
 -13   2   2        224.40        275.58        44.39 o                         
 -12   2   2       1067.22       1233.15        73.10 o                         
 -11   2   2       3739.73       3740.36       141.38 o                         
 -10   2   2       3327.05       3136.08        95.31 o                         
  -9   2   2         46.90         34.55        12.93 o                         
  -8   2   2       2696.96       2702.74       138.18 o                         
  -7   2   2      11422.34      11282.73       274.44 o                         
  -6   2   2      13434.80      13384.37       320.10 o                         
  -5   2   2        389.51        429.84        20.06 o                         
  -4   2   2       4126.88       4291.05        89.57 o                         
  -3   2   2       4075.65       4119.29        85.76 o                         
  -2   2   2       1570.21       1514.49        33.66 o                         
  -1   2   2      15215.51      15221.92       360.76 o                         
   0   2   2      11306.90      11836.99       270.12 o                         
   1   2   2      17364.13      17856.91       406.44 o                         
   2   2   2      26841.73      27211.89       632.69 o                         
   3   2   2       2676.29       2777.62        62.60 o                         
   4   2   2       1648.46       1869.28        46.40 o                         
   5   2   2       4403.92       4481.32        99.18 o                         
   6   2   2       4707.77       4680.28       139.12 o                         
   7   2   2       2282.19       2335.04        89.28 o                         
   8   2   2          7.79         10.98        13.02 o                         
   9   2   2       2717.89       2789.02       112.15 o                         
  10   2   2       1598.40       1577.19        60.84 o                         
 -13   3   2       2228.47       2279.02        85.78 o                         
 -12   3   2        142.77        143.19        37.14 o                         
 -11   3   2        698.89        718.25        66.31 o                         
 -10   3   2       2304.02       2292.37        75.77 o                         
  -9   3   2       2212.74       2244.40        90.74 o                         
  -8   3   2       1915.62       1785.79        69.98 o                         
  -7   3   2        995.08        967.89        36.83 o                         
  -6   3   2      15089.41      15383.96       366.31 o                         
  -5   3   2      20566.62      20787.62       488.33 o                         
  -4   3   2       3788.08       3580.09        76.52 o                         
  -3   3   2        909.71        911.15        23.26 o                         
  -2   3   2       6690.95       6793.19       138.06 o                         
  -1   3   2      18321.99      18147.57       420.95 o                         
   0   3   2       1322.71       1242.98        32.47 o                         
   1   3   2       1843.51       1932.87        43.68 o                         
   2   3   2      12939.88      12365.47       827.68 o                         
   3   3   2       9247.45       9616.29       198.06 o                         
   4   3   2       4626.26       4832.27       105.24 o                         
   5   3   2         48.64         48.06        10.94 o                         
   6   3   2       1873.09       1970.74        59.70 o                         
   7   3   2       6543.30       6591.71       144.86 o                         
   8   3   2       3464.30       3498.72       101.10 o                         
   9   3   2         31.17         82.71        38.92 o                         
  10   3   2        723.04        710.83        52.11 o                         
  11   3   2       1096.74       1000.34        94.39 o                         
 -13   4   2       1542.67       1362.66        80.67 o                         
 -12   4   2       3317.50       3154.75       101.76 o                         
 -11   4   2       1138.10       1186.37        53.54 o                         
 -10   4   2        421.49        457.02        33.61 o                         
  -9   4   2       2713.55       2650.96        97.55 o                         
  -8   4   2       3114.30       3238.49       190.97 o                         
  -7   4   2       1419.92       1378.33        46.75 o                         
  -6   4   2          4.16         24.36        12.85 o                         
  -5   4   2      12602.62      12731.29       258.17 o                         
  -4   4   2      19759.21      19611.99       393.11 o                         
  -3   4   2       9852.30       9928.96       201.44 o                         
  -2   4   2        592.50        639.39        17.90 o                         
  -1   4   2        945.78        791.68        81.41 o                         
   0   4   2       8334.50       8301.47       169.02 o                         
   1   4   2       8066.04       8206.02       167.99 o                         
   2   4   2        485.81        560.44        19.69 o                         
   3   4   2       8921.05       9362.63       401.89 o                         
   4   4   2       9803.09      10388.19       251.63 o                         
   5   4   2       2247.53       2395.49        70.70 o                         
   6   4   2        303.84        327.53        24.85 o                         
   7   4   2        558.85        572.86        33.73 o                         
   8   4   2       4203.03       4089.24       198.75 o                         
   9   4   2       3089.08       3105.39       116.59 o                         
  10   4   2         99.81         99.83        29.68 o                         
  11   4   2         57.45         28.71        42.33 o                         
 -13   5   2          3.47         -4.86        56.68 o                         
 -12   5   2       1385.87       1389.62        62.40 o                         
 -11   5   2       4400.23       4441.74       128.68 o                         
 -10   5   2       3578.50       3428.27       102.49 o                         
  -9   5   2          0.65         13.14        18.46 o                         
  -8   5   2       2464.07       2294.22       177.95 o                         
  -7   5   2       3209.35       3241.11        89.92 o                         
  -6   5   2       4712.47       4712.79       121.21 o                         
  -5   5   2        114.97        134.34        10.77 o                         
  -4   5   2       9530.74       9612.07       197.01 o                         
  -3   5   2      21166.54      20885.04       418.31 o                         
  -2   5   2       7026.14       6886.41       161.98 o                         
  -1   5   2        749.25        742.84        26.35 o                         
   0   5   2       1385.48       1365.79        33.33 o                         
   1   5   2       7201.11       6906.34       304.86 o                         
   2   5   2      10978.63      10681.26       219.72 o                         
   3   5   2         47.03         59.21        12.26 o                         
   4   5   2       1790.56       1738.61        53.15 o                         
   5   5   2       5523.40       5625.53       124.91 o                         
   6   5   2       2397.65       2508.92        65.13 o                         
   7   5   2        149.63        202.24        23.63 o                         
   8   5   2         68.67         92.59        39.65 o                         
   9   5   2       1596.66       1581.41       152.05 o                         
  10   5   2       2390.97       2286.68       111.66 o                         
 -12   6   2         66.81         93.90        27.74 o                         
 -11   6   2       1520.36       1486.35        60.53 o                         
 -10   6   2       4277.98       4279.47       122.16 o                         
  -9   6   2       3135.40       3111.67       111.70 o                         
  -8   6   2       1304.98       1258.26        46.89 o                         
  -7   6   2       1000.49       1012.35        39.02 o                         
  -6   6   2       2710.01       2573.97        72.69 o                         
  -5   6   2       4389.57       4464.18        97.36 o                         
  -4   6   2       1587.29       1503.82        38.39 o                         
  -3   6   2        754.84        717.02        25.09 o                         
  -2   6   2      17348.02      16814.98       338.45 o                         
  -1   6   2      14667.99      14396.17       290.58 o                         
   0   6   2       2431.92       2499.68        56.95 o                         
   1   6   2        570.47        525.66        19.14 o                         
   2   6   2       3614.70       3551.06        80.37 o                         
   3   6   2       8111.22       7916.02       168.05 o                         
   4   6   2       3591.18       3582.11       120.38 o                         
   5   6   2        696.85        731.20        42.21 o                         
   6   6   2       2736.80       2702.55        96.50 o                         
   7   6   2       3172.37       3144.05        93.63 o                         
   8   6   2        440.01        428.39        43.98 o                         
   9   6   2         42.40        -16.54        41.84 o                         
  10   6   2       1739.04       1893.16       132.34 o                         
 -12   7   2        990.30       1019.37        54.63 o                         
 -11   7   2         26.53         51.96        23.23 o                         
 -10   7   2        626.64        620.68        39.64 o                         
  -9   7   2       4603.08       4547.04       153.03 o                         
  -8   7   2       5785.61       5588.67       147.15 o                         
  -7   7   2        550.07        533.64        29.49 o                         
  -6   7   2        200.26        216.26        19.19 o                         
  -5   7   2       1083.15       1083.92        32.04 o                         
  -4   7   2       1474.47       1520.42        39.61 o                         
  -3   7   2       9989.23       9892.53       239.06 o                         
  -2   7   2        724.79        803.83        35.10 o                         
  -1   7   2       9085.91       8975.54       218.26 o                         
   0   7   2      11643.17      11518.37       277.09 o                         
   1   7   2       2458.98       2490.29        71.46 o                         
   2   7   2        287.47        328.80        23.67 o                         
   3   7   2       1547.29       1592.88        65.50 o                         
   4   7   2       3236.05       3431.54        98.13 o                         
   5   7   2       3154.68       3210.27       117.00 o                         
   6   7   2        103.28        126.46        28.40 o                         
   7   7   2       1354.68       1299.29        68.17 o                         
   8   7   2        614.15        596.51        78.33 o                         
   9   7   2        642.82        655.38        83.20 o                         
 -12   8   2        844.41        884.54        94.39 o                         
 -11   8   2       1804.68       1690.15        85.27 o                         
 -10   8   2        861.93        814.33        56.42 o                         
  -9   8   2         72.85         60.53        25.06 o                         
  -8   8   2       5436.10       5466.74       184.23 o                         
  -7   8   2       9201.86       8792.67       363.94 o                         
  -6   8   2       2880.31       2777.09       102.17 o                         
  -5   8   2         50.47         60.23        14.60 o                         
  -4   8   2       2648.64       2605.34        91.14 o                         
  -3   8   2       4736.26       4802.74       124.52 o                         
  -2   8   2       1844.35       1753.43        54.45 o                         
  -1   8   2         65.84         61.48        13.98 o                         
   0   8   2       3179.56       3173.17        88.12 o                         
   1   8   2       4532.48       4458.87       126.53 o                         
   2   8   2       3014.77       3074.03        88.65 o                         
   3   8   2         65.85         43.08        46.95 o                         
   4   8   2        836.24        812.75        50.73 o                         
   5   8   2       2684.25       2480.91       149.37 o                         
   6   8   2       2832.83       2734.76       108.07 o                         
   7   8   2         39.78         43.12        65.93 o                         
   8   8   2        122.96         82.71        48.65 o                         
 -11   9   2       1081.65       1069.91        70.02 o                         
 -10   9   2       1855.83       1808.01       126.02 o                         
  -9   9   2        669.46        624.22       140.86 o                         
  -8   9   2         36.97         39.07        24.24 o                         
  -7   9   2       2952.16       2895.66       109.40 o                         
  -6   9   2       7576.43       7143.79       229.46 o                         
  -5   9   2       3410.85       3325.02       114.37 o                         
  -4   9   2        225.67        247.29        22.12 o                         
  -3   9   2        541.92        527.52        30.02 o                         
  -2   9   2       4581.23       4613.15       122.54 o                         
  -1   9   2       2236.47       2237.10        68.20 o                         
   0   9   2        918.74        919.26        38.48 o                         
   1   9   2       1685.64       1665.58        57.06 o                         
   2   9   2       3137.90       3075.37       112.48 o                         
   3   9   2       2034.26       2010.30        86.36 o                         
   4   9   2        577.93        573.84        46.97 o                         
   5   9   2        321.95        325.19        40.68 o                         
   6   9   2       1937.27       1971.78        90.30 o                         
   7   9   2       1900.91       1833.73        89.45 o                         
 -11  10   2         15.65         23.84        44.76 o                         
 -10  10   2        552.94        536.66        73.96 o                         
  -9  10   2       1110.16       1026.42        82.47 o                         
  -8  10   2       1465.74       1423.03        71.55 o                         
  -7  10   2        532.28        598.38        86.61 o                         
  -6  10   2       1015.32        482.65        53.52 o                         
  -5  10   2       6697.24       6746.84       174.28 o                         
  -4  10   2       4499.05       4339.55       118.52 o                         
  -3  10   2       1865.61       1771.12        59.57 o                         
  -2  10   2        759.63        758.94        36.83 o                         
  -1  10   2       3547.95       3476.09       145.81 o                         
   0  10   2       3633.16       3613.00       102.69 o                         
   1  10   2        564.51        570.04        77.60 o                         
   2  10   2        463.67        458.70        79.79 o                         
   3  10   2       2395.16       2296.66        96.49 o                         
   4  10   2        609.90        637.27        54.10 o                         
   5  10   2        195.05        198.43        37.85 o                         
   6  10   2         12.11         -1.36        26.01 o                         
  -9  11   2         75.75         76.53        40.38 o                         
  -8  11   2        938.43        930.97        60.87 o                         
  -7  11   2       3004.43       3067.84       119.84 o                         
  -6  11   2        905.93        808.28        53.41 o                         
  -5  11   2        419.33        419.55        40.11 o                         
  -4  11   2       5177.59       5149.62       139.74 o                         
  -3  11   2       3693.44       3617.13       104.23 o                         
  -2  11   2        600.84        561.49        34.88 o                         
  -1  11   2          1.42         10.71        23.34 o                         
   0  11   2       1063.88       1102.27        60.75 o                         
   1  11   2       3310.27       3195.77       122.00 o                         
   2  11   2       1341.93       1289.48        70.02 o                         
   3  11   2         47.95         44.04        31.76 o                         
   4  11   2        372.74        362.23        45.12 o                         
   5  11   2        731.07        732.32        61.83 o                         
  -8  12   2          8.08         -2.82        27.08 o                         
  -7  12   2        520.36        623.87        53.34 o                         
  -6  12   2       1652.87       1702.01        80.63 o                         
  -5  12   2       2115.67       2256.93        94.93 o                         
  -4  12   2         15.39          5.68        19.91 o                         
  -3  12   2       2218.54       2377.73        79.05 o                         
  -2  12   2       3320.11       3259.47       124.37 o                         
  -1  12   2        926.18        924.80       118.72 o                         
   0  12   2         34.54         45.72        30.41 o                         
   1  12   2        458.03        451.40        48.28 o                         
   2  12   2       2355.43       2298.21       103.56 o                         
   3  12   2       1519.77       1636.05        88.15 o                         
  -7  13   2          6.24         46.42        29.92 o                         
  -6  13   2        348.24        372.26        43.42 o                         
  -5  13   2       1007.23       1040.15        63.02 o                         
  -4  13   2       1350.02       1475.50        77.48 o                         
  -3  13   2        146.63        171.06        36.21 o                         
  -2  13   2        349.49        361.76        75.66 o                         
  -1  13   2       1755.70       1650.90        85.37 o                         
   0  13   2       1335.85       1398.18        78.19 o                         
   1  13   2        274.90        236.04        42.07 o                         
  -3  14   2       1030.31        916.17        94.39 o                         
  -2  14   2        692.16        779.45        86.12 o                         
   0 -14   3        824.65        853.93        67.21 o                         
   1 -14   3         61.72        116.22        35.77 o                         
   2 -14   3        618.55        561.36        54.66 o                         
   3 -14   3        889.43        834.57        63.76 o                         
   4 -14   3        852.79        959.96       100.23 o                         
  -3 -13   3        533.63        593.59        71.04 o                         
  -2 -13   3        105.50         97.16        49.63 o                         
  -1 -13   3       1326.06       1505.15        98.04 o                         
   0 -13   3       4607.35       4841.80       172.39 o                         
   1 -13   3       1790.47       2020.67        92.48 o                         
   2 -13   3          2.19         18.04        37.71 o                         
   3 -13   3        708.46        773.62        58.68 o                         
   4 -13   3       1899.98       2013.33        89.46 o                         
   5 -13   3       1433.86       1815.31       126.02 o                         
   6 -13   3         21.34         79.31        48.65 o                         
   7 -13   3        354.32        366.69        45.41 o                         
  -5 -12   3        299.29        367.34        58.87 o                         
  -4 -12   3        292.42        382.29        47.93 o                         
  -3 -12   3       1720.71       1695.42       145.72 o                         
  -2 -12   3        520.01        544.07        50.85 o                         
  -1 -12   3        102.69         86.30        29.80 o                         
   0 -12   3        757.50        718.72        54.72 o                         
   1 -12   3       2674.53       2758.54       108.10 o                         
   3 -12   3        321.69        324.06        37.89 o                         
   4 -12   3        666.38        744.96        62.28 o                         
   5 -12   3       1234.49       1323.43        66.85 o                         
   6 -12   3       2553.53       2576.23       104.05 o                         
   7 -12   3       1074.23       1148.07        78.09 o                         
   8 -12   3         71.15        108.99        48.17 o                         
  -6 -11   3       1602.49        778.48        72.50 o                         
  -5 -11   3       2615.91       2590.33       155.45 o                         
  -4 -11   3        389.90        342.84        42.25 o                         
  -3 -11   3        372.68        415.46        62.28 o                         
  -2 -11   3        972.55        934.36        59.05 o                         
  -1 -11   3       1560.40       1505.42        71.27 o                         
   0 -11   3        941.48        894.21        53.40 o                         
   1 -11   3        453.85        447.11        41.36 o                         
   2 -11   3       4597.42       4302.52       146.10 o                         
   3 -11   3       3266.73       3323.24       118.79 o                         
   4 -11   3       1223.54       1231.07        48.70 o                         
   5 -11   3        268.34        284.20        33.63 o                         
   6 -11   3       1427.37       1421.20        85.63 o                         
   7 -11   3       2589.81       2685.23       107.33 o                         
   8 -11   3       1757.34       1828.93       124.56 o                         
   9 -11   3          2.71         61.79        47.20 o                         
  -7 -10   3         99.57        128.20        36.69 o                         
  -6 -10   3         36.85         28.73        28.13 o                         
  -5 -10   3       3255.60       3151.84       122.39 o                         
  -4 -10   3       2929.51       2862.60       112.13 o                         
  -3 -10   3       1817.79       1867.47       114.83 o                         
  -2 -10   3        109.01         82.15        34.79 o                         
  -1 -10   3       1111.79       1182.65        58.63 o                         
   0 -10   3       1837.51       1864.47        77.17 o                         
   1 -10   3       3078.34       3076.44       147.91 o                         
   2 -10   3         84.47         80.71        22.03 o                         
   3 -10   3       4140.51       4201.82       113.63 o                         
   4 -10   3       6645.09       6808.77       173.51 o                         
   5 -10   3       1765.03       1819.94        60.27 o                         
   6 -10   3          2.57         30.62        21.48 o                         
   7 -10   3       1713.73       1711.25        76.85 o                         
   8 -10   3       2990.38       3065.06       200.21 o                         
   9 -10   3       4244.67       3737.17       209.70 o                         
  10 -10   3         62.36         64.71        50.11 o                         
  -8  -9   3        871.95        906.44        81.25 o                         
  -7  -9   3        684.90        666.33        57.17 o                         
  -6  -9   3        232.77        215.94        35.41 o                         
  -5  -9   3         77.97         34.26        32.84 o                         
  -4  -9   3       1000.00       1016.68        45.56 o                         
  -3  -9   3       7325.03       7099.31       219.82 o                         
  -2  -9   3       2611.20       2501.85        75.08 o                         
  -1  -9   3          5.29         21.41        14.09 o                         
   0  -9   3       1002.39       1089.40        41.26 o                         
   1  -9   3       1694.53       1816.52        54.22 o                         
   2  -9   3       4946.55       5022.33       111.38 o                         
   3  -9   3       1728.63       1756.42        47.54 o                         
   4  -9   3       2879.21       2993.76        72.41 o                         
   5  -9   3       5456.05       5600.13       124.31 o                         
   6  -9   3       3039.08       3010.76        87.98 o                         
   7  -9   3        183.89        163.58        33.58 o                         
   8  -9   3        450.48        513.12        34.55 o                         
   9  -9   3       3806.52       3949.35       144.77 o                         
  10  -9   3       4176.57       4209.42       156.07 o                         
  11  -9   3        579.69        609.64        73.96 o                         
  -9  -8   3       1384.22       1468.07        83.13 o                         
  -8  -8   3         29.50         48.58        23.88 o                         
  -7  -8   3        799.14        781.32        44.96 o                         
  -6  -8   3       1751.43       1728.41        69.54 o                         
  -5  -8   3       1617.53       1027.10        67.63 o                         
  -4  -8   3        100.69        115.63        18.70 o                         
  -3  -8   3       2593.27       2492.82        74.17 o                         
  -2  -8   3      12318.61      11932.49       285.05 o                         
  -1  -8   3       3359.50       3325.58        90.42 o                         
   0  -8   3        200.72        236.97        16.93 o                         
   1  -8   3       1003.58       1036.53        31.41 o                         
   2  -8   3       5055.12       5150.26       112.23 o                         
   3  -8   3       3171.12       3234.99        75.00 o                         
   4  -8   3       1684.63       1667.16        45.08 o                         
   5  -8   3         62.01         82.87        13.01 o                         
   6  -8   3       3893.87       3968.60       130.67 o                         
   7  -8   3       4888.28       4863.28       131.07 o                         
   8  -8   3        329.93        305.37        27.64 o                         
   9  -8   3        131.06        194.89        34.22 o                         
  10  -8   3       2272.20       2284.95       100.45 o                         
  11  -8   3       3893.97       3889.55       192.67 o                         
 -10  -7   3        371.31        451.37        53.90 o                         
  -9  -7   3       2353.36       2423.15       165.18 o                         
  -8  -7   3       4693.65       4898.09       194.73 o                         
  -7  -7   3        906.03        917.86        44.92 o                         
  -6  -7   3       1694.76       1616.48        57.64 o                         
  -5  -7   3       5083.56       5087.28       159.97 o                         
  -4  -7   3        248.23        261.43        26.18 o                         
  -3  -7   3        889.38        857.16        34.82 o                         
  -2  -7   3        167.75        173.46        17.38 o                         
  -1  -7   3       6983.15       6964.77       147.04 o                         
   0  -7   3      13196.97      13280.26       309.04 o                         
   1  -7   3       1174.15       1236.10        34.17 o                         
   2  -7   3        242.88        243.13        14.81 o                         
   3  -7   3       2340.29       2461.90        58.63 o                         
   4  -7   3       9331.41       9574.14       199.17 o                         
   5  -7   3       7272.90       7202.27       248.21 o                         
   6  -7   3         93.75        122.71        17.72 o                         
   7  -7   3       7855.83       7758.88       197.01 o                         
   8  -7   3       2797.42       2720.09        83.23 o                         
   9  -7   3       1147.24       1082.60        61.30 o                         
  10  -7   3        105.73         95.50        52.06 o                         
  11  -7   3       1777.26       1697.38        86.62 o                         
 -11  -6   3        380.53        429.13        73.47 o                         
 -10  -6   3        207.88        233.78        41.03 o                         
  -9  -6   3        101.07         99.89        32.13 o                         
  -8  -6   3       2906.96       3053.10        92.62 o                         
  -7  -6   3       6788.90       6795.00       174.92 o                         
  -6  -6   3       1415.54       1463.57        52.12 o                         
  -5  -6   3        447.66        472.55        28.13 o                         
  -4  -6   3        820.12        664.35       102.93 o                         
  -3  -6   3       5380.77       5243.11       131.38 o                         
  -2  -6   3       4251.10       4287.92        93.43 o                         
  -1  -6   3          5.54         19.06         6.56 o                         
   0  -6   3       7809.41       7867.76       162.70 o                         
   1  -6   3      12761.25      12790.82       259.74 o                         
   2  -6   3       7583.88       8122.60       168.23 o                         
   3  -6   3         90.59        106.10        10.25 o                         
   4  -6   3       4786.58       5044.74       108.93 o                         
   5  -6   3       8579.35       8688.65       181.46 o                         
   6  -6   3       8845.92       9052.09       223.84 o                         
   7  -6   3        179.21        184.96        28.11 o                         
   8  -6   3       1712.91       1753.06        60.13 o                         
   9  -6   3       2919.75       2849.21        88.86 o                         
  10  -6   3       1399.76       1539.88        77.73 o                         
  11  -6   3        201.20        177.02        37.37 o                         
  12  -6   3        902.67        865.08        89.52 o                         
 -11  -5   3        508.33        512.60        77.36 o                         
 -10  -5   3       1781.94       1762.44        86.41 o                         
  -9  -5   3        368.42        422.85        44.47 o                         
  -8  -5   3         17.15         35.44        23.85 o                         
  -7  -5   3       4080.31       4229.09       135.66 o                         
  -6  -5   3       7771.43       7805.93       193.21 o                         
  -5  -5   3       4359.67       4358.95       113.93 o                         
  -4  -5   3          0.43         16.15        15.50 o                         
  -3  -5   3       3024.10       2809.31       264.11 o                         
  -2  -5   3       7735.87       7997.36       196.85 o                         
  -1  -5   3       3436.18       3185.05        78.46 o                         
   0  -5   3         77.46         62.63         8.54 o                         
   1  -5   3       1641.31       1451.93        35.55 o                         
   2  -5   3       7839.43       7648.75       157.72 o                         
   3  -5   3       6468.78       6799.24       141.53 o                         
   4  -5   3       1520.33       1698.12        47.95 o                         
   5  -5   3        916.22        925.26        28.33 o                         
   6  -5   3       8079.75       8432.47       208.74 o                         
   7  -5   3      13032.54      12932.80       314.78 o                         
   8  -5   3       1212.22       1244.61        60.56 o                         
   9  -5   3        514.88        521.87        51.90 o                         
  10  -5   3       2102.64       2214.86       124.31 o                         
  11  -5   3       1501.16       1338.09        74.28 o                         
  12  -5   3        415.72        388.22        49.79 o                         
 -12  -4   3       1505.05       1629.93       122.12 o                         
 -11  -4   3         81.28        120.03        35.54 o                         
 -10  -4   3        913.16        965.42       142.32 o                         
  -9  -4   3       1677.10       1647.63        77.37 o                         
  -8  -4   3       1266.61       1108.55        59.15 o                         
  -7  -4   3        269.80        298.65        26.01 o                         
  -6  -4   3       1920.97       2062.87        62.24 o                         
  -5  -4   3      16757.76      16743.18       391.21 o                         
  -4  -4   3       8709.08       8928.78       184.15 o                         
  -3  -4   3        139.66        162.34        15.33 o                         
  -2  -4   3       3463.80       3593.54        89.81 o                         
  -1  -4   3       5796.69       5796.01       119.33 o                         
   0  -4   3      10564.14      10511.39       212.34 o                         
   1  -4   3       5230.09       5366.07       111.39 o                         
   2  -4   3       3563.74       3633.22        77.75 o                         
   3  -4   3      10943.95      11024.92       255.86 o                         
   4  -4   3       3991.21       3966.88        86.13 o                         
   5  -4   3       1355.16       1423.06        50.42 o                         
   6  -4   3        289.40        315.69        21.84 o                         
   7  -4   3       6497.65       6359.89       163.50 o                         
   8  -4   3       7560.13       7444.61       191.11 o                         
   9  -4   3       3045.98       2988.51        91.34 o                         
  10  -4   3         66.44        107.13        29.90 o                         
  11  -4   3        883.57        818.83        62.02 o                         
  12  -4   3       1359.08       1469.62        82.51 o                         
 -12  -3   3       1982.97       1945.73        94.36 o                         
 -11  -3   3       2041.78       2016.06        92.61 o                         
 -10  -3   3         38.14        136.57        31.47 o                         
  -9  -3   3        250.24        292.76        36.23 o                         
  -8  -3   3        800.53        883.56        52.72 o                         
  -7  -3   3       3480.31       3596.23        97.38 o                         
  -6  -3   3       1279.19       1349.81        37.35 o                         
  -5  -3   3        413.17        412.22        34.20 o                         
  -4  -3   3      14998.63      15109.47       346.92 o                         
  -3  -3   3      11195.30      11192.59       261.15 o                         
  -2  -3   3       5438.93       5465.40       163.11 o                         
  -1  -3   3         23.81         63.82         6.95 o                         
   0  -3   3      15768.89      16197.03       322.86 o                         
   1  -3   3      13550.94      13946.11       279.40 o                         
   2  -3   3      14135.25      14065.07       282.41 o                         
   3  -3   3        212.44        264.49        13.15 o                         
   4  -3   3       8811.68       8918.94       183.38 o                         
   5  -3   3       6895.20       6771.77       142.47 o                         
   6  -3   3       1237.73       1283.18        35.55 o                         
   7  -3   3         20.90         25.72        14.16 o                         
   8  -3   3       3403.49       3352.23       139.89 o                         
   9  -3   3       7906.40       7661.10       199.04 o                         
  10  -3   3       4071.38       4083.87       317.72 o                         
  11  -3   3          8.60          3.40        28.26 o                         
  12  -3   3        565.87        556.83        69.58 o                         
 -12  -2   3        268.23        241.96        40.72 o                         
 -11  -2   3       2874.69       2581.43       206.05 o                         
 -10  -2   3       6667.59       6591.04       217.48 o                         
  -9  -2   3        710.27        741.07        69.58 o                         
  -8  -2   3       1035.71       1059.09        42.91 o                         
  -7  -2   3       3084.81       3163.35        74.04 o                         
  -6  -2   3       1290.16       1321.21        36.06 o                         
  -5  -2   3       4402.72       4461.92        96.66 o                         
  -4  -2   3         58.03         95.07         8.07 o                         
  -3  -2   3      16831.12      17355.24       515.26 o                         
  -2  -2   3      24508.65      22150.46       897.08 o                         
  -1  -2   3        322.82        311.25        13.56 o                         
   0  -2   3         73.77         70.45        21.16 o                         
   1  -2   3       3907.25       3896.80        80.91 o                         
   2  -2   3      27864.69      28270.37       561.48 o                         
   3  -2   3      12206.95      12113.90       244.59 o                         
   4  -2   3        418.09        458.75        17.22 o                         
   5  -2   3       7571.53       7511.23       157.51 o                         
   6  -2   3       2371.63       2378.71        57.96 o                         
   7  -2   3       1821.74       1785.64        58.30 o                         
   8  -2   3        464.53        452.54        30.62 o                         
   9  -2   3       1151.13       1183.58        48.90 o                         
  10  -2   3       5320.95       5226.08       179.07 o                         
  11  -2   3       3239.39       3064.24       122.82 o                         
  12  -2   3        207.32        230.13        43.15 o                         
 -13  -1   3        615.02        271.49        58.39 o                         
 -12  -1   3        366.31        229.11        36.11 o                         
 -11  -1   3         41.78         71.79        29.78 o                         
 -10  -1   3       2153.57       2228.32        94.34 o                         
  -9  -1   3       6601.78       6595.02       173.09 o                         
  -8  -1   3       4943.32       5026.83       134.50 o                         
  -7  -1   3          7.92         40.49        13.79 o                         
  -6  -1   3       1270.19       1294.77        35.39 o                         
  -5  -1   3      10636.80      11159.16       228.06 o                         
  -4  -1   3      14715.03      15597.11       313.42 o                         
  -3  -1   3        324.71        333.56        17.13 o                         
  -2  -1   3      10723.34      10619.23       318.31 o                         
  -1  -1   3      55863.51      47020.93      1068.43 o                         
   0  -1   3       7285.25       7277.17       146.59 o                         
   1  -1   3        719.23        826.80        22.96 o                         
   2  -1   3      10558.91      10864.57       339.13 o                         
   3  -1   3      14998.46      14858.16       568.36 o                         
   4  -1   3      12704.80      12166.54       347.97 o                         
   5  -1   3        813.87        797.95        26.68 o                         
   6  -1   3       1646.32       1620.13        44.09 o                         
   7  -1   3       1867.52       1834.64        59.68 o                         
   8  -1   3       1603.08       1668.95        58.22 o                         
   9  -1   3       1172.67       1104.22        46.93 o                         
  10  -1   3        314.39        313.05        38.99 o                         
  11  -1   3       3479.68       3475.71       208.24 o                         
  12  -1   3       2584.21       2662.62       114.01 o                         
 -13   0   3       1010.06       1100.08       107.04 o                         
 -11   0   3        487.81        574.13        51.47 o                         
 -10   0   3         11.22         39.65        20.14 o                         
  -9   0   3       1131.88       1159.86        47.42 o                         
  -8   0   3      10059.27      10199.63       253.18 o                         
  -7   0   3       9180.01       9329.39       230.84 o                         
  -6   0   3         57.79         64.27         8.05 o                         
  -5   0   3       2042.51       2084.79        48.38 o                         
  -4   0   3      12448.78      12928.43       260.28 o                         
  -3   0   3       9132.39       8677.71       175.63 o                         
  -2   0   3        886.46        964.98        27.08 o                         
  -1   0   3        183.28        190.34         8.68 o                         
   0   0   3      12306.31      11925.44       238.59 o                         
   1   0   3      22712.67      21774.46       433.33 o                         
   2   0   3        322.28        296.76        14.40 o                         
   3   0   3        377.01        416.72        28.61 o                         
   4   0   3      12500.97      12174.93       401.28 o                         
   5   0   3      21943.38      21973.00       443.47 o                         
   6   0   3       3406.77       3386.43        79.13 o                         
   7   0   3        357.06        404.64        27.58 o                         
   8   0   3       3363.65       3330.23        96.47 o                         
   9   0   3       1267.78       1277.19       108.60 o                         
  10   0   3        811.92        877.40       114.58 o                         
  11   0   3         16.83         23.46        29.15 o                         
  12   0   3       1167.35       1285.04       113.85 o                         
 -13   1   3        121.62        172.77        40.98 o                         
 -12   1   3        914.04        986.72        92.44 o                         
 -11   1   3       1146.86       1095.11        98.19 o                         
 -10   1   3        871.83        892.43        43.80 o                         
  -9   1   3        998.70       1034.48        55.97 o                         
  -8   1   3        577.00        552.01        68.12 o                         
  -7   1   3       9986.42       9881.48       303.00 o                         
  -6   1   3      11824.53      11938.03       358.61 o                         
  -5   1   3       1802.37       1949.25        51.69 o                         
  -4   1   3        384.39        367.23        16.01 o                         
  -3   1   3       5101.03       5311.48       109.29 o                         
  -2   1   3      32736.46      32108.66       709.29 o                         
  -1   1   3      22157.89      22286.99       515.77 o                         
   0   1   3       1305.93       1366.21        31.04 o                         
   1   1   3      27163.21      27416.68       544.11 o                         
   2   1   3       8103.81       8009.93       191.78 o                         
   3   1   3        559.12        507.40        27.25 o                         
   4   1   3        200.26        215.37        13.48 o                         
   5   1   3       7048.06       7047.08       348.37 o                         
   6   1   3      14970.35      14821.91       354.03 o                         
   7   1   3       5149.37       4697.69       383.59 o                         
   8   1   3          2.33         28.05        16.64 o                         
   9   1   3       1361.53       1329.55        52.73 o                         
  10   1   3       1322.63       1347.49        88.79 o                         
  11   1   3        768.12        816.20        61.70 o                         
 -13   2   3       2214.56       2335.56       106.07 o                         
 -12   2   3        557.74        496.34        60.82 o                         
 -11   2   3        135.32        113.02        23.35 o                         
 -10   2   3       1073.98        949.69        56.57 o                         
  -9   2   3       3614.45       3635.62       103.71 o                         
  -8   2   3       2457.76       2424.93        72.95 o                         
  -7   2   3        608.63        663.08        29.85 o                         
  -6   2   3       6778.71       6503.25       161.67 o                         
  -5   2   3      10168.79       9948.88       202.37 o                         
  -4   2   3       9364.80      10069.52       203.35 o                         
  -3   2   3         28.11         31.71         6.25 o                         
  -2   2   3      13529.75      13681.90       273.26 o                         
  -1   2   3      24767.00      24733.96       491.51 o                         
   0   2   3      12478.66      12565.15       251.61 o                         
   1   2   3        234.01        297.35        13.36 o                         
   2   2   3       5668.79       5643.46       227.70 o                         
   3   2   3       2055.76       1996.62        48.17 o                         
   4   2   3       3164.81       3224.20        73.85 o                         
   5   2   3        871.54        911.97        29.86 o                         
   6   2   3       1591.98       1521.62        76.39 o                         
   7   2   3       7263.20       7377.01       160.05 o                         
   8   2   3       6552.65       6327.75       166.00 o                         
   9   2   3       1213.67       1203.33        62.57 o                         
  10   2   3        356.27        386.81        63.25 o                         
 -13   3   3       1530.82       1555.97        69.02 o                         
 -12   3   3       5123.11       5243.20       182.62 o                         
 -11   3   3       1588.33        720.58        76.87 o                         
 -10   3   3         29.33         60.28        19.88 o                         
  -9   3   3       1694.48       1838.62        61.80 o                         
  -8   3   3       5472.50       5455.97       142.54 o                         
  -7   3   3       4478.41       4465.64       117.09 o                         
  -6   3   3         16.29         44.28        12.62 o                         
  -5   3   3       8061.52       8130.82       166.91 o                         
  -4   3   3      11828.35      11920.88       241.01 o                         
  -3   3   3       5007.44       4861.47       118.77 o                         
  -2   3   3        110.71        158.43        11.59 o                         
  -1   3   3       1945.49       1998.88        52.80 o                         
   0   3   3      14629.38      14671.47       335.40 o                         
   1   3   3      17516.33      17382.40       348.28 o                         
   2   3   3       2819.44       2889.91        65.21 o                         
   3   3   3       1493.34       1463.07        38.36 o                         
   4   3   3       4743.82       4949.59       108.64 o                         
   5   3   3       2874.82       2929.75        70.49 o                         
   6   3   3        706.30        707.75        30.06 o                         
   7   3   3        678.75        678.02        35.39 o                         
   8   3   3       4374.96       4498.68       125.13 o                         
   9   3   3       3979.76       4036.19       116.71 o                         
  11   3   3          5.03        -18.98        33.57 o                         
 -13   4   3         33.61         12.06        25.73 o                         
 -12   4   3       1649.75       1239.31       224.78 o                         
 -11   4   3       4523.78       4552.62       232.57 o                         
 -10   4   3       3602.89       3607.25       111.47 o                         
  -9   4   3         29.72         59.35        17.10 o                         
  -8   4   3        858.46        909.61        37.58 o                         
  -7   4   3       3861.40       3906.36       104.58 o                         
  -6   4   3      11893.67      11880.08       285.52 o                         
  -5   4   3       1755.28       1824.01        43.74 o                         
  -4   4   3       3901.90       3918.78        84.25 o                         
  -3   4   3      21534.59      22123.37       441.83 o                         
  -2   4   3       1230.17       1130.49        27.77 o                         
  -1   4   3        784.16        736.75        62.93 o                         
   0   4   3        434.82        410.17        18.54 o                         
   1   4   3      12759.21      12881.37       261.06 o                         
   2   4   3      15963.71      16013.70       324.18 o                         
   3   4   3       2132.91       2088.92        60.38 o                         
   4   4   3        203.71        212.63        16.08 o                         
   5   4   3       1258.15       1405.29        41.72 o                         
   6   4   3       2570.43       2554.10        66.01 o                         
   7   4   3       1138.89       1169.90        40.69 o                         
   8   4   3         13.74         29.29        37.95 o                         
   9   4   3       2703.89       2767.78       107.58 o                         
  10   4   3       2593.58       2385.54       140.13 o                         
 -13   5   3        976.53        974.67       129.85 o                         
 -12   5   3        409.02        434.73        60.09 o                         
 -11   5   3        669.48        702.06        52.15 o                         
 -10   5   3       5878.47       5672.28       153.55 o                         
  -9   5   3       5292.30       5076.78       136.72 o                         
  -8   5   3        522.34        489.71        28.42 o                         
  -7   5   3        380.75        385.39        26.73 o                         
  -6   5   3       5977.50       6024.79       151.37 o                         
  -5   5   3      10188.60       9973.25       205.17 o                         
  -4   5   3       4002.56       4204.97        90.80 o                         
  -3   5   3        513.10        516.27        17.31 o                         
  -2   5   3       6837.45       7015.41       170.67 o                         
  -1   5   3      11331.45      11531.25       273.89 o                         
   0   5   3        962.14        903.25        49.25 o                         
   1   5   3        113.38        121.44         9.59 o                         
   2   5   3       7184.12       7044.13       148.79 o                         
   3   5   3      15229.15      14906.18       305.42 o                         
   4   5   3       3616.74       3542.70        83.45 o                         
   5   5   3         82.91         73.92        15.82 o                         
   6   5   3       1248.84       1301.62        52.36 o                         
   7   5   3        666.50        695.86        37.46 o                         
   8   5   3       1220.59       1280.87        64.74 o                         
   9   5   3        128.75        151.82        32.69 o                         
 -12   6   3       1333.75       1181.07       274.66 o                         
 -11   6   3       1022.21       1016.53        79.06 o                         
 -10   6   3        218.70        183.62        24.70 o                         
  -9   6   3       5105.74       4993.60       135.32 o                         
  -8   6   3       5837.96       5960.17       154.87 o                         
  -7   6   3        902.02        922.08        36.83 o                         
  -6   6   3         18.25         28.19        11.58 o                         
  -5   6   3       2010.67       2039.42        49.90 o                         
  -4   6   3      13092.12      13151.85       267.83 o                         
  -3   6   3      12371.11      12615.00       255.99 o                         
  -2   6   3        410.17        367.32        57.80 o                         
  -1   6   3       4360.35       4381.85       112.18 o                         
   0   6   3       5066.95       5123.54       129.78 o                         
   1   6   3        887.50        935.50        35.04 o                         
   2   6   3       1080.00       1119.68        33.46 o                         
   3   6   3       2877.60       2781.21        67.73 o                         
   4   6   3      12070.83      12070.50       470.59 o                         
   5   6   3       3649.71       3632.46        88.07 o                         
   6   6   3        132.50        197.91        29.78 o                         
   7   6   3        341.67        284.37        40.14 o                         
 -12   7   3       1414.14       1160.23       307.25 o                         
 -11   7   3       1815.01       1170.63        92.44 o                         
 -10   7   3       2526.54       2497.29       105.47 o                         
  -9   7   3         50.68         52.13        18.34 o                         
  -8   7   3       2979.81       3079.27        91.27 o                         
  -7   7   3       4716.99       4759.81       159.63 o                         
  -6   7   3       4671.91       4542.72       151.38 o                         
  -5   7   3         14.59         16.63        12.07 o                         
  -4   7   3       2506.52       2529.00        72.13 o                         
  -3   7   3      11243.75      11367.35       332.99 o                         
  -2   7   3       7510.17       7293.15       180.42 o                         
  -1   7   3        926.86        910.78        34.67 o                         
   0   7   3       2338.97       2256.54        66.02 o                         
   1   7   3       2469.08       2396.55        70.32 o                         
   2   7   3       3083.47       3005.29        95.16 o                         
   3   7   3        133.14        131.07        19.66 o                         
   4   7   3        697.81        738.50        39.48 o                         
   5   7   3       4384.73       4279.76       183.67 o                         
   6   7   3       4197.29       3999.60       141.29 o                         
   7   7   3        466.83        521.44        58.87 o                         
   8   7   3        140.91        120.18        48.65 o                         
 -12   8   3          8.45         16.54        31.14 o                         
 -11   8   3        597.34        576.55        52.65 o                         
 -10   8   3       2285.76       2100.11       161.78 o                         
  -9   8   3       2131.91       2041.73        88.74 o                         
  -8   8   3        304.90        291.16        50.11 o                         
  -7   8   3       1360.02       1264.26        63.98 o                         
  -6   8   3       2296.40       2331.13        90.27 o                         
  -5   8   3       3087.92       3049.74        86.16 o                         
  -4   8   3        308.47        335.79        30.20 o                         
  -3   8   3         42.40         80.73        15.62 o                         
  -2   8   3       3052.45       3104.09        86.50 o                         
  -1   8   3      18908.03      18299.32       434.45 o                         
   0   8   3       5090.88       5035.93       131.85 o                         
   1   8   3        645.02        641.33        32.90 o                         
   2   8   3       4395.18       4379.58       124.70 o                         
   3   8   3       3293.69       3317.22        97.03 o                         
   4   8   3        546.80        566.44        45.86 o                         
   5   8   3        602.91        665.60        76.39 o                         
   6   8   3       3089.24       3171.62       122.30 o                         
   7   8   3       2412.92       2494.18       137.69 o                         
   8   8   3        173.78        166.40        56.44 o                         
 -11   9   3        130.87        174.03        37.23 o                         
 -10   9   3        130.21        136.62        32.98 o                         
  -9   9   3       1741.44       1716.62        80.99 o                         
  -8   9   3       4849.54       4821.19       167.89 o                         
  -7   9   3       1159.93       1211.57        61.93 o                         
  -6   9   3        939.90        876.89        50.33 o                         
  -5   9   3       3863.53       3720.21       103.44 o                         
  -4   9   3        535.23        537.87        30.20 o                         
  -3   9   3       1328.71       1326.39        47.49 o                         
  -2   9   3          4.86         24.40        16.73 o                         
  -1   9   3       3697.21       3807.90       147.87 o                         
   0   9   3       7924.29       7536.29       191.37 o                         
   1   9   3       1646.36       1631.79        65.58 o                         
   2   9   3        118.80        134.35        21.93 o                         
   3   9   3        261.56        266.76        34.13 o                         
   4   9   3       2210.32       2094.61        89.92 o                         
   5   9   3        960.35        893.71        61.23 o                         
   6   9   3         76.55        109.59        33.25 o                         
   7   9   3        950.98        917.00        65.67 o                         
 -10  10   3        645.71        638.70        55.20 o                         
  -9  10   3        133.34        183.24        33.69 o                         
  -8  10   3       2675.50       2600.06       105.79 o                         
  -7  10   3       2925.01       2836.23       110.92 o                         
  -6  10   3       2149.87       2251.82        92.35 o                         
  -5  10   3          1.50         16.91        16.78 o                         
  -4  10   3       1992.48       1933.98        64.24 o                         
  -3  10   3       2114.35       2054.80        66.77 o                         
  -2  10   3        983.21        959.99        41.51 o                         
  -1  10   3          1.69         12.05        16.20 o                         
   0  10   3       1874.03       1874.23        63.99 o                         
   1  10   3       3894.88       3710.81       133.79 o                         
   2  10   3       2974.98       2897.94       112.77 o                         
   3  10   3        183.45        124.42        30.38 o                         
   4  10   3        186.47        231.51        62.28 o                         
   5  10   3       1026.81       1062.68        68.25 o                         
   6  10   3       1137.51       1073.81       112.88 o                         
  -9  11   3        351.03        443.52        47.73 o                         
  -8  11   3          9.58          3.75        25.09 o                         
  -7  11   3        639.04        555.87        88.55 o                         
  -6  11   3       3365.79       3450.11       185.86 o                         
  -5  11   3       4876.77       4822.13       167.26 o                         
  -4  11   3          5.85         21.77        17.94 o                         
  -3  11   3        449.99        494.12        33.74 o                         
  -2  11   3       1169.34       1204.68        49.98 o                         
  -1  11   3       1262.98       1274.48        51.95 o                         
   0  11   3        648.65        556.30        47.93 o                         
   1  11   3        909.33        811.59        89.77 o                         
   2  11   3       3896.33       3968.42       146.51 o                         
   3  11   3       2057.97       2052.59        98.28 o                         
   4  11   3        188.97        148.45        37.73 o                         
   5  11   3        114.63         99.31        37.82 o                         
  -8  12   3       1256.30       1206.44        70.83 o                         
  -7  12   3         63.48          9.14        23.35 o                         
  -6  12   3        200.91        230.02        35.42 o                         
  -5  12   3       3975.91       3965.62       145.54 o                         
  -4  12   3       3324.16       3390.38       102.99 o                         
  -3  12   3        644.83        621.71        39.83 o                         
  -2  12   3        467.19        419.89        44.47 o                         
  -1  12   3        646.18        683.94        64.47 o                         
   0  12   3        978.76        977.97       125.77 o                         
   1  12   3        315.93        326.52        58.87 o                         
   2  12   3         55.43         91.45        35.76 o                         
   3  12   3       1479.82       1514.84        84.08 o                         
  -7  13   3        967.75        952.17        84.66 o                         
  -6  13   3        200.66        165.86        35.74 o                         
  -5  13   3         34.26         14.77        28.38 o                         
  -4  13   3       1483.91       1536.10        86.83 o                         
  -3  13   3       4480.68       4633.16       167.63 o                         
  -2  13   3       1089.61       1076.80        94.15 o                         
  -1  13   3        227.27        281.25        43.24 o                         
   0  13   3        408.68        420.04        49.53 o                         
   1  13   3        544.83        466.53        52.80 o                         
   0 -14   4        909.13        901.71        68.09 o                         
   1 -14   4        756.64        713.76        79.31 o                         
   2 -14   4         34.64        -13.41        30.34 o                         
   3 -14   4        220.45        246.84        42.08 o                         
   4 -14   4       1591.30       1970.52       139.15 o                         
  -3 -13   4       1340.23       1314.77        79.66 o                         
  -2 -13   4       1652.92       1793.59        89.89 o                         
  -1 -13   4        353.50        402.47        46.29 o                         
   0 -13   4        161.72        131.43        35.18 o                         
   2 -13   4       1162.00       1145.76        67.47 o                         
   3 -13   4         69.44         97.83        32.63 o                         
   4 -13   4          7.08          0.01        27.35 o                         
   5 -13   4       1471.48       1698.05       120.66 o                         
  -5 -12   4        684.27        639.32        73.96 o                         
  -4 -12   4        357.99        315.93        44.19 o                         
  -3 -12   4         94.13         85.82        32.02 o                         
  -2 -12   4        774.78        668.60        61.79 o                         
  -1 -12   4       3261.18       3279.53       125.73 o                         
   0 -12   4       1682.16       1669.87        78.97 o                         
   1 -12   4          0.54         12.87        36.25 o                         
   2 -12   4        899.25        935.93        66.41 o                         
   3 -12   4       2236.13       2448.86        98.41 o                         
   4 -12   4        851.02        969.54        56.80 o                         
   5 -12   4         16.10         39.90        39.90 o                         
   6 -12   4       2138.62       2453.87       101.14 o                         
   7 -12   4       3858.24       4001.85       212.13 o                         
   8 -12   4       1807.47       1942.78       135.26 o                         
  -6 -11   4         31.66         60.56        35.52 o                         
  -5 -11   4       1712.27       1664.46        83.35 o                         
  -4 -11   4       1960.72       1789.12        84.75 o                         
  -3 -11   4        774.40        709.74        54.42 o                         
  -2 -11   4         89.01        152.53        30.95 o                         
  -1 -11   4       1126.11       1140.15        60.72 o                         
   1 -11   4       3339.15       3454.25       123.79 o                         
   2 -11   4         23.07         30.49        43.79 o                         
   3 -11   4        794.02        743.69        70.55 o                         
   4 -11   4       1552.07       1634.67        58.13 o                         
   5 -11   4       1474.33       1607.12        72.05 o                         
   6 -11   4        132.40        167.54        30.91 o                         
   7 -11   4        875.90        803.29        83.20 o                         
   8 -11   4       3496.67       3535.74       199.48 o                         
   9 -11   4       2358.00       1331.19       109.96 o                         
  -8 -10   4        278.73        304.09        53.03 o                         
  -7 -10   4        714.91        707.99        58.70 o                         
  -6 -10   4       1859.99       1513.85       238.89 o                         
  -5 -10   4        158.40        185.92        34.07 o                         
  -4 -10   4        472.06        430.89        42.57 o                         
  -3 -10   4       2775.11       2668.90       181.24 o                         
  -2 -10   4       2193.51       2120.11       117.01 o                         
  -1 -10   4        592.76        470.98        56.68 o                         
   0 -10   4       1957.16       1710.21        96.34 o                         
   1 -10   4       5660.37       5485.25       183.19 o                         
   2 -10   4       8251.25       8362.82       206.38 o                         
   3 -10   4        768.67        935.49        33.90 o                         
   4 -10   4       1249.56       1209.58        39.69 o                         
   5 -10   4       1663.90       1652.98        91.10 o                         
   6 -10   4       1765.76       1856.22        63.51 o                         
   7 -10   4        321.76        328.88        35.44 o                         
   8 -10   4         31.88         -0.56        30.65 o                         
   9 -10   4       3661.57       3738.83       211.16 o                         
  -8  -9   4         79.00         41.36        37.46 o                         
  -7  -9   4        314.76        320.94        37.46 o                         
  -6  -9   4       1398.71       1402.19        65.84 o                         
  -5  -9   4       3027.90       2765.28       141.80 o                         
  -4  -9   4       1798.56       1767.26        61.36 o                         
  -3  -9   4       1413.82       1384.06        65.21 o                         
  -2  -9   4       2791.04       2740.44        80.82 o                         
  -1  -9   4       2372.87       2385.40        71.76 o                         
   0  -9   4        246.38        259.53        22.08 o                         
   1  -9   4        332.47        319.62        23.86 o                         
   2  -9   4       4145.67       4297.43        97.57 o                         
   3  -9   4       8463.18       8518.26       181.01 o                         
   4  -9   4       3127.65       3203.62        77.10 o                         
   5  -9   4          4.07          9.04        12.36 o                         
   6  -9   4       1559.09       1530.37        59.36 o                         
   7  -9   4       2907.82       2965.11       109.96 o                         
   8  -9   4       1786.56       1772.11       129.18 o                         
   9  -9   4         27.06         19.61        26.73 o                         
  10  -9   4       1187.31       1301.02        79.00 o                         
  -9  -8   4       1186.91       1402.57        81.95 o                         
  -8  -8   4       1021.94       1067.58        51.81 o                         
  -7  -8   4        209.46        194.95        27.08 o                         
  -6  -8   4         83.41         46.55        19.27 o                         
  -4  -8   4       5877.96       5591.20       173.01 o                         
  -3  -8   4       3321.98       3366.78        93.88 o                         
  -2  -8   4         20.19         34.64        14.17 o                         
  -1  -8   4       3689.90       3733.84       118.69 o                         
   0  -8   4       3530.52       3563.29        95.19 o                         
   1  -8   4       1121.93       1238.85        35.21 o                         
   2  -8   4         71.49         84.81        11.71 o                         
   3  -8   4       2997.47       3145.60        73.89 o                         
   4  -8   4      14967.30      15291.58       313.63 o                         
   5  -8   4       5492.82       5643.10       124.25 o                         
   6  -8   4         16.85         13.33        15.05 o                         
   7  -8   4       1105.51       1142.22        51.10 o                         
   8  -8   4       1839.58       1981.19        85.34 o                         
   9  -8   4       2337.15       2325.80       150.10 o                         
  10  -8   4        211.39        220.34        47.68 o                         
  11  -8   4        603.76        657.81        79.31 o                         
 -10  -7   4        252.72        271.09        47.44 o                         
  -9  -7   4         16.41         71.45        46.71 o                         
  -8  -7   4       1565.39       1536.32        60.10 o                         
  -7  -7   4       1734.74       1669.35        61.00 o                         
  -6  -7   4       1429.57       1495.10        55.21 o                         
  -5  -7   4          1.59         11.85        15.12 o                         
  -4  -7   4       2230.28       2101.85        64.36 o                         
  -3  -7   4       8668.69       8528.47       247.35 o                         
  -2  -7   4       6860.02       6789.85       167.83 o                         
  -1  -7   4        741.84        761.20        43.06 o                         
   0  -7   4       4667.92       4648.52       101.28 o                         
   1  -7   4       5275.83       5369.79       115.34 o                         
   2  -7   4       2044.87       2147.48        52.51 o                         
   3  -7   4         20.90         36.07         9.78 o                         
   4  -7   4       3378.90       3468.56        79.67 o                         
   5  -7   4       6343.85       6517.90       140.61 o                         
   6  -7   4       4887.60       4796.22       127.41 o                         
   7  -7   4       1206.50       1219.89        47.21 o                         
   8  -7   4         41.32         35.68        23.91 o                         
   9  -7   4       3147.89       3097.54       217.49 o                         
  10  -7   4       2668.50       2776.35       118.96 o                         
  11  -7   4        976.04        973.88        71.73 o                         
 -11  -6   4        220.77        260.30        62.28 o                         
 -10  -6   4       1707.26       1746.69        88.87 o                         
  -9  -6   4       2356.31       2388.38       119.69 o                         
  -8  -6   4        112.26        146.10        24.14 o                         
  -7  -6   4       2539.00       2583.63        79.79 o                         
  -6  -6   4       3593.29       3622.43       101.09 o                         
  -5  -6   4       3352.24       3382.34       128.87 o                         
  -4  -6   4         61.01         67.34        24.95 o                         
  -3  -6   4       3081.10       3002.45        81.24 o                         
  -2  -6   4       9580.63       9485.75       270.23 o                         
  -1  -6   4      10985.94      10934.11       223.73 o                         
   0  -6   4       1012.18       1022.79        28.64 o                         
   1  -6   4        773.09        766.89        23.92 o                         
   2  -6   4       5225.51       5405.78       115.33 o                         
   3  -6   4       4301.60       4537.08        98.90 o                         
   4  -6   4        782.04        800.30        26.19 o                         
   5  -6   4        944.15        975.13        34.08 o                         
   6  -6   4       4058.75       4006.44       108.30 o                         
   7  -6   4       9100.44       8839.88       222.10 o                         
   8  -6   4       3028.48       2992.33       209.70 o                         
   9  -6   4        329.33        379.24        40.91 o                         
  10  -6   4       2143.83       2080.33       116.28 o                         
  11  -6   4       2498.82       2485.26       214.32 o                         
 -11  -5   4         39.96         81.74        37.68 o                         
 -10  -5   4        362.57        415.60        46.62 o                         
  -9  -5   4       1786.46       1738.58        82.98 o                         
  -8  -5   4       4209.25       4426.89       245.22 o                         
  -7  -5   4        436.39        474.45        30.28 o                         
  -6  -5   4        293.39        397.42        33.62 o                         
  -5  -5   4       6814.46       6898.08       171.19 o                         
  -4  -5   4       3226.29       3236.76       110.38 o                         
  -3  -5   4        772.22        829.46        43.14 o                         
  -2  -5   4       1453.53       1472.53        43.63 o                         
  -1  -5   4       8364.30       8246.38       169.41 o                         
   0  -5   4      25606.44      26497.54       528.93 o                         
   1  -5   4       4843.81       4876.42       103.26 o                         
   2  -5   4       1422.09       1510.48        37.59 o                         
   3  -5   4       1606.22       1498.27        38.17 o                         
   4  -5   4       8369.58       8878.06       209.87 o                         
   5  -5   4       2646.51       2767.36        65.06 o                         
   6  -5   4          6.10         13.36        12.41 o                         
   7  -5   4       7669.91       7656.51       194.50 o                         
   8  -5   4       5191.63       5199.90       174.38 o                         
   9  -5   4       1284.06       1269.84        91.96 o                         
  10  -5   4         33.67         71.54        34.54 o                         
  11  -5   4        432.38        401.78        48.72 o                         
 -11  -4   4       1093.52       1161.71        70.09 o                         
 -10  -4   4        398.59        334.82        41.82 o                         
  -9  -4   4         11.93          7.80        24.77 o                         
  -8  -4   4       2827.04       2864.36       110.00 o                         
  -7  -4   4       7025.64       6969.74       175.18 o                         
  -6  -4   4       5846.08       5919.38       158.25 o                         
  -5  -4   4        920.46        959.12        35.40 o                         
  -4  -4   4       4707.64       4689.19       118.07 o                         
  -3  -4   4       6193.48       6127.16       186.70 o                         
  -2  -4   4       4747.83       4949.32       120.53 o                         
  -1  -4   4        723.96        782.59        21.02 o                         
   0  -4   4      14822.61      15618.13       313.51 o                         
   1  -4   4      16597.54      16253.78       326.69 o                         
   2  -4   4       8554.14       8404.32       172.28 o                         
   3  -4   4       1298.45       1385.56        57.62 o                         
   4  -4   4       2622.23       2569.26        59.36 o                         
   5  -4   4       8169.35       8262.96       172.72 o                         
   6  -4   4       5226.45       5228.68       135.75 o                         
   7  -4   4         85.96        140.19        19.03 o                         
   8  -4   4       1808.59       1850.37       123.58 o                         
   9  -4   4       6803.82       6740.04       220.65 o                         
  10  -4   4       1999.72       1808.61       115.31 o                         
  11  -4   4         55.31         47.42        30.95 o                         
  12  -4   4        402.99        220.89        68.12 o                         
 -12  -3   4         36.45         86.36        36.50 o                         
 -11  -3   4       1573.36       1611.84       111.91 o                         
 -10  -3   4       2263.25       2353.35       133.56 o                         
  -9  -3   4        901.32        969.96        58.10 o                         
  -8  -3   4          9.97         16.42        20.21 o                         
  -7  -3   4       4366.70       4565.54       119.35 o                         
  -6  -3   4       8345.16       8501.76       206.18 o                         
  -5  -3   4       8056.81       8074.47       168.46 o                         
  -4  -3   4         80.60         72.37         7.03 o                         
  -3  -3   4       3982.74       3944.56       114.54 o                         
  -2  -3   4       4677.02       4595.87       111.69 o                         
  -1  -3   4       3858.06       3697.66        77.65 o                         
   0  -3   4       1144.36       1193.94        28.87 o                         
   1  -3   4       6384.02       6365.91       130.94 o                         
   2  -3   4      21684.75      21323.33       426.21 o                         
   3  -3   4      12132.58      11777.37       239.41 o                         
   4  -3   4        686.35        706.66        22.63 o                         
   5  -3   4        564.36        492.55        20.07 o                         
   6  -3   4       2111.75       2131.64       103.96 o                         
   7  -3   4       9866.39       9727.79       241.74 o                         
   8  -3   4       1454.83       1357.98        64.56 o                         
   9  -3   4        484.42        459.22        58.39 o                         
  10  -3   4       4041.19       4089.55       148.98 o                         
  11  -3   4       2123.52       2121.09        97.87 o                         
  12  -3   4        410.70        349.83        77.85 o                         
 -12  -2   4       1308.66       1329.87        96.82 o                         
 -11  -2   4        164.15        200.27        36.15 o                         
 -10  -2   4       1952.21       2036.98        90.82 o                         
  -9  -2   4       3928.72       3820.91       225.03 o                         
  -8  -2   4       1248.02       1337.86        63.87 o                         
  -7  -2   4         86.35        118.21        21.98 o                         
  -6  -2   4       1063.36       1149.55        36.19 o                         
  -5  -2   4      15403.79      15395.41       311.93 o                         
  -4  -2   4      15445.78      15428.28       365.53 o                         
  -3  -2   4       8448.25       9054.30       192.03 o                         
  -2  -2   4      12786.87      12789.96       363.79 o                         
  -1  -2   4      10199.09       9940.73       200.22 o                         
   0  -2   4       6547.49       6230.03       133.84 o                         
   1  -2   4        694.81        671.31        18.25 o                         
   2  -2   4       5523.37       6011.15       141.37 o                         
   3  -2   4      12840.95      12411.96       251.77 o                         
   4  -2   4      13370.22      12945.49       264.12 o                         
   5  -2   4       1573.29       1540.79        41.23 o                         
   6  -2   4         59.19         64.08        11.73 o                         
   7  -2   4       3437.27       3385.23        95.50 o                         
   8  -2   4       4245.95       4094.10       114.45 o                         
   9  -2   4       2536.37       2405.75        98.30 o                         
  10  -2   4         59.09        100.47        30.34 o                         
  11  -2   4       1081.20       1124.11        99.26 o                         
  12  -2   4       1885.63       1800.71       143.04 o                         
 -13  -1   4        239.20        270.03        63.25 o                         
 -12  -1   4       1720.00       1718.31        86.95 o                         
 -11  -1   4       2307.70       2435.25       109.23 o                         
 -10  -1   4        420.54        493.65        46.11 o                         
  -9  -1   4       1324.93       1365.36        67.13 o                         
  -8  -1   4       3413.01       3584.16       100.93 o                         
  -7  -1   4       2184.34       2172.05        53.71 o                         
  -6  -1   4        283.04        311.82        15.55 o                         
  -5  -1   4        790.45        756.97        22.90 o                         
  -4  -1   4       6743.88       6481.53       134.71 o                         
  -3  -1   4      19229.38      18591.10       373.96 o                         
  -2  -1   4      15977.36      16104.91       436.62 o                         
  -1  -1   4       1077.84       1123.77        32.80 o                         
   0  -1   4      10112.78       9588.62       261.59 o                         
   1  -1   4       9790.06       9237.00       215.97 o                         
   2  -1   4      11029.53      11399.29       487.66 o                         
   3  -1   4        136.47        151.42        10.73 o                         
   4  -1   4       9702.27       9832.11       251.06 o                         
   5  -1   4      18507.62      18128.64       368.63 o                         
   6  -1   4       4744.07       4699.81       105.53 o                         
   7  -1   4        825.43        844.96        37.33 o                         
   8  -1   4       1601.40       1642.17        57.59 o                         
   9  -1   4       3191.88       3255.63       121.64 o                         
  10  -1   4       3431.03       3467.15       131.46 o                         
  11  -1   4         55.99         96.04        33.94 o                         
  12  -1   4        932.75        832.97       100.72 o                         
 -13   0   4         32.53         80.77        51.09 o                         
 -12   0   4        291.18        340.23        45.22 o                         
 -11   0   4       2027.26       2021.73        90.86 o                         
 -10   0   4       5117.34       5214.14       143.61 o                         
  -9   0   4        809.91        763.98        38.88 o                         
  -8   0   4         44.70         89.38        16.59 o                         
  -7   0   4       5031.67       5233.93       136.52 o                         
  -6   0   4       4316.94       4466.04       113.56 o                         
  -5   0   4        841.11        839.88        30.76 o                         
  -4   0   4         10.47         20.89         5.20 o                         
  -3   0   4      10384.21      10140.53       238.27 o                         
  -2   0   4      36894.67      36545.62       849.54 o                         
  -1   0   4      12762.41      12403.68       248.65 o                         
   0   0   4        137.94        126.32         7.51 o                         
   1   0   4       2110.01       2093.45        66.08 o                         
   2   0   4      15127.50      15137.13       305.43 o                         
   3   0   4       7057.25       6938.95       169.35 o                         
   4   0   4        289.36        390.15        35.19 o                         
   5   0   4       7137.40       6726.56       493.46 o                         
   6   0   4       3119.23       3139.68        77.88 o                         
   7   0   4       1999.06       1971.85        63.34 o                         
   8   0   4        352.56        353.63        28.00 o                         
   9   0   4         46.96         66.33        26.81 o                         
  10   0   4       2442.67       2546.42       105.98 o                         
  11   0   4       3830.35       3773.60       143.71 o                         
 -13   1   4       1879.44       1848.97        93.24 o                         
 -12   1   4        718.85        708.07        57.91 o                         
 -11   1   4          5.25         -4.71        20.15 o                         
 -10   1   4       3414.04       3312.00       113.78 o                         
  -9   1   4       6808.85       6899.86       179.71 o                         
  -8   1   4       4454.25       4499.14       121.67 o                         
  -7   1   4        276.12        322.62        22.67 o                         
  -6   1   4       3503.20       3744.71        96.62 o                         
  -5   1   4      11111.04      11001.04       339.56 o                         
  -4   1   4       5237.43       5331.74       111.08 o                         
  -3   1   4        488.77        557.17        16.58 o                         
  -2   1   4      11125.10      11311.90       227.55 o                         
  -1   1   4      19674.62      19176.79       445.86 o                         
   0   1   4      16172.85      15901.22       317.92 o                         
   1   1   4       6717.33       7187.69       147.58 o                         
   2   1   4       5390.54       5709.69       138.40 o                         
   3   1   4      14578.66      14926.44       302.87 o                         
   4   1   4       4980.29       4622.92       101.12 o                         
   5   1   4       1201.19       1256.04        42.15 o                         
   6   1   4       1677.63       1750.51        48.02 o                         
   7   1   4       6776.77       6811.42       218.28 o                         
   8   1   4       2345.19       2396.61        94.24 o                         
   9   1   4         61.52         66.08        47.92 o                         
  10   1   4        279.90        267.67        63.98 o                         
  11   1   4       1089.62       1138.77        72.11 o                         
 -13   2   4       1454.06       1398.83        79.71 o                         
 -12   2   4       2492.00       2588.51        89.68 o                         
 -11   2   4       1058.04       1073.79        52.63 o                         
 -10   2   4         63.97         55.77        20.10 o                         
  -9   2   4       2132.66       2169.51        70.04 o                         
  -8   2   4       5010.94       4709.43       157.64 o                         
  -7   2   4       9330.03       9217.91       227.09 o                         
  -6   2   4        890.01        865.01        24.58 o                         
  -5   2   4        518.50        456.05        15.63 o                         
  -4   2   4       4686.55       4691.62       106.11 o                         
  -3   2   4       9532.58       9863.50       199.91 o                         
  -2   2   4       7948.08       8346.58       169.39 o                         
  -1   2   4       6557.61       6769.29       160.60 o                         
   0   2   4      28365.28      29348.99       707.46 o                         
   1   2   4      19157.23      19609.48       392.31 o                         
   2   2   4       5609.11       5761.08       141.28 o                         
   3   2   4       1817.37       1919.97        64.31 o                         
   4   2   4       5968.56       6240.24       156.34 o                         
   5   2   4       9765.07       9851.89       258.30 o                         
   6   2   4       2782.53       2885.57        79.98 o                         
   7   2   4        535.70        589.12        44.99 o                         
   8   2   4       4374.75       4493.21       124.46 o                         
   9   2   4       1514.78       1420.89        70.51 o                         
  10   2   4        235.54        205.39        36.50 o                         
  11   2   4         77.90         50.11        43.30 o                         
 -13   3   4         33.47         44.76        27.37 o                         
 -12   3   4       1161.74       1210.24        58.61 o                         
 -11   3   4       1911.62       1852.23       116.77 o                         
 -10   3   4       1106.05       1041.39        95.92 o                         
  -9   3   4        136.46        138.60        26.04 o                         
  -8   3   4        293.92        304.98        30.57 o                         
  -7   3   4       8528.60       8224.90       255.43 o                         
  -6   3   4      11620.51      11594.24       274.42 o                         
  -5   3   4       4211.32       4092.12        88.05 o                         
  -4   3   4         93.95         72.82         7.74 o                         
  -3   3   4       2358.25       2194.65        49.30 o                         
  -2   3   4      10674.92      10845.63       219.52 o                         
  -1   3   4      12071.96      12909.64       259.64 o                         
   0   3   4       1180.54       1247.00        30.79 o                         
   1   3   4      13729.40      14304.03       467.55 o                         
   2   3   4      17748.47      17831.19       546.17 o                         
   3   3   4       2145.91       2113.70        52.30 o                         
   4   3   4          1.57         12.95        10.20 o                         
   5   3   4       2425.14       2506.08        70.47 o                         
   6   3   4       6329.59       6653.70       170.82 o                         
   7   3   4       4040.05       4201.87        99.45 o                         
   8   3   4          1.34         20.68        18.95 o                         
   9   3   4        741.51        751.66        54.72 o                         
  10   3   4       1368.12       1349.68       101.69 o                         
 -13   4   4       2668.11       2421.49       188.75 o                         
 -12   4   4       1188.56       1306.63        60.26 o                         
 -11   4   4         73.36        100.82        36.33 o                         
 -10   4   4       3747.97       3508.87       130.87 o                         
  -9   4   4       3150.93       3162.87       117.31 o                         
  -8   4   4        989.64       1044.52        72.25 o                         
  -7   4   4        582.28        553.49        36.40 o                         
  -6   4   4      10677.72      10729.88       325.11 o                         
  -5   4   4      11547.15      11309.50       268.80 o                         
  -4   4   4       3746.99       3709.88        94.15 o                         
  -3   4   4          6.48          9.03         9.76 o                         
  -2   4   4       2155.65       2124.54        58.39 o                         
  -1   4   4       5845.98       5834.83       143.18 o                         
   0   4   4       4519.98       4514.73       138.24 o                         
   1   4   4        833.00        928.07        33.01 o                         
   2   4   4       5257.46       5187.69       111.78 o                         
   3   4   4       9836.13      10163.15       246.59 o                         
   4   4   4       3904.72       4070.99        93.31 o                         
   5   4   4         61.28         84.91        16.99 o                         
   6   4   4        726.79        753.13        31.80 o                         
   7   4   4       3238.36       3505.40       122.22 o                         
   8   4   4       4232.38       4516.72       127.41 o                         
  10   4   4        105.59        162.99        47.68 o                         
 -13   5   4        632.86        616.09        48.94 o                         
 -12   5   4       3515.10       3809.92       118.31 o                         
 -11   5   4       2481.70       2592.25       134.77 o                         
 -10   5   4         21.75         85.90        27.57 o                         
  -9   5   4       1662.14       1625.19        56.87 o                         
  -8   5   4       3636.06       3567.30        99.48 o                         
  -7   5   4       1658.10       1621.62        52.02 o                         
  -6   5   4        436.94        443.09        25.15 o                         
  -5   5   4       5078.57       5034.47       161.01 o                         
  -4   5   4      18022.45      17979.06       362.27 o                         
  -3   5   4       9059.52       9206.59       188.74 o                         
  -2   5   4       1026.32       1069.57        36.04 o                         
  -1   5   4       2656.51       2841.66        93.35 o                         
   0   5   4       6641.23       6738.90       166.17 o                         
   1   5   4       7869.16       7659.12       159.82 o                         
   2   5   4        757.68        768.27        25.92 o                         
   3   5   4       2385.09       2494.72        73.62 o                         
   4   5   4       4298.08       4377.34       131.51 o                         
   5   5   4       3152.30       3299.97        95.53 o                         
   6   5   4        577.76        627.74        37.86 o                         
   7   5   4        205.57        181.48        28.95 o                         
   8   5   4       2586.81       2347.10       131.37 o                         
 -12   6   4        932.00       1070.70        80.46 o                         
 -11   6   4       3610.39       3683.02       141.22 o                         
 -10   6   4       3550.91       3498.50       132.80 o                         
  -9   6   4        500.98        539.10        54.59 o                         
  -8   6   4       1569.26       1645.44        55.41 o                         
  -7   6   4       4112.99       3908.55       105.41 o                         
  -6   6   4       1686.88       1865.02        56.40 o                         
  -5   6   4         80.07        109.66        22.52 o                         
  -4   6   4        859.99        879.51        33.53 o                         
  -3   6   4      12152.09      12033.11       288.33 o                         
  -2   6   4       6281.25       5924.11       307.71 o                         
  -1   6   4       1388.92       1366.13        44.15 o                         
   0   6   4        144.23        142.21        15.52 o                         
   1   6   4       1969.45       1995.05        79.64 o                         
   2   6   4       5162.10       5197.65       135.41 o                         
   3   6   4       5276.09       5113.44       135.05 o                         
   4   6   4         33.46         45.05        46.22 o                         
   5   6   4       3782.63       4020.52       113.82 o                         
   6   6   4       2763.71       2925.78        90.91 o                         
   7   6   4        516.80        580.31        48.92 o                         
 -12   7   4         89.30        175.79        46.47 o                         
 -11   7   4        474.71        497.74        50.57 o                         
 -10   7   4       3691.13       3807.23       152.29 o                         
  -9   7   4       7200.86       6793.87       224.49 o                         
  -8   7   4       1170.68       1170.18        59.85 o                         
  -7   7   4        194.24        173.27        26.49 o                         
  -6   7   4       4009.13       3908.29       134.00 o                         
  -5   7   4       5859.47       5749.42       147.08 o                         
  -4   7   4       1376.73       1426.18        47.70 o                         
  -3   7   4       1845.46       1866.04        57.60 o                         
  -2   7   4       8835.20       8672.29       213.07 o                         
  -1   7   4       6425.15       6311.09       159.32 o                         
   0   7   4       1231.84       1321.68        45.63 o                         
   1   7   4        139.40        132.08        17.95 o                         
   2   7   4       2436.37       2330.03        74.09 o                         
   3   7   4       2412.12       2349.48        74.13 o                         
   4   7   4       3076.92       3077.81        92.68 o                         
   5   7   4         62.13         81.39        21.04 o                         
   6   7   4       1665.75       1662.03        77.71 o                         
   7   7   4        668.65        672.55        69.82 o                         
 -12   8   4       2043.49       2170.00       145.96 o                         
 -11   8   4        703.63        627.60        75.66 o                         
 -10   8   4        176.45        223.32        36.30 o                         
  -9   8   4       3087.52       3079.89       119.38 o                         
  -8   8   4       8389.24       8153.50       262.33 o                         
  -7   8   4       2132.46       2103.03        86.51 o                         
  -6   8   4          1.08         -6.80        17.51 o                         
  -5   8   4       1693.98       1630.71        54.54 o                         
  -4   8   4       5019.44       5110.33       133.73 o                         
  -3   8   4       4106.03       4193.02       137.90 o                         
  -2   8   4        250.40        261.71        21.80 o                         
  -1   8   4       4251.30       4074.77       110.38 o                         
   0   8   4       6274.26       5864.65       152.00 o                         
   1   8   4       1195.55       1178.56        45.84 o                         
   2   8   4         76.78         78.66        24.96 o                         
   3   8   4        650.10        621.63        38.35 o                         
   4   8   4       3647.82       3478.65       127.28 o                         
   5   8   4       2209.93       2060.04       131.37 o                         
   6   8   4        486.79        531.49        66.17 o                         
   7   8   4        213.64        227.26        40.24 o                         
 -11   9   4       1642.18       1735.23        88.58 o                         
 -10   9   4        947.95        986.02        62.91 o                         
  -9   9   4         15.43         50.08        26.60 o                         
  -8   9   4       3161.74       3140.77       120.41 o                         
  -7   9   4       5159.61       5106.82       174.76 o                         
  -6   9   4       2873.71       2782.80       105.76 o                         
  -5   9   4         19.60         39.46        16.12 o                         
  -4   9   4        164.66        225.88        28.53 o                         
  -3   9   4       4145.66       4128.26       113.31 o                         
  -2   9   4       1892.61       1847.32        60.99 o                         
  -1   9   4       1535.78       1478.07        52.56 o                         
   0   9   4        539.89        531.92        33.75 o                         
   1   9   4       5748.74       5530.26       190.29 o                         
   2   9   4       3112.82       3044.96       157.95 o                         
   3   9   4        140.72        154.27        30.87 o                         
   4   9   4        572.34        565.36        49.17 o                         
   5   9   4       2087.50       2062.22        92.62 o                         
   6   9   4       2402.34       2487.44       108.15 o                         
   7   9   4        245.06        270.03        43.63 o                         
 -10  10   4        643.79        706.91        61.79 o                         
  -9  10   4       1331.04       1435.63        74.65 o                         
  -8  10   4        666.62        760.07        59.85 o                         
  -7  10   4       1102.26       1162.88        62.43 o                         
  -6  10   4       5782.34       5804.13       194.89 o                         
  -5  10   4       3831.76       3791.61       181.00 o                         
  -4  10   4        532.30        527.57        33.67 o                         
  -3  10   4        444.45        478.22        32.37 o                         
  -2  10   4       1656.30       1539.63        55.56 o                         
  -1  10   4       3208.08       3252.54        95.89 o                         
   0  10   4       1457.71       1434.06        55.31 o                         
   1  10   4        184.53        211.53        26.52 o                         
   2  10   4       2064.53       1991.36        88.03 o                         
   3  10   4       1329.86       1356.67       107.28 o                         
   4  10   4        596.08        558.28        51.67 o                         
   5  10   4          1.37         41.95        32.10 o                         
   6  10   4       1731.63       1458.18       120.66 o                         
  -9  11   4        848.61        906.90        66.03 o                         
  -8  11   4       1681.11       1640.32       163.24 o                         
  -7  11   4        543.85        505.65        47.09 o                         
  -6  11   4        300.53        273.88        68.12 o                         
  -5  11   4       4142.19       4031.88       144.82 o                         
  -4  11   4       2387.13       2479.53        80.07 o                         
  -3  11   4        599.63        605.31        47.35 o                         
  -2  11   4         18.26         32.44        18.95 o                         
  -1  11   4        436.51        435.56        33.44 o                         
   0  11   4       3538.68       3521.49       131.76 o                         
   1  11   4       1620.62       1536.36        78.41 o                         
   2  11   4          2.18         38.91        29.69 o                         
   3  11   4        564.02        603.41        54.84 o                         
   4  11   4        947.79        851.76        66.42 o                         
  -8  12   4        882.15        945.69        67.66 o                         
  -7  12   4       1357.11       1391.93        73.92 o                         
  -6  12   4        454.47        510.27        48.11 o                         
  -5  12   4          1.63        -16.96        25.47 o                         
  -4  12   4        806.71        879.95        46.87 o                         
  -3  12   4       3045.36       3046.22        96.13 o                         
  -2  12   4        865.54        856.95        47.36 o                         
  -1  12   4         43.97         42.45        30.53 o                         
   0  12   4        450.24        441.68        66.17 o                         
   1  12   4       1418.99       1331.53        75.15 o                         
   2  12   4       2290.24       2310.08       115.80 o                         
   3  12   4        198.55        179.05        65.68 o                         
  -6  13   4       1009.54       1063.11        90.50 o                         
  -5  13   4       1736.49       1787.66        87.33 o                         
  -4  13   4         43.35         57.14        24.96 o                         
  -3  13   4        804.72        806.46        63.80 o                         
  -2  13   4       1788.15       1769.65        89.32 o                         
  -1  13   4        549.16        542.14        54.39 o                         
   0  13   4         58.29         66.73        36.49 o                         
   0 -14   5         23.01        -12.16        29.68 o                         
   1 -14   5        209.58        275.84        43.59 o                         
   2 -14   5       1350.04       1372.98        76.24 o                         
   3 -14   5       1290.30       1404.76        76.44 o                         
  -3 -13   5          0.03         -8.76        53.52 o                         
  -2 -13   5       1017.92        948.22        67.76 o                         
  -1 -13   5       3375.77       3277.97       128.57 o                         
   0 -13   5        770.92        697.59        66.66 o                         
   1 -13   5         88.56        117.05        32.19 o                         
   2 -13   5        386.92        321.60        41.14 o                         
   3 -13   5       1374.11       1480.35        74.50 o                         
   4 -13   5       2086.01       2373.86       144.50 o                         
  -5 -12   5        390.02        354.21        56.93 o                         
  -4 -12   5       1009.71        945.73        81.74 o                         
  -3 -12   5        307.56        360.52        42.75 o                         
  -2 -12   5         85.59        127.05        33.43 o                         
  -1 -12   5        776.17        641.45        79.55 o                         
   0 -12   5       3191.46       3161.21       119.88 o                         
   1 -12   5       1849.37       1781.61        80.68 o                         
   2 -12   5        286.66        228.82        33.90 o                         
   3 -12   5        292.86        301.09        37.12 o                         
   4 -12   5       1100.86       1101.63        60.46 o                         
   5 -12   5       2334.63       2562.64       147.42 o                         
   7 -12   5         83.07         63.25        41.84 o                         
   8 -12   5       2170.75       2085.34       144.50 o                         
  -6 -11   5       2696.95       2105.42       453.46 o                         
  -5 -11   5         50.93        108.99        32.75 o                         
  -4 -11   5        487.43        439.85        45.27 o                         
  -3 -11   5        624.84        622.47        50.52 o                         
  -2 -11   5       1229.70       1194.71        62.87 o                         
   0 -11   5        270.11        258.46        33.51 o                         
   1 -11   5       4908.44       4757.14       159.62 o                         
   2 -11   5       3855.00       4105.90       256.17 o                         
   3 -11   5        331.81        414.52        38.10 o                         
   4 -11   5         45.31         56.91        24.51 o                         
   5 -11   5       1720.47       1905.54       124.31 o                         
   6 -11   5       2916.66       3186.40       173.21 o                         
   7 -11   5       2727.37       2987.40       170.29 o                         
   8 -11   5          2.77         46.71        43.79 o                         
  -8 -10   5         21.20         -0.97        37.95 o                         
  -7 -10   5         93.06        120.70        35.74 o                         
  -6 -10   5       1243.71       1055.89       190.48 o                         
  -5 -10   5       3529.81       3348.54       128.12 o                         
  -4 -10   5       1528.05       1442.36        71.40 o                         
  -3 -10   5        210.65        181.10        24.06 o                         
  -2 -10   5       1317.69       1309.71        51.22 o                         
  -1 -10   5       1955.13       1882.96        69.38 o                         
   0 -10   5       1489.61       1515.46        53.87 o                         
   1 -10   5         48.89         67.33        18.85 o                         
   2 -10   5       3619.75       3602.73        99.71 o                         
   3 -10   5       4816.25       5017.85       114.27 o                         
   4 -10   5       1030.59       1177.98        44.31 o                         
   5 -10   5         87.08         74.04        19.35 o                         
   6 -10   5        954.97       1004.46        55.73 o                         
   7 -10   5       4367.80       4523.81       157.51 o                         
   8 -10   5       4322.17       2675.04       162.99 o                         
   9 -10   5        213.84        254.79        42.54 o                         
  -8  -9   5        576.74        572.63        47.54 o                         
  -7  -9   5        303.80        277.90        35.46 o                         
  -6  -9   5          1.93         12.35        22.01 o                         
  -5  -9   5       2035.45       1917.20        67.08 o                         
  -4  -9   5       5503.83       5321.42       142.93 o                         
  -3  -9   5       2557.36       2442.14        75.75 o                         
  -2  -9   5         17.51         25.36        14.93 o                         
  -1  -9   5        637.29        679.81        44.18 o                         
   0  -9   5       3941.03       3828.05       104.00 o                         
   1  -9   5       5434.23       5406.36       138.79 o                         
   2  -9   5        262.33        290.02        19.50 o                         
   3  -9   5       3427.78       3394.26        80.74 o                         
   4  -9   5       6379.42       6445.80       141.40 o                         
   5  -9   5       1293.97       1355.12        42.27 o                         
   6  -9   5         15.87         30.81        21.54 o                         
   7  -9   5        462.88        538.84        45.90 o                         
   8  -9   5       2921.35       2867.92       113.68 o                         
   9  -9   5       3465.42       3589.11       138.32 o                         
  10  -9   5        798.67        777.91        63.82 o                         
  -9  -8   5        480.59        551.39        57.51 o                         
  -8  -8   5        463.01        459.83        37.51 o                         
  -7  -8   5       1650.00       1586.67        60.41 o                         
  -6  -8   5       1863.98       1948.56        76.59 o                         
  -5  -8   5         36.90         44.80        19.94 o                         
  -4  -8   5        965.85        981.04        48.33 o                         
  -3  -8   5       9972.18       9691.36       236.81 o                         
  -2  -8   5       5285.47       5356.66       163.75 o                         
  -1  -8   5        320.22        315.29        35.32 o                         
   0  -8   5       1225.43       1314.36        44.93 o                         
   1  -8   5       5264.10       5296.67       115.83 o                         
   2  -8   5       5342.72       5311.47       116.39 o                         
   3  -8   5       1901.24       2025.28        52.60 o                         
   4  -8   5        736.32        769.69        36.03 o                         
   5  -8   5       5268.97       5287.99       118.30 o                         
   6  -8   5       3839.11       3792.72       105.66 o                         
   7  -8   5         48.38         87.98        25.08 o                         
   8  -8   5         64.98         88.62        28.12 o                         
   9  -8   5       2102.24       2080.37       122.37 o                         
  10  -8   5       4362.41       4391.88       328.42 o                         
 -10  -7   5       1185.22       1145.46        79.79 o                         
  -9  -7   5       1916.07       1992.69        95.92 o                         
  -8  -7   5        266.58        259.30        37.38 o                         
  -7  -7   5        256.27        255.94        39.11 o                         
  -6  -7   5       1342.67       1365.31        51.55 o                         
  -5  -7   5        687.87        725.77        43.43 o                         
  -4  -7   5       2969.40       2970.76        84.75 o                         
  -3  -7   5        160.00        197.31        27.73 o                         
  -2  -7   5       9242.64       8813.69       369.64 o                         
  -1  -7   5       9747.45       9868.87       236.52 o                         
   0  -7   5       1326.85       1378.72        37.13 o                         
   1  -7   5        266.76        260.86        15.46 o                         
   2  -7   5       3865.78       4008.86        89.42 o                         
   3  -7   5      10089.88      10420.86       216.38 o                         
   4  -7   5       5706.60       5665.92       123.63 o                         
   5  -7   5          2.44         20.80        11.14 o                         
   6  -7   5       5817.77       5781.62       180.44 o                         
   7  -7   5       3174.96       3086.40       114.29 o                         
   8  -7   5        958.20        926.62        66.41 o                         
   9  -7   5         57.65         24.41        39.17 o                         
  10  -7   5       1910.09       1954.22        94.05 o                         
  11  -7   5       3365.80       3338.36       252.76 o                         
 -11  -6   5         47.75         53.52        51.09 o                         
 -10  -6   5        539.82        562.63        56.11 o                         
  -9  -6   5       2720.29       2721.22       211.65 o                         
  -8  -6   5       2771.32       2745.77        85.62 o                         
  -7  -6   5         76.74         96.28        19.89 o                         
  -6  -6   5          8.50         42.46        15.51 o                         
  -5  -6   5        143.82        134.89        17.60 o                         
  -4  -6   5       4381.02       4363.96       144.05 o                         
  -3  -6   5       7100.57       7060.21       173.06 o                         
  -2  -6   5         98.94        146.38        61.06 o                         
  -1  -6   5       6882.84       6912.17       144.84 o                         
   0  -6   5      12019.17      12248.06       250.04 o                         
   1  -6   5       4083.13       4129.11        90.27 o                         
   2  -6   5         65.53         87.00        10.36 o                         
   3  -6   5       4084.15       4310.66        95.15 o                         
   4  -6   5       9269.87       9475.05       197.65 o                         
   5  -6   5       7083.00       7350.12       178.19 o                         
   6  -6   5        200.16        240.30        21.52 o                         
   7  -6   5       2271.65       2280.81        91.65 o                         
   8  -6   5       1087.26       1244.96        65.32 o                         
   9  -6   5       1932.31       1888.94       127.48 o                         
  10  -6   5        404.86        449.97        50.28 o                         
  11  -6   5        778.48        832.65        68.95 o                         
 -11  -5   5       1020.29       1077.88        80.28 o                         
 -10  -5   5        252.61        274.75        42.51 o                         
  -9  -5   5         18.89         43.03        39.17 o                         
  -8  -5   5       1963.05       2063.46        89.92 o                         
  -7  -5   5       8111.81       7896.72       197.78 o                         
  -6  -5   5       4974.50       4926.41       128.75 o                         
  -5  -5   5        574.22        616.13        45.11 o                         
  -4  -5   5       1892.49       1962.64        58.53 o                         
  -3  -5   5       8427.90       8486.91       203.75 o                         
  -2  -5   5       2956.68       2651.08        71.04 o                         
  -1  -5   5        484.51        532.62        21.98 o                         
   0  -5   5       5186.88       5291.21       111.78 o                         
   1  -5   5      12524.30      12995.60       263.90 o                         
   2  -5   5       3131.35       3125.52        70.05 o                         
   3  -5   5        111.88        117.27        10.95 o                         
   4  -5   5       2399.13       2380.27        64.19 o                         
   5  -5   5       7409.25       7627.97       161.74 o                         
   6  -5   5       8083.12       8044.15       201.65 o                         
   7  -5   5        511.02        531.16        41.96 o                         
   8  -5   5         42.33         49.90        25.84 o                         
   9  -5   5       1767.35       1781.92        82.89 o                         
  10  -5   5       1425.03       1518.78        79.89 o                         
  11  -5   5        852.40        971.21        71.08 o                         
 -11  -4   5        745.95        824.54       126.26 o                         
 -10  -4   5        615.77        568.74        84.17 o                         
  -9  -4   5        865.94        962.54        61.93 o                         
  -8  -4   5        321.00        443.38        45.49 o                         
  -7  -4   5       2737.24       2789.64        81.35 o                         
  -6  -4   5       9186.51       9058.39       297.06 o                         
  -5  -4   5       4054.09       4017.29       105.50 o                         
  -4  -4   5        399.95        444.88        45.57 o                         
  -3  -4   5        152.46        140.22        17.30 o                         
  -2  -4   5       6166.57       5744.50       220.57 o                         
  -1  -4   5      21005.18      21100.82       421.13 o                         
   0  -4   5       4429.00       4574.35        96.82 o                         
   1  -4   5       1685.29       1690.40        40.53 o                         
   2  -4   5      18720.52      19387.09       389.65 o                         
   3  -4   5       6425.56       6584.03       138.37 o                         
   4  -4   5        659.72        642.89        22.22 o                         
   5  -4   5        688.84        736.80        25.51 o                         
   6  -4   5      10700.99      10290.84       363.57 o                         
   7  -4   5       7962.74       7618.04       276.60 o                         
   8  -4   5       2118.75       2097.84        88.28 o                         
   9  -4   5        185.40        178.37        33.36 o                         
  10  -4   5       1171.87       1058.00        66.91 o                         
  11  -4   5       1093.64       1149.90        77.62 o                         
 -12  -3   5       2087.21       1946.60        96.27 o                         
 -11  -3   5        264.04        304.63        43.82 o                         
 -10  -3   5       1406.46       1384.78        73.22 o                         
  -9  -3   5       1243.85       1383.05        69.83 o                         
  -8  -3   5       2974.85       2931.66       111.60 o                         
  -7  -3   5        194.44        192.39        18.67 o                         
  -6  -3   5       1433.98       1532.04        49.43 o                         
  -5  -3   5      11183.03      11261.23       263.89 o                         
  -4  -3   5       8994.41       8670.61       178.74 o                         
  -3  -3   5        188.62        181.65        14.38 o                         
  -2  -3   5       1087.78       1124.53        35.92 o                         
  -1  -3   5       3549.49       3155.79       107.31 o                         
   0  -3   5      14205.77      13877.43       319.86 o                         
   1  -3   5       9956.75      10055.59       204.61 o                         
   2  -3   5        567.94        588.11        18.83 o                         
   3  -3   5       6240.00       6060.57       127.80 o                         
   4  -3   5       5276.94       5261.53       113.62 o                         
   5  -3   5       1266.79       1314.77        37.10 o                         
   6  -3   5        859.67        878.36        30.26 o                         
   7  -3   5       5251.35       5201.63       172.12 o                         
   8  -3   5      11629.32      11404.17       348.93 o                         
   9  -3   5       3479.55       3424.36       161.29 o                         
  10  -3   5          7.56         10.19        38.19 o                         
  11  -3   5        607.33        527.01        53.07 o                         
 -12  -2   5       1846.71       1946.40        94.20 o                         
 -11  -2   5       4109.02       4340.02       245.22 o                         
 -10  -2   5       1361.60       1375.88       158.61 o                         
  -9  -2   5        324.09        350.08        38.29 o                         
  -8  -2   5       2229.28       2271.30        91.30 o                         
  -7  -2   5       3325.28       3507.38        80.95 o                         
  -6  -2   5       6860.03       7124.97       150.88 o                         
  -5  -2   5        522.75        577.26        20.42 o                         
  -4  -2   5      17434.43      17657.89       552.16 o                         
  -3  -2   5      18389.82      18107.12       464.13 o                         
  -2  -2   5       1323.40       1216.97        36.01 o                         
  -1  -2   5        754.95        813.87        29.71 o                         
   0  -2   5       5221.42       5070.94       135.47 o                         
   1  -2   5      22909.52      22793.10       454.62 o                         
   2  -2   5      10932.17      10970.01       222.90 o                         
   3  -2   5        237.16        281.39        19.34 o                         
   4  -2   5       4043.52       4041.55        90.16 o                         
   5  -2   5       6642.52       6334.68       151.62 o                         
   6  -2   5       2073.10       2027.08        73.60 o                         
   7  -2   5          8.44         64.08        28.71 o                         
   8  -2   5       1268.02       1332.57        65.67 o                         
   9  -2   5       6642.73       6626.42       218.77 o                         
  10  -2   5       2871.26       2870.33       116.10 o                         
  11  -2   5        281.40        307.19        46.25 o                         
 -12  -1   5         39.52         51.59        32.48 o                         
 -11  -1   5       2456.50       2518.70       106.52 o                         
 -10  -1   5       4595.99       4777.68       167.12 o                         
  -9  -1   5       1977.72       1904.83        82.92 o                         
  -8  -1   5        151.82        203.29        21.24 o                         
  -7  -1   5       2241.51       2357.27        57.60 o                         
  -6  -1   5       5448.08       5550.96       119.57 o                         
  -5  -1   5      10975.18      11372.43       232.98 o                         
  -4  -1   5         11.10         38.65         6.69 o                         
  -3  -1   5       5406.45       5265.08       174.23 o                         
  -2  -1   5      14290.30      12807.35       772.15 o                         
  -1  -1   5      12428.93      12236.23       401.51 o                         
   0  -1   5        302.94        377.69        15.44 o                         
   1  -1   5       1859.13       1813.18        64.00 o                         
   2  -1   5      16388.46      14790.80       897.66 o                         
   3  -1   5      17181.87      17285.91       349.78 o                         
   4  -1   5       2328.19       2384.12        57.61 o                         
   5  -1   5       1726.34       1768.56        83.36 o                         
   6  -1   5       2196.98       2217.06        57.73 o                         
   7  -1   5       4360.21       4325.79       309.69 o                         
   8  -1   5       1149.88       1277.27        64.27 o                         
   9  -1   5        767.78        801.04        79.55 o                         
  10  -1   5       5074.92       5057.60       177.59 o                         
  11  -1   5       2961.44       3144.46       225.76 o                         
 -13   0   5        872.50        936.12       102.17 o                         
 -12   0   5        620.50        666.47        78.09 o                         
 -11   0   5        337.25        365.80        43.25 o                         
 -10   0   5       1637.71       1764.69        81.33 o                         
  -9   0   5       9874.06      10037.91       252.54 o                         
  -8   0   5       7523.91       7464.06       190.37 o                         
  -7   0   5        518.50        561.35        28.49 o                         
  -6   0   5       1931.74       2041.83        49.45 o                         
  -5   0   5       6745.27       6692.86       144.83 o                         
  -4   0   5       5612.61       5234.53       127.97 o                         
  -3   0   5       3485.85       3595.84        77.24 o                         
  -2   0   5       1799.64       1764.10        40.58 o                         
  -1   0   5       9102.09       8993.52       182.62 o                         
   0   0   5       9690.08       9724.17       197.64 o                         
   1   0   5       1955.09       1907.31        53.85 o                         
   2   0   5       1140.49       1238.43        36.73 o                         
   3   0   5       5892.37       5512.94       117.89 o                         
   4   0   5      24013.12      24260.56       682.04 o                         
   5   0   5       3789.37       3953.52       105.26 o                         
   6   0   5         24.56         37.81        11.28 o                         
   7   0   5       3570.11       3559.50       125.21 o                         
   8   0   5       3267.17       3283.54       120.23 o                         
   9   0   5       1128.11       1257.05        66.30 o                         
  10   0   5         97.26        102.95        33.32 o                         
  11   0   5       2082.93       2127.12        98.24 o                         
 -13   1   5        327.99        324.15        92.93 o                         
 -12   1   5        894.10        963.83        68.37 o                         
 -11   1   5       1498.95       1485.65       120.66 o                         
 -10   1   5        777.89        870.60        44.35 o                         
  -9   1   5       1831.14       1927.47        65.27 o                         
  -8   1   5       9283.63       9206.72       229.76 o                         
  -7   1   5       3213.69       3053.82       107.95 o                         
  -6   1   5       1342.62       1347.06        35.13 o                         
  -5   1   5         99.27        104.40         8.43 o                         
  -4   1   5       6314.39       6449.69       133.62 o                         
  -3   1   5      18772.21      18781.57       376.08 o                         
  -2   1   5       7687.52       7753.07       158.49 o                         
  -1   1   5        247.47        235.19        22.81 o                         
   0   1   5       9925.92       9793.21       198.91 o                         
   1   1   5       7197.87       7248.47       150.13 o                         
   2   1   5       3524.28       3607.17        79.40 o                         
   3   1   5         18.19         13.67         9.60 o                         
   4   1   5      10344.02      10845.94       224.96 o                         
   5   1   5      13899.99      14518.49       338.59 o                         
   6   1   5       3313.69       3338.20        89.98 o                         
   7   1   5          1.45         17.75        22.62 o                         
   8   1   5        518.10        495.13        82.23 o                         
   9   1   5       1211.93       1222.69        98.77 o                         
  10   1   5       1363.08       1304.92       107.04 o                         
  11   1   5        314.02        331.33        45.44 o                         
 -13   2   5        475.75        535.38        55.02 o                         
 -12   2   5        220.75        231.98        39.80 o                         
 -11   2   5        788.63        846.14        47.17 o                         
 -10   2   5       3355.73       3047.88       207.19 o                         
  -9   2   5       2413.74       2388.11       111.18 o                         
  -8   2   5        477.82        492.04        29.98 o                         
  -7   2   5       8641.93       8697.69       215.08 o                         
  -6   2   5       9807.88       9854.21       202.58 o                         
  -5   2   5       3965.50       4181.51       123.32 o                         
  -4   2   5       1343.37       1502.85        36.92 o                         
  -3   2   5       8642.46       8868.65       181.16 o                         
  -2   2   5      18799.10      18931.41       378.69 o                         
  -1   2   5       7807.95       7510.67       153.91 o                         
   0   2   5        299.97        371.54        14.24 o                         
   1   2   5       2724.76       2589.16        58.58 o                         
   2   2   5       1905.31       1831.80        45.03 o                         
   3   2   5       4955.24       5072.86       110.18 o                         
   4   2   5       1803.73       1822.81        53.46 o                         
   5   2   5       6694.16       6687.66       175.71 o                         
   6   2   5       9219.65       9541.03       202.57 o                         
   7   2   5       3614.37       3718.82       104.28 o                         
   8   2   5        111.02        127.52        29.19 o                         
   9   2   5        130.59        188.76        33.32 o                         
  10   2   5       1156.88       1304.92        72.18 o                         
  11   2   5        910.06        986.23        96.34 o                         
 -13   3   5       3695.78       3427.97       276.60 o                         
 -12   3   5       1278.83       1290.98       110.45 o                         
 -11   3   5        174.45        181.66        41.01 o                         
 -10   3   5       1236.22       1238.03        52.00 o                         
  -9   3   5       3287.19       3353.43       123.55 o                         
  -8   3   5       4417.94       4305.74       116.72 o                         
  -7   3   5          5.16         33.26        14.64 o                         
  -6   3   5       5511.45       5648.93       119.97 o                         
  -5   3   5       9136.30       9463.34       238.42 o                         
  -4   3   5       2821.07       2886.35        64.44 o                         
  -3   3   5         90.55         95.32         8.14 o                         
  -2   3   5       1209.87       1126.93        28.57 o                         
  -1   3   5      14306.66      14816.88       347.49 o                         
   0   3   5      20475.04      20575.17       412.22 o                         
   1   3   5       1766.48       1741.12        42.86 o                         
   2   3   5       1665.28       1679.59        48.16 o                         
   3   3   5       5665.34       5867.16       176.32 o                         
   4   3   5       3953.56       4041.24       107.73 o                         
   5   3   5        264.66        292.67        28.26 o                         
   6   3   5        426.97        537.62        27.38 o                         
   7   3   5       6997.10       7370.53       184.78 o                         
   8   3   5       4820.00       4975.87       169.04 o                         
   9   3   5        278.79        337.82        39.89 o                         
  10   3   5        277.05        336.20        59.85 o                         
 -13   4   5       1645.28       1837.57        76.12 o                         
 -12   4   5       4411.70       4678.47       138.68 o                         
 -11   4   5       1602.21       1626.23        64.12 o                         
 -10   4   5         78.30         78.37        20.91 o                         
  -9   4   5       1446.16       1380.59        51.54 o                         
  -8   4   5       2921.21       2927.80        84.66 o                         
  -7   4   5       6793.49       6751.17       170.31 o                         
  -6   4   5       1194.10       1226.00        33.89 o                         
  -5   4   5       2775.99       2712.36        62.19 o                         
  -4   4   5       7875.03       7873.96       162.96 o                         
  -3   4   5       5540.76       5519.48       134.67 o                         
  -2   4   5       1028.75       1058.47        27.46 o                         
  -1   4   5        236.44        207.43        15.65 o                         
   0   4   5      17861.56      18299.74       367.89 o                         
   1   4   5      20202.60      20522.44       471.29 o                         
   2   4   5       1332.83       1347.26        37.47 o                         
   3   4   5        927.67        942.42        41.86 o                         
   4   4   5       1607.14       1699.59        47.87 o                         
   5   4   5       2924.74       3134.50        77.49 o                         
   6   4   5        950.20       1030.12        60.82 o                         
   7   4   5        100.02        127.81        21.90 o                         
   8   4   5       3087.36       3450.60       189.02 o                         
 -13   5   5        509.19        479.68        43.95 o                         
 -12   5   5        816.03        821.42       116.77 o                         
 -11   5   5       4399.85       4361.86       127.23 o                         
 -10   5   5       3412.02       3532.51       104.75 o                         
  -9   5   5        192.91        223.29        32.56 o                         
  -8   5   5        380.09        340.53        25.48 o                         
  -7   5   5       3274.81       3260.06        90.48 o                         
  -6   5   5       7461.51       7538.96       158.59 o                         
  -5   5   5       5106.72       5299.00       113.89 o                         
  -4   5   5        869.75        881.65        29.94 o                         
  -3   5   5       6068.01       5880.09       123.93 o                         
  -2   5   5       4164.06       4089.25       106.32 o                         
  -1   5   5       2407.12       2460.14        68.91 o                         
   0   5   5         81.12         77.19        16.16 o                         
   1   5   5       4095.09       4087.30       108.26 o                         
   2   5   5      17809.06      17724.01       360.44 o                         
   3   5   5       5459.69       5574.96       123.17 o                         
   4   5   5         23.63         27.93        12.09 o                         
   5   5   5       1391.75       1483.20        47.01 o                         
   6   5   5       2450.14       2631.21        70.65 o                         
   7   5   5       1623.69       1730.37        90.50 o                         
 -12   6   5        521.88        560.29        42.69 o                         
 -11   6   5         68.46        116.86        24.84 o                         
 -10   6   5       4081.00       4009.08       115.93 o                         
  -9   6   5       3528.19       3705.64       151.29 o                         
  -8   6   5       1294.23       1255.88        47.06 o                         
  -7   6   5         13.27         25.40        13.25 o                         
  -6   6   5       4711.16       4589.26       152.41 o                         
  -5   6   5       7874.52       7846.71       287.55 o                         
  -4   6   5       6858.76       6880.73       171.97 o                         
  -3   6   5        142.80        216.89        18.62 o                         
  -2   6   5       2926.84       2792.88        78.05 o                         
  -1   6   5       3894.55       3797.22       123.62 o                         
   0   6   5       2276.30       2310.71        68.06 o                         
   1   6   5          3.11         14.42        13.31 o                         
   2   6   5       2833.36       2917.16        84.74 o                         
   3   6   5       7545.74       7582.90       193.23 o                         
   4   6   5       3562.98       3580.38       128.97 o                         
   5   6   5        226.09        237.93        26.46 o                         
   6   6   5        149.04        172.42        26.63 o                         
 -12   7   5       1390.10       1405.69       151.32 o                         
 -11   7   5       1387.65       1412.64        76.02 o                         
 -10   7   5         45.21         63.88        28.03 o                         
  -9   7   5       2261.11       2171.94        91.69 o                         
  -8   7   5       3910.16       3713.60       133.48 o                         
  -7   7   5       3223.34       3185.62       116.11 o                         
  -6   7   5         11.62          9.92        17.29 o                         
  -5   7   5       3251.28       3252.36        93.87 o                         
  -4   7   5       7355.81       7212.71       181.18 o                         
  -3   7   5       5849.68       5742.58       147.44 o                         
  -2   7   5        832.13        792.21        69.58 o                         
  -1   7   5       1110.74       1131.81        42.10 o                         
   0   7   5       1939.70       1923.19        60.67 o                         
   1   7   5       3226.83       3251.18        93.03 o                         
   2   7   5       1090.11       1023.50        42.93 o                         
   3   7   5       2113.51       2154.48        70.91 o                         
   4   7   5       4082.29       4127.25       123.08 o                         
   5   7   5       4254.84       4039.77       269.16 o                         
   6   7   5        512.97        484.24        46.45 o                         
   7   7   5         78.56        173.70        50.60 o                         
 -11   8   5       1625.85       1590.59        83.24 o                         
 -10   8   5       2077.72       2107.20       117.01 o                         
  -9   8   5        187.38        260.60        35.26 o                         
  -8   8   5       1032.55       1007.77        57.10 o                         
  -7   8   5       3277.51       3172.71       117.32 o                         
  -6   8   5       1711.73       1733.55        74.57 o                         
  -5   8   5        426.58        491.27        30.22 o                         
  -4   8   5        311.11        306.06        24.34 o                         
  -3   8   5       7234.29       6706.51       417.22 o                         
  -2   8   5       9307.53       9093.76       225.32 o                         
  -1   8   5       1215.49       1142.10        43.96 o                         
   0   8   5       1324.23       1347.85        49.98 o                         
   1   8   5        637.72        642.17        36.79 o                         
   2   8   5       1123.60       1114.52        47.03 o                         
   3   8   5        994.96        956.03        44.94 o                         
   4   8   5          4.39         47.09        40.34 o                         
   6   8   5       3161.79       3252.39       155.21 o                         
   7   8   5        682.42        712.79        83.20 o                         
 -11   9   5         23.76         15.78        30.25 o                         
 -10   9   5       2376.62       2438.39       106.14 o                         
  -9   9   5       4200.13       4010.36       148.45 o                         
  -8   9   5        933.39        953.03        56.59 o                         
  -7   9   5        323.73        322.86        36.24 o                         
  -6   9   5       3231.29       3061.62       114.88 o                         
  -5   9   5       2659.78       2651.40        99.13 o                         
  -4   9   5       1647.03       1668.88        58.35 o                         
  -3   9   5        455.33        391.67        28.42 o                         
  -2   9   5       8563.85       8156.62       206.76 o                         
  -1   9   5       6946.28       6755.04       175.36 o                         
   0   9   5        221.24        232.45        42.17 o                         
   1   9   5         27.27         31.36        18.64 o                         
   2   9   5        510.86        510.43        35.89 o                         
   3   9   5        826.16        862.71        64.22 o                         
   4   9   5        489.20        504.35        47.95 o                         
   5   9   5         13.97         53.20        31.13 o                         
   6   9   5        496.94        531.51        54.49 o                         
 -10  10   5         20.22         26.37        29.76 o                         
  -9  10   5       1530.59       1479.26        77.06 o                         
  -8  10   5       4541.79       4494.41       162.56 o                         
  -7  10   5       2479.49       2525.32       122.37 o                         
  -6  10   5         38.11         48.03        25.80 o                         
  -5  10   5       2981.36       2994.22        91.08 o                         
  -4  10   5       1204.91       1103.08        55.95 o                         
  -3  10   5        769.13        740.33        40.12 o                         
  -2  10   5         93.14        105.95        22.62 o                         
  -1  10   5       2144.34       2174.71        72.42 o                         
   0  10   5       5348.20       5104.14       140.99 o                         
   1  10   5       2523.67       2587.45        84.80 o                         
   2  10   5         57.68         91.35        29.40 o                         
   3  10   5        325.94        283.55        39.75 o                         
   4  10   5       1147.24       1121.25        74.93 o                         
   5  10   5        970.03        926.34        68.68 o                         
  -9  11   5         94.99        128.47        34.54 o                         
  -8  11   5        495.64        524.37        54.74 o                         
  -7  11   5       3005.25       3112.46       123.07 o                         
  -6  11   5       4948.37       4723.31       167.51 o                         
  -5  11   5         59.44         54.87        40.87 o                         
  -4  11   5        562.35        575.29        38.34 o                         
  -3  11   5       1891.75       1823.82        65.83 o                         
  -2  11   5       1534.11       1602.52        61.20 o                         
  -1  11   5        132.90        110.76        24.36 o                         
   0  11   5       1035.90       1010.18        59.61 o                         
   1  11   5       3229.58       3147.46       124.26 o                         
   2  11   5       2318.41       2347.43       102.88 o                         
   3  11   5        111.22        133.01        37.68 o                         
   4  11   5        232.12        321.61        72.50 o                         
  -8  12   5         92.45        118.23        46.71 o                         
  -7  12   5        296.69        286.69        41.37 o                         
  -6  12   5       2550.85       2411.81       151.80 o                         
  -5  12   5       3073.70       3237.97       126.56 o                         
  -4  12   5        636.35        653.12        58.33 o                         
  -3  12   5        198.20        184.87        27.74 o                         
  -2  12   5        793.60        812.34        48.28 o                         
  -1  12   5       1099.70       1120.85        67.56 o                         
   0  12   5        478.51        499.70        51.73 o                         
   1  12   5        183.75        190.09        39.45 o                         
   2  12   5       1505.95       1605.12       130.39 o                         
  -6  13   5          7.26         64.22        42.82 o                         
  -5  13   5       2618.52       2532.48       149.37 o                         
  -4  13   5       2435.97       2588.09        89.52 o                         
  -3  13   5        941.06        986.96        70.81 o                         
  -2  13   5        118.54        141.24        44.76 o                         
  -1  13   5        205.55        148.88        53.52 o                         
   1 -14   6         79.09         78.51        33.40 o                         
   2 -14   6       1254.66       1456.74        80.07 o                         
  -3 -13   6       1450.60       1126.84       122.61 o                         
  -2 -13   6        469.84        310.97        42.51 o                         
  -1 -13   6         51.06         17.38        28.80 o                         
   0 -13   6       1002.89       1025.88       109.23 o                         
   1 -13   6       1538.94       1570.99        78.81 o                         
   2 -13   6        430.73        484.56        68.85 o                         
   3 -13   6         58.99         88.39        31.63 o                         
  -5 -12   6        245.29        232.08        49.63 o                         
  -4 -12   6          6.80         41.96        50.11 o                         
  -3 -12   6       1302.56       1296.45        73.11 o                         
  -1 -12   6       2105.69       2210.48        96.08 o                         
   0 -12   6         88.15         60.99        27.08 o                         
   1 -12   6       1168.47       1266.02        65.64 o                         
   2 -12   6       1398.52       1441.96        83.93 o                         
   3 -12   6        743.56        760.77       110.20 o                         
   4 -12   6          0.47         33.57        35.52 o                         
   7 -12   6       2014.72       2128.16       140.61 o                         
  -6 -11   6        675.15        477.84        66.41 o                         
  -5 -11   6       1583.15       1633.61        82.45 o                         
  -4 -11   6        811.01        823.31        56.70 o                         
  -3 -11   6         27.97         39.63        25.20 o                         
  -2 -11   6        906.25        440.33        63.25 o                         
  -1 -11   6       3422.34       3368.85       124.26 o                         
   0 -11   6       4597.98       4622.40       157.42 o                         
   1 -11   6        321.18        377.35        38.46 o                         
   2 -11   6       2002.07       2048.17        84.77 o                         
   3 -11   6       1627.89       1620.53        81.46 o                         
   4 -11   6       1274.44       1349.44        65.65 o                         
   5 -11   6        150.06        136.72        41.84 o                         
   6 -11   6        977.21       1006.02        59.82 o                         
   7 -11   6       3724.14       4014.06       147.25 o                         
   8 -11   6       3191.60       3272.03       195.59 o                         
  -7 -10   6       1121.70       1076.09        68.36 o                         
  -6 -10   6         92.61         77.26        31.91 o                         
  -5 -10   6        703.23        683.40        43.02 o                         
  -4 -10   6       2240.47       2158.97        87.92 o                         
  -3 -10   6        763.12        731.46        63.80 o                         
  -2 -10   6         60.98         56.08        18.88 o                         
  -1 -10   6        818.72        801.30        47.01 o                         
   0 -10   6       3902.54       4011.36       110.94 o                         
   1 -10   6       4398.38       4510.97       121.58 o                         
   2 -10   6       2275.97       2301.18        71.23 o                         
   3 -10   6        456.64        508.94        43.81 o                         
   4 -10   6       2004.83       2052.98        57.33 o                         
   5 -10   6       2377.06       2396.15        93.86 o                         
   6 -10   6        745.43        782.26        53.82 o                         
   7 -10   6        188.17        176.62        33.81 o                         
   8 -10   6       3284.18       3306.55       130.30 o                         
   9 -10   6       3797.46       4186.50       159.81 o                         
  -8  -9   6        416.07        392.94        36.86 o                         
  -7  -9   6       1305.87       1314.93        70.46 o                         
  -6  -9   6       1753.65       1778.32        89.77 o                         
  -5  -9   6        886.30        857.36        48.18 o                         
  -4  -9   6        459.15        462.95        32.89 o                         
  -3  -9   6       3616.20       3483.20       117.24 o                         
  -2  -9   6       1378.05       1383.04        50.73 o                         
  -1  -9   6        151.78        211.66        30.97 o                         
   0  -9   6        461.34        464.81        29.21 o                         
   1  -9   6       2887.05       3055.37        86.51 o                         
   2  -9   6       8779.78       8705.41       216.38 o                         
   3  -9   6       2735.90       2847.49        70.77 o                         
   4  -9   6         19.49         66.34        14.55 o                         
   5  -9   6       1705.16       1811.53        60.98 o                         
   6  -9   6       2004.32       1868.26        81.02 o                         
   7  -9   6       1907.62       1882.57        84.43 o                         
   8  -9   6         58.78         74.99        30.62 o                         
   9  -9   6       2032.59       2118.63       171.75 o                         
  10  -9   6       3965.64       4193.06       213.59 o                         
  -9  -8   6       1841.48       1850.14       160.32 o                         
  -8  -8   6        128.36        144.16        26.38 o                         
  -7  -8   6        660.73        657.02        41.24 o                         
  -6  -8   6       2937.52       2817.34       114.05 o                         
  -5  -8   6       2413.72       2429.84       113.37 o                         
  -4  -8   6       1081.81       1137.94        51.71 o                         
  -3  -8   6          2.85         25.40        12.10 o                         
  -2  -8   6       1373.58       1345.76        48.28 o                         
  -1  -8   6       3595.85       3642.52        98.77 o                         
   0  -8   6        956.82       1003.65        61.22 o                         
   1  -8   6         89.02         91.00        12.50 o                         
   2  -8   6       3745.90       3946.98        90.35 o                         
   3  -8   6      13168.23      13191.90       272.91 o                         
   4  -8   6       4844.93       4945.70       111.48 o                         
   5  -8   6          8.54          9.32        14.35 o                         
   6  -8   6       1580.87       1550.48        98.04 o                         
   8  -8   6       2273.66       2293.39        98.30 o                         
   9  -8   6         80.19         99.88        33.19 o                         
  10  -8   6        678.17        665.92       100.23 o                         
 -10  -7   6          5.02         14.10        35.03 o                         
  -9  -7   6       1211.99       1326.83        78.48 o                         
  -8  -7   6       1957.67       1940.20        69.49 o                         
  -7  -7   6       1395.31       1407.74        54.66 o                         
  -6  -7   6         17.03         45.03        17.02 o                         
  -5  -7   6       3672.27       3664.59       102.85 o                         
  -4  -7   6       8838.82       8567.60       211.19 o                         
  -3  -7   6       4379.69       4212.52       131.75 o                         
  -2  -7   6         88.01        126.53        31.42 o                         
  -1  -7   6       3077.24       3090.89        84.44 o                         
   0  -7   6       4257.65       4317.70        95.62 o                         
   1  -7   6       2645.72       2789.98        65.80 o                         
   2  -7   6         30.21         57.41        10.76 o                         
   3  -7   6       3538.75       3738.61        85.64 o                         
   4  -7   6       7250.29       7265.13       155.90 o                         
   5  -7   6       6620.15       6572.95       166.10 o                         
   7  -7   6        635.34        788.68        55.68 o                         
   8  -7   6       3645.96       3579.81       134.24 o                         
   9  -7   6       1947.83       1996.51        92.84 o                         
  10  -7   6        549.33        550.09        59.60 o                         
 -11  -6   6       1271.31       1235.34       114.34 o                         
 -10  -6   6        914.57        978.41        98.53 o                         
  -9  -6   6        114.33        147.25        34.88 o                         
  -8  -6   6       1222.45       1231.84        75.32 o                         
  -7  -6   6       2698.66       2691.77        82.35 o                         
  -6  -6   6       2051.27       2116.21        79.98 o                         
  -5  -6   6         21.47         47.90        14.90 o                         
  -4  -6   6       1673.66       1738.56        70.94 o                         
  -3  -6   6       5901.04       5711.83       143.16 o                         
  -2  -6   6      11880.41      11512.32       327.15 o                         
  -1  -6   6       2091.87       2134.99        51.31 o                         
   0  -6   6       2367.96       2375.51        56.10 o                         
   1  -6   6       2487.15       2569.36        60.31 o                         
   2  -6   6       3544.33       3645.16        81.93 o                         
   3  -6   6       2762.88       2927.19        68.53 o                         
   4  -6   6        522.86        564.93        23.57 o                         
   5  -6   6       7587.23       7552.51       223.74 o                         
   6  -6   6      11404.08      10956.18       333.38 o                         
   7  -6   6       1594.06       1540.58       122.61 o                         
   8  -6   6        902.04        843.52        57.05 o                         
   9  -6   6       1923.69       1967.43        91.75 o                         
  10  -6   6       2278.54       2249.03       130.15 o                         
  11  -6   6       1508.15       1520.95       112.88 o                         
 -11  -5   6        175.42        157.64        40.14 o                         
 -10  -5   6       1718.74       1724.70        87.19 o                         
  -9  -5   6       3294.88       3431.71       234.03 o                         
  -8  -5   6        321.63        326.91        39.27 o                         
  -7  -5   6        685.07        763.86        54.13 o                         
  -6  -5   6       4057.46       4059.28       109.49 o                         
  -5  -5   6       1211.02       1205.26        43.10 o                         
  -4  -5   6        667.52        682.29        29.87 o                         
  -3  -5   6         31.62         54.99        11.69 o                         
  -2  -5   6       8647.92       8491.26       202.53 o                         
  -1  -5   6      20308.88      20535.51       471.82 o                         
   0  -5   6       7410.65       7421.77       154.50 o                         
   1  -5   6        435.03        421.51        17.42 o                         
   2  -5   6       4380.22       4301.20        94.09 o                         
   3  -5   6       8508.81       8857.04       184.83 o                         
   4  -5   6       3435.59       3488.34        80.06 o                         
   5  -5   6        483.81        502.55        28.29 o                         
   6  -5   6       6161.50       6001.48       194.21 o                         
   7  -5   6       5689.59       5530.52       184.43 o                         
   8  -5   6       1630.39       1610.78        77.92 o                         
   9  -5   6         18.42         16.23        27.42 o                         
  10  -5   6        560.09        634.44        57.61 o                         
  11  -5   6       3187.91       3087.89       131.12 o                         
 -11  -4   6         56.94         69.19        34.36 o                         
 -10  -4   6         71.67         77.42        32.49 o                         
  -9  -4   6       1605.45       1630.63        79.44 o                         
  -8  -4   6       5052.90       5213.78       178.41 o                         
  -7  -4   6       1884.59       1921.76        61.67 o                         
  -6  -4   6          6.21         63.10        31.39 o                         
  -5  -4   6       4370.27       4455.22       137.94 o                         
  -4  -4   6       2749.06       2666.85        73.30 o                         
  -3  -4   6       2727.90       2586.36        88.28 o                         
  -2  -4   6         70.55         94.86         7.56 o                         
  -1  -4   6      10423.25      10381.53       272.27 o                         
   0  -4   6      15973.78      15669.53       316.38 o                         
   1  -4   6      10032.81      10137.53       207.85 o                         
   2  -4   6        338.63        346.08        15.79 o                         
   3  -4   6       3373.49       3463.99        77.98 o                         
   4  -4   6       5626.26       5603.07       121.47 o                         
   5  -4   6       4238.81       4133.38       109.92 o                         
   6  -4   6       1020.78       1044.56        41.19 o                         
   7  -4   6       3008.96       2926.79       110.79 o                         
   8  -4   6       5890.64       5810.26       194.74 o                         
   9  -4   6       2250.08       2356.53       105.34 o                         
  10  -4   6         60.42         23.02        58.39 o                         
  11  -4   6        262.61        284.42        46.05 o                         
 -12  -3   6       1220.88       1266.39        99.01 o                         
 -11  -3   6       3342.23       3457.76       136.60 o                         
 -10  -3   6        338.62        354.28        49.14 o                         
  -9  -3   6        451.65        463.72        54.01 o                         
  -8  -3   6       2683.39       2808.33       109.17 o                         
  -7  -3   6       3813.92       3945.44       106.35 o                         
  -6  -3   6       7654.99       7546.89       186.02 o                         
  -5  -3   6         71.93        114.45        14.05 o                         
  -4  -3   6       3645.15       3493.55       128.83 o                         
  -3  -3   6       8080.88       7725.41       178.38 o                         
  -2  -3   6        445.72        382.45        22.12 o                         
  -1  -3   6       1373.49       1361.46        34.10 o                         
   0  -3   6       3892.01       3614.53       121.45 o                         
   1  -3   6      25410.65      25016.41       808.71 o                         
   2  -3   6      10232.11      10086.21       206.99 o                         
   3  -3   6       1126.51       1127.93        63.63 o                         
   4  -3   6       3280.02       3350.84        77.25 o                         
   5  -3   6       2623.84       2680.22        77.21 o                         
   6  -3   6       6819.91       6630.14       168.42 o                         
   7  -3   6        930.90        933.47        54.74 o                         
   8  -3   6        843.65        920.13        56.79 o                         
   9  -3   6       2864.51       2787.35       112.36 o                         
  10  -3   6       1401.10       1440.81        77.15 o                         
  11  -3   6        352.49        391.08        51.27 o                         
 -12  -2   6         19.86         67.07        35.11 o                         
 -11  -2   6        997.63       1076.83        68.63 o                         
 -10  -2   6       2243.44       2328.23       100.06 o                         
  -9  -2   6       1279.67       1357.97        69.08 o                         
  -8  -2   6         50.18         79.17        23.71 o                         
  -7  -2   6       1133.03       1200.39        42.48 o                         
  -6  -2   6      13711.36      13934.16       285.68 o                         
  -5  -2   6       9159.00       9253.10       191.85 o                         
  -4  -2   6       1241.35       1239.47        32.72 o                         
  -3  -2   6       1482.83       1483.08        36.81 o                         
  -2  -2   6       7846.35       7445.22       175.36 o                         
  -1  -2   6       4516.11       4103.34       145.79 o                         
   0  -2   6       1387.91       1383.77        38.27 o                         
   1  -2   6        809.29        749.93        27.65 o                         
   2  -2   6      12159.72      11786.11       277.30 o                         
   3  -2   6      17900.59      17996.70       682.61 o                         
   4  -2   6       2931.30       3011.07       108.27 o                         
   5  -2   6        654.38        630.65        33.01 o                         
   6  -2   6       5255.87       5254.09       260.47 o                         
   7  -2   6       3998.67       4034.21       140.68 o                         
   8  -2   6       3242.34       3230.19       121.58 o                         
   9  -2   6         65.21        122.40        35.52 o                         
  10  -2   6       2483.47       2409.77       105.10 o                         
  11  -2   6       1847.57       1835.44        92.84 o                         
 -12  -1   6       1565.60       1650.56        86.49 o                         
 -11  -1   6        324.49        392.87        46.65 o                         
 -10  -1   6        907.13       1024.02        63.66 o                         
  -9  -1   6       2835.26       2906.81       165.43 o                         
  -8  -1   6       3397.13       3399.53        96.98 o                         
  -7  -1   6         27.95         53.33        14.54 o                         
  -6  -1   6       1012.48       1038.80        30.52 o                         
  -5  -1   6       8722.16       8802.41       182.73 o                         
  -4  -1   6      18020.30      17487.25       397.69 o                         
  -3  -1   6       5053.92       5060.25       161.24 o                         
  -2  -1   6       3318.40       3372.41       320.63 o                         
  -1  -1   6       3784.10       3635.22       173.22 o                         
   0  -1   6       2939.32       2563.32        67.19 o                         
   1  -1   6       4724.29       4533.38       142.18 o                         
   2  -1   6         79.70        109.29        22.14 o                         
   3  -1   6       9219.06       9116.28       220.66 o                         
   4  -1   6      14325.57      14206.61       319.81 o                         
   5  -1   6       1966.07       2048.89       107.28 o                         
   6  -1   6          5.63         29.12        14.85 o                         
   7  -1   6       1795.49       1768.14        76.19 o                         
   8  -1   6       3680.44       3850.70       138.89 o                         
   9  -1   6       5036.08       5204.12       237.19 o                         
  10  -1   6         42.14         43.53        30.68 o                         
  11  -1   6       1190.05       1247.36        83.93 o                         
 -13   0   6         33.85         80.01        36.64 o                         
 -12   0   6       1683.10       1656.82        85.46 o                         
 -11   0   6       4582.32       4715.68       171.75 o                         
 -10   0   6       1534.27       1462.34        73.15 o                         
  -9   0   6        152.83        173.58        22.33 o                         
  -8   0   6       3479.83       3548.77       100.13 o                         
  -7   0   6       4046.48       4169.15       112.49 o                         
  -6   0   6       2497.45       2522.74        80.62 o                         
  -5   0   6        223.35        234.50        25.69 o                         
  -4   0   6       9233.32       9050.18       185.76 o                         
  -3   0   6      36142.44      36754.62       728.89 o                         
  -2   0   6       6916.18       6624.81       160.00 o                         
  -1   0   6        181.92        185.75        19.77 o                         
   0   0   6       7019.07       7053.33       146.21 o                         
   1   0   6      13150.05      13202.13       310.36 o                         
   2   0   6       2401.99       2162.56        61.38 o                         
   3   0   6        277.72        305.06        15.29 o                         
   4   0   6       3194.73       3218.26        75.06 o                         
   5   0   6       4152.62       4220.52       192.60 o                         
   6   0   6       4942.81       5079.43       167.27 o                         
   7   0   6        127.24         62.45        36.73 o                         
   8   0   6        594.32        577.30        74.69 o                         
   9   0   6       4234.74       4188.67       151.34 o                         
  10   0   6       2713.29       2784.80       273.20 o                         
  11   0   6        466.96        552.91        59.36 o                         
 -13   1   6        473.93        486.33        54.24 o                         
 -12   1   6         34.64         35.28        29.60 o                         
 -11   1   6       1039.78       1134.85        66.28 o                         
 -10   1   6       6270.26       6327.24       170.12 o                         
  -9   1   6       4078.84       4025.38       113.79 o                         
  -8   1   6        600.22        641.10        42.55 o                         
  -7   1   6       3893.16       3805.92       103.50 o                         
  -6   1   6       8440.52       8398.98       174.81 o                         
  -5   1   6       3178.27       3336.05        74.09 o                         
  -4   1   6        133.22        158.64        10.61 o                         
  -3   1   6      11334.87      11520.41       233.88 o                         
  -2   1   6      14189.06      13980.00       282.23 o                         
  -1   1   6      11652.20      11508.81       233.73 o                         
   0   1   6        396.52        404.61        15.58 o                         
   1   1   6       1688.58       1697.04        41.51 o                         
   2   1   6       6611.83       6858.26       144.71 o                         
   3   1   6       4349.25       4290.77        95.17 o                         
   4   1   6       4269.13       4355.63       152.51 o                         
   5   1   6        698.42        691.06        43.68 o                         
   6   1   6       7523.37       7801.40       195.28 o                         
   7   1   6       3187.64       3299.76       120.05 o                         
   8   1   6        682.81        594.94        47.70 o                         
   9   1   6        214.25        198.19        45.49 o                         
  10   1   6       3062.64       2842.27       206.54 o                         
 -13   2   6       1579.66       1519.59        84.04 o                         
 -12   2   6        211.44        202.82        38.57 o                         
 -11   2   6          4.04         10.60        16.26 o                         
 -10   2   6        693.57        726.79        72.16 o                         
  -9   2   6       3403.73       3522.98       101.70 o                         
  -8   2   6      12504.55      12438.77       304.13 o                         
  -7   2   6        371.43        387.68        24.75 o                         
  -6   2   6       2883.37       2933.92        66.91 o                         
  -5   2   6       3381.40       3391.79        78.02 o                         
  -4   2   6       2151.05       2160.53        62.65 o                         
  -3   2   6       5038.10       5303.11       111.82 o                         
  -2   2   6       1363.27       1262.35        31.88 o                         
  -1   2   6      23243.52      22882.90       457.21 o                         
   0   2   6      10164.47       9928.52       203.36 o                         
   1   2   6       4276.61       4499.89        97.37 o                         
   2   2   6        853.78        868.40        26.82 o                         
   3   2   6       3303.08       3281.24        75.87 o                         
   4   2   6      10135.96       9925.10       208.29 o                         
   5   2   6       3446.73       3469.96       113.53 o                         
   6   2   6        278.52        279.12        25.31 o                         
   7   2   6       3715.31       3629.37       122.31 o                         
   8   2   6       1363.80       1444.92       105.82 o                         
   9   2   6        736.52        688.47        53.75 o                         
  10   2   6          5.56          0.84        32.20 o                         
 -13   3   6        516.03        528.11       155.45 o                         
 -12   3   6       1133.62       1124.53        56.37 o                         
 -11   3   6       1512.99       1554.34       114.87 o                         
 -10   3   6        247.68        266.21        29.49 o                         
  -9   3   6        324.50        358.94        28.62 o                         
  -8   3   6       8612.59       8509.65       235.88 o                         
  -7   3   6      11277.49      10803.29       354.93 o                         
  -6   3   6       1747.36       1837.79        46.00 o                         
  -5   3   6        434.16        430.73        26.05 o                         
  -4   3   6       6438.37       6588.43       137.99 o                         
  -3   3   6       7977.27       8100.18       167.09 o                         
  -2   3   6        638.99        583.86        18.78 o                         
  -1   3   6       1288.39       1366.35        34.53 o                         
   0   3   6       8723.53       8613.48       177.74 o                         
   1   3   6       8011.02       8116.54       169.12 o                         
   2   3   6       1257.77       1267.27        35.73 o                         
   3   3   6          0.66          8.05         9.10 o                         
   4   3   6        620.13        672.47        30.11 o                         
   5   3   6       4652.11       4728.94       108.27 o                         
   6   3   6       6233.74       6552.35       168.24 o                         
   7   3   6        176.75        184.38        28.55 o                         
   8   3   6       1069.10       1156.93        63.62 o                         
   9   3   6       1458.46       1415.95        73.08 o                         
  10   3   6        865.79        895.73        88.55 o                         
 -13   4   6       1064.07       1173.87        88.92 o                         
 -12   4   6         60.97         64.33        26.13 o                         
 -11   4   6       1798.12       1781.82        67.25 o                         
 -10   4   6       2825.37       2771.31       104.57 o                         
  -9   4   6        339.77        366.65        28.19 o                         
  -8   4   6          5.27         44.55        21.97 o                         
  -7   4   6       5847.51       5889.05       188.85 o                         
  -6   4   6      15320.17      15601.11       316.98 o                         
  -5   4   6       6475.08       6548.74       138.50 o                         
  -4   4   6        214.30        213.35        14.40 o                         
  -3   4   6       4886.28       4961.16       105.89 o                         
  -2   4   6       7974.57       8397.91       173.17 o                         
  -1   4   6       4039.78       4076.68       102.50 o                         
   0   4   6         16.83         43.40        36.03 o                         
   1   4   6       6588.77       6777.72       143.80 o                         
   2   4   6      11970.07      11983.07       282.46 o                         
   3   4   6        550.40        572.08        28.44 o                         
   4   4   6        242.38        308.55        41.42 o                         
   5   4   6        999.34        998.76        35.93 o                         
   6   4   6       3458.19       3627.35       103.29 o                         
   7   4   6       4288.21       4734.76       130.23 o                         
   8   4   6        240.26        293.13        38.59 o                         
 -13   5   6       2423.49       2641.01       144.50 o                         
 -12   5   6       1596.50       1697.96        68.82 o                         
 -11   5   6        112.50        154.48        26.33 o                         
 -10   5   6       1875.54       1968.71        70.38 o                         
  -9   5   6       1201.32       1154.16        46.96 o                         
  -8   5   6       1140.41       1068.58        63.45 o                         
  -7   5   6          4.68         13.12        12.62 o                         
  -6   5   6       1384.32       1503.86        41.29 o                         
  -5   5   6      13403.14      13728.79       279.87 o                         
  -4   5   6       6898.52       6545.43       163.32 o                         
  -3   5   6        377.50        342.46        42.57 o                         
  -2   5   6       1094.72       1070.42        38.47 o                         
  -1   5   6       6367.07       6497.03       162.86 o                         
   0   5   6       5157.50       5131.24       132.18 o                         
   1   5   6       2249.95       2198.25        80.13 o                         
   2   5   6       1474.03       1559.18        53.11 o                         
   3   5   6       6463.75       6627.42       170.93 o                         
   4   5   6       4494.55       4589.89       156.56 o                         
   5   5   6         61.21         66.57        24.11 o                         
   6   5   6        330.43        336.40        37.92 o                         
   7   5   6       2470.70       2704.29       223.08 o                         
 -12   6   6       3320.79       3480.44       140.37 o                         
 -11   6   6       3254.44       3193.96       127.97 o                         
 -10   6   6        224.28        278.39        37.83 o                         
  -9   6   6       1489.39       1462.52        70.28 o                         
  -8   6   6       3386.59       3110.43       115.39 o                         
  -7   6   6       2302.70       2285.32        88.92 o                         
  -6   6   6         25.20         43.64        18.63 o                         
  -5   6   6       1737.87       1880.33        58.51 o                         
  -4   6   6       7757.60       7555.46       235.32 o                         
  -3   6   6       8850.24       8531.83       210.97 o                         
  -2   6   6        477.60        524.14        27.95 o                         
  -1   6   6        508.15        494.50        28.31 o                         
   0   6   6       3242.30       3203.69       155.70 o                         
   1   6   6       5934.60       5814.77       151.24 o                         
   2   6   6       2137.72       2139.69        68.20 o                         
   3   6   6        243.74        290.62        27.06 o                         
   4   6   6       3908.28       3877.64       111.66 o                         
   5   6   6       1510.85       1553.82        60.51 o                         
   6   6   6        197.08        198.51        52.55 o                         
   7   6   6          4.96         60.82        40.38 o                         
 -12   7   6        390.05        488.26        52.90 o                         
 -11   7   6       2512.01       2434.52       106.64 o                         
 -10   7   6       5184.28       5013.61       178.21 o                         
  -9   7   6        871.55        893.12       127.72 o                         
  -8   7   6        570.89        518.84        70.79 o                         
  -7   7   6        969.53       1002.25       106.07 o                         
  -6   7   6       3180.85       3191.99       115.08 o                         
  -5   7   6       3188.25       3086.38       110.58 o                         
  -4   7   6        337.98        305.96        24.40 o                         
  -3   7   6       6811.36       6740.81       171.67 o                         
  -2   7   6       8390.89       8357.02       208.60 o                         
  -1   7   6       2596.16       2639.13       126.50 o                         
   0   7   6         65.87         58.05        16.43 o                         
   1   7   6       3199.71       3094.10        90.39 o                         
   2   7   6       7529.23       7302.29       188.67 o                         
   3   7   6       2240.19       2266.22        74.45 o                         
   4   7   6         55.17         77.12        21.97 o                         
   5   7   6       2158.60       2241.44        96.61 o                         
   7   7   6        268.18        364.91        63.25 o                         
 -11   8   6        307.38        281.69        42.40 o                         
 -10   8   6       2249.08       2221.33        99.08 o                         
  -9   8   6       4209.21       4397.52       181.24 o                         
  -8   8   6       1716.12       1824.09        81.83 o                         
  -7   8   6          1.48         -6.05        19.60 o                         
  -6   8   6       1340.56       1274.02        62.08 o                         
  -5   8   6       3563.99       3501.17        99.67 o                         
  -4   8   6       2412.76       2402.32        74.51 o                         
  -3   8   6         90.83        103.59        18.67 o                         
  -2   8   6       2047.73       2158.29       169.81 o                         
  -1   8   6       4111.42       4159.97       114.78 o                         
   0   8   6       2403.50       2428.27        75.84 o                         
   1   8   6        103.88        109.52        20.65 o                         
   2   8   6        361.88        390.60        47.11 o                         
   3   8   6       4156.49       4180.79       120.91 o                         
   4   8   6       4125.83       4032.11       119.02 o                         
   5   8   6        302.82        267.57        37.83 o                         
   6   8   6        432.44        412.59        66.66 o                         
 -10   9   6          3.13         24.79        28.50 o                         
  -9   9   6       2023.38       1902.05        88.22 o                         
  -8   9   6       3920.20       3745.33       139.49 o                         
  -7   9   6       1925.89       2094.21        90.04 o                         
  -6   9   6         58.47         70.59        24.38 o                         
  -5   9   6        300.64        281.17        26.70 o                         
  -4   9   6       2138.60       2148.47        70.77 o                         
  -3   9   6       3412.02       3209.70       116.69 o                         
  -2   9   6        832.21        853.13        42.40 o                         
  -1   9   6        902.48        824.37        41.38 o                         
   0   9   6       5037.61       4850.50       134.03 o                         
   1   9   6       1183.48       1136.26        49.67 o                         
   2   9   6        187.39        171.09        27.25 o                         
   3   9   6         87.41        100.96        25.22 o                         
   4   9   6       2205.02       2179.26        96.66 o                         
   5   9   6       3240.31       3169.38       126.72 o                         
   6   9   6        310.14        370.75        70.06 o                         
 -10  10   6        862.02        874.88        66.57 o                         
  -9  10   6        354.57        380.60        88.79 o                         
  -8  10   6        942.19       1042.29        63.29 o                         
  -7  10   6       4617.89       4673.78       166.49 o                         
  -6  10   6       2644.45       2582.98       105.01 o                         
  -5  10   6        151.22        167.08        24.69 o                         
  -4  10   6         65.43         75.28        34.90 o                         
  -3  10   6       1827.57       1839.53        65.39 o                         
  -2  10   6       3565.28       3479.12       119.88 o                         
  -1  10   6       2064.20       1913.20        68.72 o                         
   0  10   6       1110.76       1055.15        49.03 o                         
   1  10   6       2827.32       2798.74        91.25 o                         
   2  10   6        585.65        600.50        52.93 o                         
   3  10   6         37.00         10.68        30.33 o                         
   4  10   6          4.40         24.18        33.20 o                         
  -9  11   6       1763.90       1856.66       126.99 o                         
  -8  11   6        296.07        348.81        43.59 o                         
  -7  11   6        274.47        324.27        40.90 o                         
  -6  11   6       2759.32       2666.34       109.43 o                         
  -5  11   6       2892.78       2601.81       194.13 o                         
  -4  11   6        701.98        731.69        44.64 o                         
  -3  11   6        241.20        243.54        29.39 o                         
  -2  11   6        683.43        764.23        45.73 o                         
  -1  11   6       2909.43       2975.06        94.95 o                         
   0  11   6       1425.17       1410.05        60.29 o                         
   1  11   6          5.78         42.63        30.98 o                         
   2  11   6        730.01        858.56        65.00 o                         
   3  11   6       1035.80        926.75        69.03 o                         
  -7  12   6       1007.80       1072.66        66.97 o                         
  -6  12   6          2.82         17.95        27.59 o                         
  -5  12   6       1316.48       1229.18        87.34 o                         
  -4  12   6       3359.63       3424.89       107.51 o                         
  -3  12   6        629.50        594.38        42.68 o                         
  -2  12   6         23.76         14.10        22.84 o                         
  -1  12   6        363.87        412.20        47.79 o                         
   0  12   6       2071.84       2060.33       135.02 o                         
   1  12   6       1465.56       1616.62        85.91 o                         
  -4  13   6        573.79        633.82        55.07 o                         
  -3  13   6       1740.75       1870.04       111.42 o                         
  -2  13   6        939.43       1322.92       110.45 o                         
  -2 -13   7       2443.89       2216.88       139.40 o                         
  -1 -13   7       1054.64       1118.94        75.17 o                         
   0 -13   7         33.44         15.54        28.71 o                         
   1 -13   7        196.32        281.25        41.01 o                         
   2 -13   7       3326.11       3345.99       175.64 o                         
   3 -13   7       1353.87       1251.40        97.31 o                         
  -4 -12   7        469.90        426.95        47.47 o                         
  -3 -12   7         14.40         26.24        36.49 o                         
  -2 -12   7        507.36        529.36        48.51 o                         
  -1 -12   7       3502.41       3607.95       134.77 o                         
   0 -12   7       1963.70       2030.89        88.56 o                         
   1 -12   7        145.82        181.87        32.13 o                         
   2 -12   7        712.37        682.06        50.49 o                         
   3 -12   7        961.35        940.01        79.79 o                         
   4 -12   7       3153.78       3174.72       167.37 o                         
  -6 -11   7        309.62        263.55        40.65 o                         
  -5 -11   7        236.53        232.84        40.63 o                         
  -4 -11   7        349.46        375.40        43.47 o                         
  -3 -11   7       1747.92       1596.39        76.53 o                         
  -2 -11   7       1365.09       1372.78        56.28 o                         
  -1 -11   7        595.86        587.11        71.37 o                         
   0 -11   7       3580.32       3602.95       105.26 o                         
   1 -11   7       3832.47       3886.79       110.55 o                         
   2 -11   7        406.05        423.13        32.14 o                         
   3 -11   7         42.24         35.31        23.69 o                         
   4 -11   7       2121.93       2092.96        92.93 o                         
   5 -11   7       4051.79       4107.43       200.94 o                         
   6 -11   7       1924.25       2089.01        92.11 o                         
   7 -11   7         22.64         38.80        38.19 o                         
   8 -11   7       1469.75       1708.75       118.23 o                         
  -7 -10   7       1562.96       1513.61        65.73 o                         
  -6 -10   7       2412.08       2267.35       105.26 o                         
  -5 -10   7        787.63        743.58        66.09 o                         
  -4 -10   7        138.38        111.36        23.05 o                         
  -3 -10   7       1044.89       1027.08        48.06 o                         
  -2 -10   7       1530.41       1478.27        55.49 o                         
  -1 -10   7       1793.08       1779.15        61.96 o                         
   0 -10   7          1.89         17.01        17.05 o                         
   1 -10   7       2412.80       2450.94        76.12 o                         
   2 -10   7       5417.36       5706.64       153.08 o                         
   3 -10   7       1240.85       1347.56        63.23 o                         
   4 -10   7          0.34         17.05        20.87 o                         
   5 -10   7       1393.60       1400.38        89.28 o                         
   6 -10   7       4363.86       4663.46       162.67 o                         
   7 -10   7       3634.14       3659.65       192.43 o                         
   8 -10   7         76.66         47.90        33.08 o                         
   9 -10   7        737.55        637.74       262.98 o                         
  -8  -9   7        387.76        372.78        36.63 o                         
  -7  -9   7         12.03         32.17        23.84 o                         
  -6  -9   7       1239.59       1159.31        58.88 o                         
  -5  -9   7       4230.20       3885.82       112.50 o                         
  -4  -9   7       2438.01       2306.96       142.80 o                         
  -3  -9   7          9.35         16.69        16.33 o                         
  -2  -9   7       1218.82       1230.23        51.66 o                         
  -1  -9   7       3445.47       3353.18        95.22 o                         
   0  -9   7       3577.32       3654.57       101.14 o                         
   1  -9   7        451.45        492.11        38.71 o                         
   2  -9   7       2448.54       2642.06        95.05 o                         
   3  -9   7       4468.06       4663.98       107.07 o                         
   4  -9   7       2678.03       2683.51        80.66 o                         
   5  -9   7         28.65         31.74        17.36 o                         
   6  -9   7        602.52        587.51        47.00 o                         
   7  -9   7       4341.98       4283.90       154.66 o                         
   8  -9   7       4159.66       3978.50       199.00 o                         
   9  -9   7        610.63        698.75        76.87 o                         
  -9  -8   7        516.34        589.89        59.33 o                         
  -8  -8   7        953.70       1007.59        53.31 o                         
  -7  -8   7        629.10        667.33        41.48 o                         
  -6  -8   7         56.38         65.93        21.03 o                         
  -5  -8   7       1010.34       1097.40       155.70 o                         
  -4  -8   7       4917.08       4742.80       150.59 o                         
  -3  -8   7       3933.92       3838.73       106.17 o                         
  -2  -8   7        309.83        290.15        47.75 o                         
  -1  -8   7        506.94        559.69        41.21 o                         
   0  -8   7       6269.58       6432.01       161.65 o                         
   1  -8   7       4400.73       4546.31       118.56 o                         
   2  -8   7        641.23        747.02        28.74 o                         
   3  -8   7        174.12        194.62        17.36 o                         
   4  -8   7       3126.91       3077.72        94.54 o                         
   5  -8   7       3550.27       3588.96       101.64 o                         
   6  -8   7        732.65        727.26       135.75 o                         
   7  -8   7        147.96         31.49        79.79 o                         
   8  -8   7       2679.55       2622.39       125.53 o                         
   9  -8   7       6014.09       5850.11       206.51 o                         
  10  -8   7       1981.77       2141.29       135.75 o                         
 -10  -7   7       2017.83       2175.42       174.18 o                         
  -9  -7   7        112.21        191.11        39.84 o                         
  -8  -7   7        708.79        695.47        41.46 o                         
  -7  -7   7       1496.08       1416.53        54.75 o                         
  -6  -7   7       1401.36       1369.44        52.21 o                         
  -5  -7   7        247.82        234.48        22.90 o                         
  -4  -7   7       1019.24       1000.32        40.84 o                         
  -3  -7   7       6489.24       6091.92       153.62 o                         
  -2  -7   7       2334.70       2393.98        70.28 o                         
  -1  -7   7        424.39        445.29        26.40 o                         
   0  -7   7         16.63         -1.44        11.45 o                         
   1  -7   7       1119.42       1194.87        35.31 o                         
   2  -7   7      10559.92      11214.80       232.96 o                         
   3  -7   7       6929.08       7087.31       152.52 o                         
   4  -7   7          3.39          3.80        13.97 o                         
   5  -7   7       4588.54       4630.78       124.78 o                         
   7  -7   7       1063.11       1040.02        62.24 o                         
   8  -7   7         51.54         56.09        27.97 o                         
   9  -7   7       2982.66       2904.87       121.40 o                         
  10  -7   7       4355.48       4579.02       173.98 o                         
 -10  -6   7       1591.52       1727.45        92.40 o                         
  -9  -6   7       3232.55       3258.22       177.59 o                         
  -8  -6   7       1101.12       1062.49        48.28 o                         
  -7  -6   7         73.05         75.57        19.31 o                         
  -6  -6   7       2024.97       1911.88        62.68 o                         
  -5  -6   7       5723.96       5525.31       143.32 o                         
  -4  -6   7       3410.50       3334.53       116.43 o                         
  -3  -6   7       3124.03       3004.09        82.75 o                         
  -2  -6   7       5985.92       5779.45       143.83 o                         
  -1  -6   7       5679.67       5921.69       147.02 o                         
   0  -6   7       1333.53       1417.40        38.06 o                         
   1  -6   7        282.83        307.24        19.31 o                         
   2  -6   7       2449.76       2569.55        61.72 o                         
   3  -6   7       7914.44       8228.33       174.12 o                         
   4  -6   7       5069.78       5025.06       130.80 o                         
   5  -6   7        282.91        314.96        55.31 o                         
   6  -6   7       1198.16       1164.17        98.28 o                         
   7  -6   7       1699.39       1563.99        74.33 o                         
   8  -6   7       1910.87       1873.98        86.86 o                         
   9  -6   7        311.19        322.21        44.89 o                         
  10  -6   7       1034.19        966.96        71.62 o                         
 -11  -5   7        403.10        384.21        50.63 o                         
 -10  -5   7         72.52         97.08        34.59 o                         
  -9  -5   7       2058.42       2101.32        95.44 o                         
  -8  -5   7       5886.49       5793.03       153.16 o                         
  -7  -5   7       3595.09       3480.99       135.84 o                         
  -6  -5   7         88.63        111.12        17.79 o                         
  -5  -5   7       1460.29       1442.50        48.86 o                         
  -4  -5   7       6759.22       6369.66       159.34 o                         
  -3  -5   7       7943.26       7513.24       182.94 o                         
  -2  -5   7          3.65         51.18        11.35 o                         
  -1  -5   7       5139.61       5230.08       168.19 o                         
   0  -5   7      11502.96      11648.91       269.60 o                         
   1  -5   7       2955.93       3040.24        69.68 o                         
   2  -5   7         16.97         41.91        10.46 o                         
   3  -5   7       1594.97       1618.71        51.93 o                         
   4  -5   7       7310.37       7278.01       181.37 o                         
   5  -5   7      10536.84      10363.25       252.88 o                         
   6  -5   7        946.52       1059.61        88.55 o                         
   7  -5   7        229.46        202.22        33.07 o                         
   8  -5   7       3387.48       3456.60       131.39 o                         
   9  -5   7       2536.83       2465.02       147.91 o                         
  10  -5   7        105.56        162.99        39.81 o                         
 -11  -4   7        762.84        912.03        99.74 o                         
 -10  -4   7        742.40        750.43        86.61 o                         
  -9  -4   7        157.14        243.29        36.81 o                         
  -8  -4   7       2562.99       2672.26       107.31 o                         
  -7  -4   7       6598.62       6237.23       159.88 o                         
  -6  -4   7       3100.36       3079.90        86.68 o                         
  -5  -4   7         61.86         76.44        14.02 o                         
  -4  -4   7       1197.90       1145.62        41.22 o                         
  -3  -4   7       3226.29       2650.90       200.42 o                         
  -2  -4   7       8121.80       7654.96       216.49 o                         
  -1  -4   7       5571.31       5446.13       132.62 o                         
   0  -4   7       2446.84       2401.53        56.25 o                         
   1  -4   7       8674.66       8557.20       177.94 o                         
   2  -4   7       4645.10       4539.82        99.31 o                         
   3  -4   7        628.43        663.99        29.77 o                         
   4  -4   7         24.77         46.80        15.27 o                         
   5  -4   7       7099.20       6741.34       171.16 o                         
   6  -4   7      14154.69      13660.42       329.27 o                         
   7  -4   7       2311.98       2415.07       111.66 o                         
   8  -4   7         40.80         38.43        32.11 o                         
   9  -4   7       1992.14       1974.43        91.58 o                         
  10  -4   7       1763.23       1897.59       117.01 o                         
 -12  -3   7        175.95        191.34        43.47 o                         
 -11  -3   7        373.31        437.12        50.55 o                         
 -10  -3   7       1101.04       1187.00        73.18 o                         
  -9  -3   7       1575.13       1704.16       153.51 o                         
  -8  -3   7       1086.12       1038.23        58.80 o                         
  -7  -3   7        620.65        560.27        30.42 o                         
  -6  -3   7       9117.65       9063.03       220.85 o                         
  -5  -3   7       7950.50       7804.36       280.82 o                         
  -4  -3   7       2868.11       2940.28        67.66 o                         
  -3  -3   7       2788.21       2818.33       102.93 o                         
  -2  -3   7       9075.70       8521.19       366.66 o                         
  -1  -3   7      13394.95      12917.22       589.63 o                         
   0  -3   7       4346.56       4359.37        94.20 o                         
   1  -3   7        765.03        864.20        25.14 o                         
   2  -3   7       4903.54       4530.41       150.88 o                         
   3  -3   7       5617.91       5577.12       168.41 o                         
   4  -3   7       1490.73       1531.61        51.71 o                         
   5  -3   7        109.44        107.31        17.79 o                         
   6  -3   7       4015.89       3721.50       106.91 o                         
   7  -3   7       6930.91       7087.28       229.42 o                         
   8  -3   7       3861.56       3973.68       145.68 o                         
   9  -3   7          7.22         -2.98        29.44 o                         
  10  -3   7        318.48        363.04        46.29 o                         
 -12  -2   7       1712.68       1904.65        96.40 o                         
 -11  -2   7        586.53        559.73        53.89 o                         
 -10  -2   7         57.16         92.76        30.82 o                         
  -9  -2   7       1188.24       1194.90        64.54 o                         
  -8  -2   7       3133.14       3092.14       116.51 o                         
  -7  -2   7       2057.74       2184.26        65.53 o                         
  -6  -2   7         57.84         89.51        11.29 o                         
  -5  -2   7       6344.20       6215.13       190.60 o                         
  -4  -2   7       6860.38       6699.79       150.49 o                         
  -3  -2   7       3893.44       3946.24       131.25 o                         
  -2  -2   7        912.06       1033.42        29.15 o                         
  -1  -2   7       5113.64       4997.29       160.47 o                         
   0  -2   7      19654.75      18924.00       380.14 o                         
   1  -2   7      19825.57      19746.07       457.42 o                         
   2  -2   7         59.68         58.86        12.81 o                         
   3  -2   7       5438.24       5521.72       222.16 o                         
   4  -2   7       6616.58       6394.47       453.95 o                         
   5  -2   7       2677.46       2627.86       156.54 o                         
   6  -2   7         32.01         31.33        15.92 o                         
   7  -2   7       1937.44       1901.00        82.97 o                         
   8  -2   7       6142.51       5930.08       199.35 o                         
   9  -2   7       3331.21       3310.37       128.69 o                         
  10  -2   7        174.07        172.29        38.21 o                         
 -12  -1   7       1153.09       1219.90        94.15 o                         
 -11  -1   7       2897.46       3082.96       124.34 o                         
 -10  -1   7       1057.06       1116.88        66.40 o                         
  -9  -1   7         89.75        104.12        42.57 o                         
  -8  -1   7       2402.23       2575.21       100.59 o                         
  -7  -1   7       3609.23       3684.74        84.87 o                         
  -6  -1   7       4561.72       4581.42       101.40 o                         
  -5  -1   7         79.01         87.35        15.24 o                         
  -4  -1   7       3641.89       3336.28        74.85 o                         
  -3  -1   7      10195.86       9809.97       382.07 o                         
  -2  -1   7       7198.29       6499.16       251.92 o                         
  -1  -1   7          8.65         43.59        13.98 o                         
   0  -1   7       3307.06       3098.77        69.24 o                         
   1  -1   7      13060.18      11709.28       441.74 o                         
   2  -1   7      11536.58      10616.93       315.79 o                         
   3  -1   7       2862.33       2807.64       100.58 o                         
   4  -1   7       1455.04       1440.63        64.01 o                         
   5  -1   7       2225.81       2070.88       226.24 o                         
   6  -1   7       4409.16       4447.03       121.22 o                         
   7  -1   7        703.91        745.77        53.52 o                         
   8  -1   7        826.85        815.14        57.81 o                         
   9  -1   7       3619.92       3542.33       153.99 o                         
  10  -1   7       3080.61       3240.79       130.65 o                         
 -12   0   7          4.09         48.17        32.28 o                         
 -11   0   7       2659.51       2819.58       135.75 o                         
 -10   0   7       5144.37       5061.28       176.86 o                         
  -9   0   7       1429.47       1394.01        68.62 o                         
  -8   0   7         86.58         95.88        17.42 o                         
  -7   0   7        156.88        178.63        18.65 o                         
  -6   0   7       4995.95       5001.24       126.52 o                         
  -5   0   7       9720.86       9555.98       197.62 o                         
  -4   0   7       1117.03       1141.95        31.44 o                         
  -3   0   7       2067.04       2016.85        48.00 o                         
  -2   0   7       8157.06       7937.07       191.61 o                         
  -1   0   7       7068.79       7083.80       147.55 o                         
   0   0   7        853.79        866.16        25.48 o                         
   1   0   7       2070.58       2101.99        66.01 o                         
   2   0   7       7650.69       7541.22       184.68 o                         
   3   0   7      15091.86      14908.31       352.38 o                         
   4   0   7       4434.93       4475.13       192.69 o                         
   5   0   7         91.33        104.92        30.69 o                         
   6   0   7       3383.63       3568.58       119.55 o                         
   7   0   7       2732.85       2372.75       318.45 o                         
   8   0   7        645.54        660.24        80.77 o                         
   9   0   7        102.86         73.75        24.03 o                         
  10   0   7       1406.19       1385.69       185.62 o                         
 -13   1   7       1103.55       1213.94       101.69 o                         
 -12   1   7       1395.82       1437.39        79.63 o                         
 -11   1   7        424.15        430.38        45.70 o                         
 -10   1   7       2127.08       2136.91        73.01 o                         
  -9   1   7       5268.78       5222.31       177.74 o                         
  -8   1   7       3216.43       3156.25        91.30 o                         
  -7   1   7        341.86        304.87        22.60 o                         
  -6   1   7         45.21         57.54         9.39 o                         
  -5   1   7       6414.71       6442.52       136.03 o                         
  -4   1   7      12781.44      12897.28       262.32 o                         
  -3   1   7       9389.53       9762.94       200.06 o                         
  -2   1   7       1448.40       1465.30        42.32 o                         
  -1   1   7      12359.35      12413.12       252.66 o                         
   0   1   7       5294.93       5272.37       112.61 o                         
   1   1   7       2358.47       2374.76        57.00 o                         
   2   1   7        218.94        214.51        13.16 o                         
   3   1   7      11177.54      11216.86       245.30 o                         
   4   1   7      14576.49      14353.51       341.58 o                         
   5   1   7        582.04        664.90        35.65 o                         
   6   1   7          8.31         27.69        17.28 o                         
   7   1   7        274.46        361.23        37.29 o                         
   8   1   7       1312.51       1368.51        70.19 o                         
   9   1   7       1701.62       1912.21        89.12 o                         
  10   1   7         93.62        112.51        36.77 o                         
 -13   2   7        144.61        147.83        40.07 o                         
 -12   2   7        546.94        550.77        83.69 o                         
 -11   2   7       1612.32       1650.95        64.29 o                         
 -10   2   7       1870.16       1942.59        68.10 o                         
  -9   2   7         25.93         50.58        17.64 o                         
  -8   2   7       6811.14       6766.30       199.40 o                         
  -7   2   7       5064.81       4980.31       130.57 o                         
  -6   2   7       4722.30       4708.09       106.96 o                         
  -5   2   7        707.39        771.39        25.00 o                         
  -4   2   7       5589.93       5571.69       118.32 o                         
  -3   2   7      13341.59      13399.37       272.00 o                         
  -2   2   7       9770.72       9782.99       233.20 o                         
  -1   2   7         20.12         77.24        26.30 o                         
   0   2   7       3334.81       3182.13        76.93 o                         
   1   2   7       7550.17       7960.87       167.13 o                         
   2   2   7       2937.90       3018.16        70.42 o                         
   3   2   7         32.90         39.65        10.14 o                         
   4   2   7       6099.71       6332.97       200.33 o                         
   5   2   7       4627.00       4898.58       130.46 o                         
   6   2   7       5503.21       5175.18       323.22 o                         
   7   2   7        438.56        471.51        39.04 o                         
   8   2   7        204.23        185.36        33.77 o                         
   9   2   7       2037.90       2090.04        95.45 o                         
  10   2   7       1580.63       1668.98       166.40 o                         
 -13   3   7        712.14        754.15        84.17 o                         
 -12   3   7         78.50         88.85        26.52 o                         
 -11   3   7        987.92        977.42        49.04 o                         
 -10   3   7       3106.03       3159.40        95.83 o                         
  -9   3   7       2278.33       2252.00        72.45 o                         
  -8   3   7          0.15         35.13        15.55 o                         
  -7   3   7       3642.43       3742.11       101.78 o                         
  -6   3   7       6736.27       6882.60       145.59 o                         
  -5   3   7       2096.48       2150.69        52.38 o                         
  -4   3   7         90.39         88.31         9.98 o                         
  -3   3   7       2719.91       2657.92        60.94 o                         
  -2   3   7       9576.37       9058.30       216.93 o                         
  -1   3   7      16831.32      17118.57       345.22 o                         
   0   3   7       1091.95       1133.80        32.01 o                         
   1   3   7       2415.28       2360.91        57.02 o                         
   2   3   7       3347.94       3400.37        78.64 o                         
   3   3   7       3627.07       3738.94        86.45 o                         
   4   3   7        372.79        451.23        29.05 o                         
   5   3   7        584.54        620.45        70.06 o                         
   6   3   7       5866.29       6131.73       160.68 o                         
   7   3   7       5008.16       5294.84       143.73 o                         
   8   3   7        172.10        182.90        34.98 o                         
   9   3   7         85.55        102.93        35.19 o                         
 -13   4   7       2793.06       2976.70       166.40 o                         
 -12   4   7        852.09        944.61        61.99 o                         
 -11   4   7        108.55        116.23        24.86 o                         
 -10   4   7        661.22        646.70        54.34 o                         
  -9   4   7       2185.19       2202.50        71.06 o                         
  -8   4   7       4421.28       4381.24       118.93 o                         
  -7   4   7       2471.38       2459.29        72.27 o                         
  -6   4   7       1406.62       1474.78        40.36 o                         
  -5   4   7      10689.65      10570.68       218.23 o                         
  -4   4   7       3528.56       3532.34        79.22 o                         
  -3   4   7       1014.38       1013.38        28.65 o                         
  -2   4   7       1254.30       1181.62        36.07 o                         
  -1   4   7      14949.54      15424.48       312.29 o                         
   0   4   7      11832.24      11926.96       244.89 o                         
   1   4   7       1770.83       1742.55        45.79 o                         
   2   4   7        757.40        816.32        28.98 o                         
   3   4   7       1048.59       1084.95        39.26 o                         
   4   4   7       3899.33       3772.17       162.44 o                         
   5   4   7       1008.65       1044.18        44.60 o                         
   6   4   7        115.03        199.20        56.44 o                         
   7   4   7       2917.11       3123.78       120.33 o                         
   8   4   7       2925.44       2829.76       171.75 o                         
   9   4   7        729.85        687.00        86.61 o                         
 -12   5   7       2232.07       2140.46        82.95 o                         
 -11   5   7       1575.59       1555.39        62.68 o                         
 -10   5   7        337.12        347.72        30.50 o                         
  -9   5   7         59.62         62.84        18.33 o                         
  -8   5   7       4547.64       4602.47       124.05 o                         
  -7   5   7       5789.30       5736.97       224.34 o                         
  -6   5   7       1986.87       2037.50        61.89 o                         
  -5   5   7        295.61        316.48        22.80 o                         
  -4   5   7       4632.98       4372.12       114.74 o                         
  -3   5   7       4973.83       4925.41       127.17 o                         
  -2   5   7       1097.90       1097.84        49.19 o                         
  -1   5   7        572.54        624.73        36.30 o                         
   0   5   7       5299.61       5332.12       171.27 o                         
   1   5   7       7447.29       7348.44       230.21 o                         
   2   5   7       5507.39       5635.68       252.52 o                         
   3   5   7          1.93         22.89        20.68 o                         
   4   5   7       1707.82       1743.72        61.17 o                         
   5   5   7        877.36        957.35        55.76 o                         
   6   5   7       1783.15       1822.98        83.47 o                         
   7   5   7         77.74        114.17        32.69 o                         
 -12   6   7        284.29        297.55        44.73 o                         
 -11   6   7       2073.63       1899.69        90.63 o                         
 -10   6   7       3878.33       3730.27       140.31 o                         
  -9   6   7        310.52        336.23        37.50 o                         
  -8   6   7          6.32         23.47        21.06 o                         
  -7   6   7       3108.66       3051.81       111.98 o                         
  -6   6   7       7135.51       7259.54       182.85 o                         
  -5   6   7       4298.02       4408.56       117.32 o                         
  -4   6   7         30.06         19.32        13.37 o                         
  -3   6   7       3419.69       3318.47        92.18 o                         
  -2   6   7       3125.00       3012.00       105.62 o                         
  -1   6   7       3181.66       3211.51        90.73 o                         
   0   6   7          3.40         16.43        14.46 o                         
   1   6   7       4778.58       4858.53       158.08 o                         
   2   6   7       8117.80       7963.66       203.65 o                         
   3   6   7       1620.32       1595.78        72.00 o                         
   4   6   7        335.40        351.42        42.82 o                         
   5   6   7        273.77        284.82        37.64 o                         
   6   6   7       1184.97       1284.02       114.10 o                         
   7   6   7       1580.70       1745.06        85.69 o                         
 -12   7   7       1246.61       1175.98       104.12 o                         
 -11   7   7          0.49         17.50        29.72 o                         
 -10   7   7       2731.51       2702.99       111.59 o                         
  -9   7   7       2849.07       2694.38       108.15 o                         
  -8   7   7       1387.95       1351.39        66.49 o                         
  -7   7   7        133.52        148.83        27.34 o                         
  -6   7   7       1562.74       1549.79        68.97 o                         
  -5   7   7       5433.67       5445.33       142.53 o                         
  -4   7   7       4599.60       4684.26       156.88 o                         
  -3   7   7        687.25        662.13        41.07 o                         
  -2   7   7        534.42        517.31        31.73 o                         
  -1   7   7       3566.33       3562.72       137.91 o                         
   0   7   7       1504.57       1509.59        66.15 o                         
   1   7   7        811.30        713.98        53.85 o                         
   2   7   7       1361.78       1346.00        54.03 o                         
   3   7   7       3442.46       3501.03       105.20 o                         
   4   7   7       4415.87       4465.37       159.10 o                         
   5   7   7        848.05        871.89        89.52 o                         
   6   7   7        249.72        224.30        52.06 o                         
   7   7   7       1178.64       1270.38       103.63 o                         
 -11   8   7       2283.85       2102.62        99.52 o                         
 -10   8   7         44.90         75.41        31.29 o                         
  -9   8   7       1070.40       1050.25        62.08 o                         
  -8   8   7       2666.38       2551.21       103.69 o                         
  -7   8   7       1878.51       1916.78        83.26 o                         
  -6   8   7         87.76        121.14        62.76 o                         
  -5   8   7        597.70        617.86        35.93 o                         
  -4   8   7       5735.62       5378.49       178.55 o                         
  -3   8   7       6778.30       6626.67       222.34 o                         
  -2   8   7        932.70        912.71        62.14 o                         
  -1   8   7        283.88        246.91        29.53 o                         
   0   8   7       1250.65       1164.49        51.88 o                         
   1   8   7       2433.64       2431.02        79.38 o                         
   2   8   7       1296.30       1272.54        54.16 o                         
   3   8   7        535.03        528.66        38.71 o                         
   4   8   7       3855.24       4093.08       122.32 o                         
   6   8   7         63.79        107.04        49.63 o                         
 -10   9   7       3148.86       3121.21       128.66 o                         
  -9   9   7        850.30        785.20        58.83 o                         
  -8   9   7        253.88        274.06        43.79 o                         
  -7   9   7       3121.64       3057.98       118.66 o                         
  -6   9   7       1477.41       1517.14        71.84 o                         
  -5   9   7        697.10        747.10        51.76 o                         
  -4   9   7        129.75        147.22        23.05 o                         
  -3   9   7       5035.42       4856.88       133.95 o                         
  -2   9   7       5170.37       5025.04       170.05 o                         
  -1   9   7        872.64        865.73        44.24 o                         
   0   9   7         44.90         21.97        20.39 o                         
   1   9   7        201.29        180.21        26.52 o                         
   2   9   7       2879.59       2790.14        91.39 o                         
   3   9   7       1086.59       1063.11        54.38 o                         
   4   9   7         23.90        -20.92        37.95 o                         
  -9  10   7       2036.36       2301.48       103.63 o                         
  -8  10   7       1243.20       1212.27        68.95 o                         
  -7  10   7          2.47         40.38        26.46 o                         
  -6  10   7       1330.44       1332.01        69.11 o                         
  -5  10   7       1195.96       1155.47        63.28 o                         
  -4  10   7        533.95        558.17        45.05 o                         
  -3  10   7         68.11         45.21        17.92 o                         
  -2  10   7       1085.26       1133.63        50.93 o                         
  -1  10   7       4134.98       4053.11       119.17 o                         
   0  10   7       3111.58       3173.32       100.27 o                         
   1  10   7        234.46        221.49        30.20 o                         
   2  10   7        755.80        798.25       124.80 o                         
   3  10   7        674.36        740.14       147.42 o                         
   4  10   7       1215.81       1231.94       112.88 o                         
  -8  11   7       2393.01       2525.50       141.83 o                         
  -7  11   7       1832.03       1907.45        90.64 o                         
  -6  11   7         54.38         63.63        28.89 o                         
  -5  11   7        338.88        292.09        38.55 o                         
  -4  11   7        679.50        642.56        53.80 o                         
  -3  11   7       1243.77       1221.09        55.04 o                         
  -2  11   7        320.08        386.61        36.21 o                         
  -1  11   7        559.68        554.49        41.17 o                         
   0  11   7       2688.86       2754.96        93.95 o                         
   1  11   7       2256.20       2183.10        99.89 o                         
   2  11   7        350.49        345.27        60.33 o                         
  -6  12   7       2588.01       2590.44       112.84 o                         
  -5  12   7        111.81        199.00        58.39 o                         
  -4  12   7        189.41        199.34        31.16 o                         
  -3  12   7        998.62       1024.12        56.05 o                         
  -2  12   7        433.05        477.65        41.44 o                         
  -1  12   7        199.18        202.77        32.84 o                         
   0  12   7         60.99         84.73        37.80 o                         
  -2 -13   8        123.60        122.61        60.82 o                         
  -1 -13   8       1051.48        959.14        63.59 o                         
   0 -13   8        416.69        477.52        49.87 o                         
   1 -13   8        177.88        176.13        47.68 o                         
   2 -13   8         12.25         48.17        40.87 o                         
   3 -13   8       1220.30       1275.73        97.80 o                         
  -4 -12   8        807.14        678.59        74.93 o                         
  -3 -12   8       1647.78       1525.78        78.09 o                         
  -2 -12   8       1522.11       1501.81        76.05 o                         
  -1 -12   8          1.18          3.97        24.83 o                         
   0 -12   8       1625.69       1580.49        76.44 o                         
   1 -12   8       1387.46       1413.42        96.34 o                         
   2 -12   8        270.32        260.79        51.57 o                         
   3 -12   8         56.97         48.65        36.49 o                         
   4 -12   8       2470.22       2672.60       151.32 o                         
  -6 -11   8       2015.95       1946.15        92.92 o                         
  -5 -11   8        284.10        339.44        43.55 o                         
  -4 -11   8         88.92        123.37        31.47 o                         
  -3 -11   8       1162.45       1165.58        76.22 o                         
  -2 -11   8       2562.52       2512.07       119.38 o                         
  -1 -11   8       2780.75       2840.84       102.55 o                         
   0 -11   8         52.81         65.59        21.73 o                         
   1 -11   8        833.37        878.56       105.19 o                         
   2 -11   8       1295.06       1213.06        73.96 o                         
   3 -11   8       1068.13       1035.15        57.95 o                         
   4 -11   8        301.18        330.74        50.11 o                         
   5 -11   8        699.26        791.61        79.79 o                         
   6 -11   8       4441.40       4530.73       224.30 o                         
   7 -11   8       2812.08       3030.00       125.01 o                         
  -7 -10   8        103.13        114.49        27.88 o                         
  -6 -10   8        646.07        707.14        62.42 o                         
  -5 -10   8       1932.09       1919.92        81.09 o                         
  -4 -10   8       1053.32       1059.82        50.36 o                         
  -3 -10   8         34.99         38.19        20.19 o                         
  -2 -10   8        414.08        392.46        31.45 o                         
  -1 -10   8       4436.16       4494.22       144.85 o                         
   0 -10   8       4776.40       5022.54       135.17 o                         
   1 -10   8       1473.26       1614.87        57.86 o                         
   2 -10   8       1435.78       1442.52        66.42 o                         
   3 -10   8       2153.70       2175.66        87.66 o                         
   4 -10   8       1088.25       1162.51        60.70 o                         
   5 -10   8        323.45        368.41        40.21 o                         
   6 -10   8         45.95         37.38        29.41 o                         
   7 -10   8       2939.80       3208.44       128.37 o                         
   8 -10   8       3497.29       3594.66       179.54 o                         
  -8  -9   8        967.48        933.67        52.45 o                         
  -7  -9   8       1591.18       1521.34        61.86 o                         
  -6  -9   8        922.68        898.10        54.17 o                         
  -5  -9   8        375.13        412.97        38.27 o                         
  -4  -9   8       3106.00       2963.41        90.37 o                         
  -3  -9   8       1326.54       1328.15        52.08 o                         
  -2  -9   8        206.04        198.84        23.06 o                         
  -1  -9   8        413.13        441.10        40.89 o                         
   0  -9   8       3864.67       3954.18       172.02 o                         
   1  -9   8       7927.78       8223.79       204.57 o                         
   2  -9   8       1749.65       1819.73        73.91 o                         
   3  -9   8         84.61         40.08        24.08 o                         
   4  -9   8       1780.46       1797.66        62.42 o                         
   5  -9   8       2461.02       2434.53        97.98 o                         
   6  -9   8       1398.88       1395.08       135.02 o                         
   7  -9   8         12.94          8.15        29.07 o                         
   8  -9   8       1877.16        809.61        98.28 o                         
   9  -9   8       3255.44       3405.41       153.02 o                         
  -9  -8   8         19.18         28.72        35.99 o                         
  -8  -8   8         26.70         23.47        21.85 o                         
  -7  -8   8       1202.85       1215.83        53.26 o                         
  -6  -8   8       3712.11       3693.29       146.54 o                         
  -5  -8   8       2293.01       2120.72        89.85 o                         
  -4  -8   8         46.18        102.58        22.03 o                         
  -3  -8   8       2620.63       2576.99        78.13 o                         
  -2  -8   8       4107.47       3980.91       108.86 o                         
  -1  -8   8       1717.06       1752.54        57.49 o                         
   0  -8   8        189.82        200.08        29.50 o                         
   1  -8   8       4537.69       4528.46       126.99 o                         
   2  -8   8      11432.72      11581.42       278.59 o                         
   3  -8   8       2972.25       3018.61        87.21 o                         
   4  -8   8          7.22          8.09        16.22 o                         
   5  -8   8       1415.73       1508.04        56.71 o                         
   6  -8   8       2453.83       2342.19        97.60 o                         
   7  -8   8       2664.91       2509.71       213.11 o                         
   8  -8   8         80.83         71.48        34.07 o                         
   9  -8   8       1565.15       1548.25        88.35 o                         
 -10  -7   8        844.62        812.89        69.34 o                         
  -9  -7   8        916.42        953.97        72.39 o                         
  -8  -7   8        413.63        423.74        34.04 o                         
  -7  -7   8         24.78         27.09        18.74 o                         
  -6  -7   8        683.64        692.46        37.55 o                         
  -5  -7   8       4201.74       3859.15       154.44 o                         
  -4  -7   8       5262.28       4916.88       129.45 o                         
  -3  -7   8        957.20        898.67        37.52 o                         
  -2  -7   8       1774.26       1707.92        55.38 o                         
  -1  -7   8       5588.63       5694.46       144.72 o                         
   0  -7   8       2040.48       2059.42        98.77 o                         
   1  -7   8        834.12        909.21        35.61 o                         
   2  -7   8       5085.40       5117.66       132.14 o                         
   3  -7   8       8246.42       8142.34       201.84 o                         
   4  -7   8       5256.74       5384.42       141.70 o                         
   5  -7   8        292.34        320.32        28.07 o                         
   6  -7   8        570.65        503.66        44.77 o                         
   7  -7   8       1987.02       1897.08        88.55 o                         
   8  -7   8       2778.07       2671.06       127.48 o                         
   9  -7   8       1301.98       1301.04        79.61 o                         
 -10  -6   8         81.79         71.12        36.41 o                         
  -9  -6   8       1013.20       1014.35        70.72 o                         
  -8  -6   8       3155.79       3174.83       151.93 o                         
  -7  -6   8        833.87        787.94        40.72 o                         
  -6  -6   8         67.94         79.35        18.24 o                         
  -5  -6   8       1368.01       1296.99        66.09 o                         
  -4  -6   8       5949.33       5164.99       458.54 o                         
  -3  -6   8       7109.03       6697.06       166.39 o                         
  -2  -6   8        516.34        552.95        28.02 o                         
  -1  -6   8       1131.20       1158.51        40.94 o                         
   0  -6   8       1501.79       1620.16        43.01 o                         
   1  -6   8       3066.76       3188.75        88.28 o                         
   2  -6   8       2811.75       2920.85        82.11 o                         
   3  -6   8        439.07        471.58        28.97 o                         
   4  -6   8       8936.92       8763.94       217.57 o                         
   5  -6   8       7112.65       6965.42       183.72 o                         
   6  -6   8       1296.39       1360.99        67.72 o                         
   7  -6   8        489.88        417.29        43.25 o                         
   8  -6   8       1392.16       1338.34        74.31 o                         
   9  -6   8       2434.64       2398.95       108.12 o                         
  10  -6   8       2867.22       3004.91       180.51 o                         
 -11  -5   8        825.92        929.64        73.04 o                         
 -10  -5   8       1947.17       2026.11        97.67 o                         
  -9  -5   8        180.26        206.40        37.25 o                         
  -8  -5   8        379.49        415.76        31.26 o                         
  -7  -5   8       1595.09       1615.78        56.47 o                         
  -6  -5   8       1948.49       1920.15        61.90 o                         
  -5  -5   8        422.07        407.56        26.23 o                         
  -4  -5   8         23.08         29.79        14.19 o                         
  -3  -5   8       9402.49       8742.74       287.28 o                         
  -2  -5   8      18932.60      18675.60       563.43 o                         
  -1  -5   8       2051.62       2049.56        58.01 o                         
   0  -5   8       1193.62       1199.47        51.55 o                         
   1  -5   8       2682.08       2769.26        65.29 o                         
   2  -5   8       3829.92       3850.64       102.67 o                         
   3  -5   8       2754.25       2849.16        81.73 o                         
   4  -5   8         17.96         64.01        53.28 o                         
   5  -5   8       6889.52       6377.41       216.58 o                         
   6  -5   8       5981.34       5870.54       195.48 o                         
   7  -5   8       1080.95       1157.07       149.13 o                         
   8  -5   8          9.84         14.08        29.09 o                         
   9  -5   8        756.46        863.47        65.58 o                         
  10  -5   8       3188.20       3008.89       128.70 o                         
 -11  -4   8        535.10        547.00        65.44 o                         
 -10  -4   8       1197.59       1207.93        73.98 o                         
  -9  -4   8       2880.35       3001.42       121.08 o                         
  -8  -4   8       2126.89       2031.30        89.41 o                         
  -7  -4   8         57.35         96.01        17.79 o                         
  -6  -4   8       3923.63       3831.45       124.63 o                         
  -5  -4   8       3993.27       3821.36       121.90 o                         
  -4  -4   8        560.96        550.06        26.72 o                         
  -3  -4   8        233.23        245.29        18.07 o                         
  -2  -4   8       7538.11       6783.58       235.61 o                         
  -1  -4   8      15214.00      14256.46       598.90 o                         
   0  -4   8       3490.32       3656.98       104.72 o                         
   1  -4   8          1.88         12.44         8.23 o                         
   2  -4   8       3083.20       3040.23        84.63 o                         
   3  -4   8       3716.40       3701.67       101.36 o                         
   4  -4   8       1785.35       1764.52        68.29 o                         
   5  -4   8       1146.61       1121.25        45.51 o                         
   6  -4   8       1250.37       1224.30        63.71 o                         
   7  -4   8       6408.28       6375.70       246.92 o                         
   8  -4   8       1891.99       1932.90        89.29 o                         
   9  -4   8        136.71        126.64        35.25 o                         
  10  -4   8        344.92        316.99        51.57 o                         
 -12  -3   8       1346.38       1201.29       122.12 o                         
 -11  -3   8        370.43        389.78        48.92 o                         
 -10  -3   8          5.71         13.06        28.63 o                         
  -9  -3   8       1494.67       1618.48       130.15 o                         
  -8  -3   8       5446.27       5560.81       188.52 o                         
  -7  -3   8       6884.20       6642.56       168.49 o                         
  -6  -3   8          0.38         18.02        12.84 o                         
  -5  -3   8       4214.62       4016.13       218.89 o                         
  -4  -3   8       4171.41       3992.61       133.95 o                         
  -3  -3   8       2760.26       2652.00        73.56 o                         
  -2  -3   8          6.21         24.92         8.33 o                         
  -1  -3   8       2906.34       2751.72        83.01 o                         
   0  -3   8      20213.60      19842.17       561.25 o                         
   1  -3   8       8481.11       8191.18       199.15 o                         
   2  -3   8        213.59        197.97        18.52 o                         
   3  -3   8       1752.78       1637.00        63.64 o                         
   4  -3   8       4326.97       4048.83       110.94 o                         
   5  -3   8       4920.37       4629.65       125.74 o                         
   6  -3   8       1367.61       1299.61        59.51 o                         
   7  -3   8        931.36        929.01        58.09 o                         
   8  -3   8       3322.90       3384.48       130.74 o                         
   9  -3   8       1830.80       1872.78        89.93 o                         
  10  -3   8        353.98        389.86        49.61 o                         
 -12  -2   8       1039.75       1165.55        80.52 o                         
 -11  -2   8       1650.93       1751.64        89.35 o                         
 -10  -2   8        842.90        897.54        64.17 o                         
  -9  -2   8          3.13          6.31        23.85 o                         
  -8  -2   8       1450.65       1668.34        76.28 o                         
  -7  -2   8       5841.65       5738.00       146.74 o                         
  -6  -2   8       8975.26       8709.14       239.01 o                         
  -5  -2   8        713.46        774.52        28.79 o                         
  -4  -2   8       1001.47        965.32        29.41 o                         
  -3  -2   8       6493.20       6439.62       160.36 o                         
  -2  -2   8       4832.83       4529.46        98.75 o                         
  -1  -2   8       1394.27       1347.63        48.78 o                         
   0  -2   8       2340.11       2171.69        51.96 o                         
   1  -2   8      12995.28      12373.18       293.40 o                         
   2  -2   8      12202.93      11910.11       284.90 o                         
   3  -2   8        518.27        523.44        29.43 o                         
   4  -2   8        506.07        521.38        31.42 o                         
   5  -2   8       1791.20       1764.19        84.53 o                         
   6  -2   8       5920.66       5808.46       154.05 o                         
   7  -2   8       3281.29       3117.25       118.46 o                         
   8  -2   8          6.53         12.44        39.65 o                         
   9  -2   8       2985.58       2968.81       121.85 o                         
  10  -2   8       1910.90       1987.33       120.42 o                         
 -12  -1   8        529.77        531.16        58.14 o                         
 -11  -1   8        587.65        643.25        56.80 o                         
 -10  -1   8       2508.59       2456.51       104.33 o                         
  -9  -1   8       2170.40       2302.87       150.34 o                         
  -8  -1   8        104.97        118.31        26.40 o                         
  -7  -1   8        655.05        697.22        26.51 o                         
  -6  -1   8       8835.49       8748.56       184.34 o                         
  -5  -1   8      10724.14      10013.69       394.25 o                         
  -4  -1   8       3440.65       3403.21        90.09 o                         
  -3  -1   8        848.51        886.12        32.25 o                         
  -2  -1   8       2219.36       2064.36        50.38 o                         
  -1  -1   8       8184.41       8004.23       167.46 o                         
   0  -1   8       7327.42       7460.86       156.38 o                         
   1  -1   8        655.82        620.25        28.51 o                         
   2  -1   8      10155.12       9975.37       277.83 o                         
   3  -1   8      13424.34      12838.65       464.89 o                         
   4  -1   8       1525.87        878.22        56.93 o                         
   5  -1   8         69.03         85.64        23.71 o                         
   6  -1   8       3179.59       3243.17       120.33 o                         
   7  -1   8       4091.89       4005.38       239.14 o                         
   8  -1   8       2915.14       3027.16       118.46 o                         
   9  -1   8          7.22         33.67        33.04 o                         
  10  -1   8        816.71        944.88        69.89 o                         
 -12   0   8       2340.18       2478.58       111.55 o                         
 -11   0   8        515.34        560.61        53.24 o                         
 -10   0   8         94.73        133.58        31.02 o                         
  -9   0   8        934.74        933.27        81.01 o                         
  -8   0   8       2096.00       1944.47       159.47 o                         
  -7   0   8       2588.01       2633.19        73.93 o                         
  -6   0   8         13.78         38.90         9.78 o                         
  -5   0   8       7907.12       7991.81       168.01 o                         
  -4   0   8      20273.89      20139.81       406.26 o                         
  -3   0   8       4125.38       3950.99        87.23 o                         
  -2   0   8         58.32         69.71         9.53 o                         
  -1   0   8       1864.00       1785.91        47.68 o                         
   0   0   8       8531.66       8618.46       179.89 o                         
   1   0   8       7443.54       7451.67       182.55 o                         
   2   0   8        216.47        258.39        21.17 o                         
   3   0   8       5735.97       5537.74       142.86 o                         
   4   0   8       7430.60       7701.84       193.24 o                         
   5   0   8       3380.38       3534.26       100.48 o                         
   6   0   8         48.48         57.97        21.50 o                         
   7   0   8        997.15       1066.36        97.31 o                         
   8   0   8       4091.20       4087.55       149.06 o                         
   9   0   8       2967.29       2665.56       298.74 o                         
  10   0   8        237.58        332.31        73.96 o                         
 -12   1   8       1276.93       1399.73        98.53 o                         
 -11   1   8       3460.81       2913.25       510.39 o                         
 -10   1   8       2169.60       2151.03       146.94 o                         
  -9   1   8          1.92         24.80        16.88 o                         
  -8   1   8       3183.91       3226.62        93.39 o                         
  -7   1   8       2071.57       2163.16        66.76 o                         
  -6   1   8        688.84        773.54        30.34 o                         
  -5   1   8        204.32        195.53        13.90 o                         
  -4   1   8       1836.35       1798.85        45.27 o                         
  -3   1   8      17212.50      16687.89       337.43 o                         
  -2   1   8       9036.88       8779.32       211.59 o                         
  -1   1   8        702.37        712.05        23.71 o                         
   0   1   8       1041.90        972.58        28.80 o                         
   1   1   8       5766.52       5717.14       123.25 o                         
   2   1   8       6924.08       6807.44       170.12 o                         
   3   1   8       4232.45       4186.20       112.47 o                         
   4   1   8       1459.38       1351.66        49.75 o                         
   5   1   8       8617.97       8831.83       220.27 o                         
   6   1   8       2736.81       2885.44       130.44 o                         
   7   1   8        114.78        167.11        31.86 o                         
   8   1   8        145.60        161.22        35.29 o                         
   9   1   8       3216.38       3365.55       147.91 o                         
  10   1   8       2600.37       2863.39       122.39 o                         
 -13   2   8        581.22        334.26        57.41 o                         
 -12   2   8          1.07         12.12        41.60 o                         
 -11   2   8       1629.98       1767.95        84.01 o                         
 -10   2   8       5704.78       5763.58       157.09 o                         
  -9   2   8       5769.43       5709.02       160.12 o                         
  -8   2   8        321.32        389.73        32.91 o                         
  -7   2   8       2754.49       2754.59        79.66 o                         
  -6   2   8        440.41        496.37        38.44 o                         
  -5   2   8       1465.81       1519.45        40.17 o                         
  -4   2   8       2789.06       2877.19        66.45 o                         
  -3   2   8        760.14        764.41        24.51 o                         
  -2   2   8      12208.93      11740.95       279.59 o                         
  -1   2   8      11173.87      11034.02       227.06 o                         
   0   2   8       2077.54       2122.50        52.10 o                         
   1   2   8        263.47        285.49        16.25 o                         
   2   2   8       5102.44       5092.89       112.57 o                         
   3   2   8       8740.86       8796.24       216.53 o                         
   4   2   8       2932.09       2911.63       108.40 o                         
   5   2   8        236.17        288.38        26.64 o                         
   6   2   8       4335.08       4402.82       133.48 o                         
   7   2   8       1040.96       1101.06        78.82 o                         
   8   2   8        532.40        578.23        51.50 o                         
   9   2   8          0.85         36.87        32.90 o                         
 -13   3   8       1311.05       1435.80       109.47 o                         
 -12   3   8       1041.36       1035.72        87.34 o                         
 -11   3   8        284.68        290.99        31.20 o                         
 -10   3   8       1036.76       1054.46        47.86 o                         
  -9   3   8       3941.60       3898.87       110.69 o                         
  -8   3   8       9834.84       9908.28       274.37 o                         
  -7   3   8       1371.65       1436.54        49.62 o                         
  -6   3   8        782.04        771.60        29.43 o                         
  -5   3   8       3902.67       4087.61        90.96 o                         
  -4   3   8       6889.93       6960.26       147.07 o                         
  -3   3   8       1527.23       1487.64        38.98 o                         
  -2   3   8        575.20        527.48        22.44 o                         
  -1   3   8      10600.96      10453.16       215.73 o                         
   0   3   8      11375.30      11414.49       235.62 o                         
   1   3   8        814.42        888.28        29.12 o                         
   2   3   8        452.35        439.73        21.71 o                         
   3   3   8       1030.60       1023.20        41.05 o                         
   4   3   8       8261.98       8206.53       205.17 o                         
   5   3   8       3226.95       3192.94        94.37 o                         
   6   3   8        126.99        161.42        28.71 o                         
   7   3   8       1069.46       1278.80        62.12 o                         
   8   3   8        709.55        849.03        96.82 o                         
   9   3   8        375.29        312.85        70.55 o                         
 -12   4   8       1998.44       1947.83        74.82 o                         
 -11   4   8       1483.84       1391.69        58.88 o                         
 -10   4   8         99.13         82.92        21.43 o                         
  -9   4   8         15.65         71.00        18.83 o                         
  -8   4   8       4963.35       5075.23       135.28 o                         
  -7   4   8       7315.52       7511.86       281.30 o                         
  -6   4   8       3705.18       3897.62        88.44 o                         
  -5   4   8        295.18        313.92        17.48 o                         
  -4   4   8       1403.86       1371.24        38.70 o                         
  -3   4   8       3617.77       3560.47        95.95 o                         
  -2   4   8       4806.02       4931.81       158.23 o                         
  -1   4   8        292.90        306.01        22.23 o                         
   0   4   8       1293.01       1294.61        45.82 o                         
   1   4   8      13535.48      13433.68       324.14 o                         
   2   4   8       3844.20       3943.09       108.12 o                         
   3   4   8        158.93        155.36        28.95 o                         
   4   4   8       2101.35       2169.51       120.18 o                         
   5   4   8       5775.77       5364.32       484.84 o                         
   6   4   8       4207.83       4365.39       181.97 o                         
   7   4   8        141.58        210.15        38.10 o                         
   8   4   8        657.20        675.81        86.61 o                         
 -12   5   8          2.55          5.49        48.65 o                         
 -11   5   8       1304.33       1405.11        76.53 o                         
 -10   5   8       1487.33       1409.93        72.69 o                         
  -9   5   8       1897.84       1779.57       140.86 o                         
  -8   5   8         15.37         12.31        20.36 o                         
  -7   5   8       4585.01       4377.72       149.79 o                         
  -6   5   8       7697.10       7683.07       191.94 o                         
  -5   5   8       4141.78       4102.66       110.24 o                         
  -4   5   8         29.94         61.14        14.79 o                         
  -3   5   8       1364.68       1327.52        46.82 o                         
  -2   5   8       3181.99       3167.81       109.57 o                         
  -1   5   8       5466.20       5547.17       143.66 o                         
   0   5   8        859.83        833.00        36.72 o                         
   1   5   8       1670.48       1700.31        57.24 o                         
   2   5   8       3743.47       3742.58       105.45 o                         
   3   5   8       2214.38       2202.11       121.64 o                         
   4   5   8        220.68        220.13        33.66 o                         
   5   5   8         74.93         68.19        27.10 o                         
   6   5   8       2370.70       2451.22       103.75 o                         
   7   5   8       3629.07       4147.35       153.47 o                         
 -12   6   8       1842.14       1956.73        97.72 o                         
 -11   6   8        344.64        399.80       115.07 o                         
 -10   6   8        902.43        905.99        60.15 o                         
  -9   6   8       1239.26       1221.69        64.58 o                         
  -8   6   8       2130.68       2096.71        99.50 o                         
  -7   6   8        964.22        980.87        53.48 o                         
  -6   6   8        937.04        966.91        40.45 o                         
  -5   6   8      10047.75       9718.55       239.97 o                         
  -4   6   8       7005.87       6860.41       174.66 o                         
  -3   6   8        445.72        431.30        27.58 o                         
  -2   6   8        688.36        618.99        39.20 o                         
  -1   6   8       3253.18       3334.10       102.93 o                         
   0   6   8       6310.79       6217.86       161.79 o                         
   1   6   8       2567.48       2528.76        78.10 o                         
   2   6   8       1445.63       1408.05        63.62 o                         
   3   6   8       1807.34       1884.17        83.61 o                         
   4   6   8       2125.29       2078.21        92.93 o                         
   5   6   8        236.27        194.27        36.20 o                         
   6   6   8          1.82         53.14        47.92 o                         
   7   6   8       1768.72       1936.24       109.72 o                         
 -12   7   8       2554.36       2668.71       165.91 o                         
 -11   7   8       2822.59       2889.49       122.10 o                         
 -10   7   8        190.44        235.21        37.64 o                         
  -9   7   8         79.22         63.79        37.22 o                         
  -8   7   8        990.86        939.44        57.41 o                         
  -7   7   8       2117.83       2099.96        87.55 o                         
  -6   7   8       2826.86       2790.59       105.61 o                         
  -5   7   8        761.61        775.52        38.20 o                         
  -4   7   8       4846.37       4718.97       139.35 o                         
  -3   7   8       4979.46       5000.44       133.74 o                         
  -2   7   8       1843.61       1702.30        71.73 o                         
  -1   7   8        130.61        116.87        24.76 o                         
   0   7   8       2146.56       2078.56       119.20 o                         
   1   7   8       4578.33       4176.20       145.63 o                         
   2   7   8       2012.45       1985.64        84.77 o                         
   3   7   8         86.08        106.96        29.58 o                         
   4   7   8       1363.45       1306.16        70.41 o                         
   5   7   8        702.54        764.38        59.98 o                         
   6   7   8        841.38        873.89        64.75 o                         
 -11   8   8       1314.55       1343.81        78.64 o                         
 -10   8   8       4587.23       4511.96       167.82 o                         
  -9   8   8       1482.85       1401.84        73.24 o                         
  -8   8   8        130.64         99.62        29.07 o                         
  -7   8   8       1462.86       1449.42        70.14 o                         
  -6   8   8       2711.37       2530.14       101.31 o                         
  -5   8   8       1503.27       1506.62        56.47 o                         
  -4   8   8         12.64         22.89        17.56 o                         
  -3   8   8       3448.70       3487.71       148.15 o                         
  -2   8   8       2783.82       2686.50       103.04 o                         
  -1   8   8        965.01        866.63       105.82 o                         
   0   8   8         36.36         68.49        21.40 o                         
   1   8   8        311.41        275.25        29.20 o                         
   2   8   8       3882.97       3978.97       145.57 o                         
   3   8   8       2957.23       3019.03       174.18 o                         
   4   8   8         45.08        112.30        34.36 o                         
   5   8   8        119.12        167.37        51.09 o                         
 -10   9   8       1567.29       1547.63        84.03 o                         
  -9   9   8       4527.78       4671.71       170.96 o                         
  -8   9   8       1770.12       1701.25        81.96 o                         
  -7   9   8         20.87         37.35        26.66 o                         
  -6   9   8        632.04        654.65        82.71 o                         
  -5   9   8       1862.41       1848.62        80.45 o                         
  -4   9   8       2378.73       2311.23        76.24 o                         
  -3   9   8        363.61        316.53        36.44 o                         
  -2   9   8        778.14        727.24        63.84 o                         
  -1   9   8       4382.11       4383.84       126.02 o                         
   0   9   8        861.61        867.47        47.82 o                         
   1   9   8         44.03         25.98        21.98 o                         
   2   9   8        156.06        140.82        28.16 o                         
   3   9   8       1705.68       1873.21       132.34 o                         
  -9  10   8        883.22        935.91        67.55 o                         
  -8  10   8       2749.20       2858.94       123.58 o                         
  -7  10   8       2636.89       2671.06       198.75 o                         
  -6  10   8        562.30        522.65        55.71 o                         
  -5  10   8        362.92        359.26        32.67 o                         
  -4  10   8       2484.15       2459.79       101.77 o                         
  -3  10   8       3715.97       3551.60       132.92 o                         
  -2  10   8        614.91        615.27        41.52 o                         
  -1  10   8       1013.43       1019.70        53.05 o                         
   0  10   8       1804.74       1904.43        96.08 o                         
   1  10   8        397.68        475.20        39.97 o                         
   2  10   8        233.79        213.87        33.18 o                         
  -7  11   8       2371.52       2201.40       100.23 o                         
  -6  11   8       2033.24       1972.25       112.15 o                         
  -5  11   8        367.48        377.28        44.52 o                         
  -4  11   8        133.06        109.80        32.26 o                         
  -3  11   8        707.34        721.02        57.34 o                         
  -2  11   8       1911.46       2007.60        76.29 o                         
  -1  11   8       1870.35       1958.25        76.36 o                         
   0  11   8        102.69        156.39        31.15 o                         
   1  11   8        200.22        234.07        41.80 o                         
  -5  12   8       1550.25       1632.96        85.41 o                         
  -4  12   8        704.39        715.72        60.13 o                         
  -3  12   8         14.12          6.42        31.07 o                         
  -2  12   8        265.32        311.68        37.34 o                         
  -1  12   8       1770.39       1739.80        90.20 o                         
   0 -13   9        801.34        734.69        77.36 o                         
   1 -13   9       1586.48       1531.16       107.04 o                         
   2 -13   9        661.97        597.97        73.47 o                         
   3 -13   9         74.19         68.60        45.25 o                         
  -4 -12   9        157.52        155.21        63.74 o                         
  -3 -12   9        451.49        390.81        46.05 o                         
  -2 -12   9       2935.02       2952.46       117.90 o                         
  -1 -12   9       1739.58       1793.07        83.96 o                         
   0 -12   9        146.04        164.94        45.25 o                         
   1 -12   9        738.08        696.98        60.58 o                         
   2 -12   9        981.40       1033.81        63.37 o                         
   3 -12   9       2380.31       2542.03       104.24 o                         
   4 -12   9       1140.57       1178.91        70.62 o                         
   5 -12   9        184.77        166.89        54.49 o                         
  -6 -11   9        263.91        252.43        33.80 o                         
  -5 -11   9        520.64        529.91        53.46 o                         
  -4 -11   9        791.59        837.52        80.24 o                         
  -3 -11   9        410.32        425.48        36.29 o                         
  -2 -11   9        299.34        300.48        31.04 o                         
  -1 -11   9       2034.91       2014.21        75.60 o                         
   0 -11   9       1963.53       2074.59       191.94 o                         
   1 -11   9       1191.68       1199.72        63.58 o                         
   2 -11   9        178.15        277.61        35.78 o                         
   3 -11   9       1689.45       1642.83       169.32 o                         
   4 -11   9       3492.26       3605.41       131.75 o                         
   5 -11   9       1809.38       1872.23       120.66 o                         
   6 -11   9          1.18        -20.92        41.84 o                         
   7 -11   9       1188.48       1255.78       103.63 o                         
  -7 -10   9       1422.69       1398.75        64.39 o                         
  -5 -10   9        120.57        113.13        25.63 o                         
  -4 -10   9       1815.60       1692.07        64.87 o                         
  -3 -10   9       1418.60       1401.31        57.21 o                         
  -2 -10   9        812.76        817.51        43.18 o                         
  -1 -10   9         14.25         56.76        20.61 o                         
   0 -10   9       1591.32       1704.75        75.41 o                         
   1 -10   9       5034.08       4909.90       222.84 o                         
   2 -10   9        445.93        493.52        42.48 o                         
   3 -10   9          0.25         32.83        33.09 o                         
   4 -10   9       1248.50       1180.44        79.06 o                         
   5 -10   9       2939.68       2942.15       159.10 o                         
   6 -10   9       3823.49       3984.83       149.68 o                         
   7 -10   9        229.46        230.63        42.60 o                         
   8 -10   9        647.87        706.47        83.69 o                         
  -8  -9   9         36.89         50.62        25.84 o                         
  -7  -9   9       1002.80        916.32        49.66 o                         
  -6  -9   9       2925.36       2867.97       106.83 o                         
  -5  -9   9       1000.86       1031.01       162.51 o                         
  -4  -9   9         42.97         36.33        24.85 o                         
  -3  -9   9        712.14        768.71        44.16 o                         
  -2  -9   9       3500.22       3360.52       112.06 o                         
  -1  -9   9       2926.61       2990.42        88.65 o                         
   0  -9   9         74.54        113.78        19.73 o                         
   1  -9   9       1663.02       1844.39       189.51 o                         
   2  -9   9       3196.16       3326.00       117.43 o                         
   3  -9   9       2775.95       2643.57        99.25 o                         
   4  -9   9         11.77          2.67        17.70 o                         
   5  -9   9       1072.62       1034.61        60.79 o                         
   6  -9   9       3736.80       3779.58       157.64 o                         
   7  -9   9       2960.76       2923.87       122.92 o                         
   8  -9   9        680.16        777.14        73.96 o                         
  -9  -8   9        633.59        700.55        65.80 o                         
  -8  -8   9        524.95        532.86        40.57 o                         
  -7  -8   9         80.07         43.64        21.49 o                         
  -6  -8   9       1016.39       1002.74        47.37 o                         
  -5  -8   9       4013.76       3921.48       141.64 o                         
  -4  -8   9       3578.45       3567.29       120.93 o                         
  -3  -8   9          9.99          8.84        15.95 o                         
  -2  -8   9       1031.42       1062.30        43.13 o                         
  -1  -8   9       3168.34       3129.49        91.40 o                         
   0  -8   9       3053.43       3219.35       114.60 o                         
   1  -8   9       1465.58       1484.09        86.61 o                         
   2  -8   9        293.20        287.29        31.59 o                         
   3  -8   9       3262.84       3492.44        99.91 o                         
   4  -8   9       3797.16       3824.21       147.49 o                         
   5  -8   9        191.20        206.70        26.89 o                         
   6  -8   9        192.61        187.34        36.59 o                         
   7  -8   9       2860.70       2788.70       117.55 o                         
   8  -8   9       5413.46       5495.05       198.23 o                         
   9  -8   9       1196.27       1236.08       125.04 o                         
  -9  -7   9        582.73        600.78       120.91 o                         
  -8  -7   9       1209.55       1267.16        55.93 o                         
  -7  -7   9        574.05        559.41        36.85 o                         
  -6  -7   9        692.26        706.72        39.05 o                         
  -5  -7   9        583.81        557.54        86.59 o                         
  -4  -7   9       4701.60       4580.51       122.39 o                         
  -3  -7   9       3380.69       3321.43        92.80 o                         
  -2  -7   9       1022.29       1029.38        41.06 o                         
  -1  -7   9        287.96        263.73        25.69 o                         
   0  -7   9       3162.81       3359.25        92.21 o                         
   1  -7   9       9828.62      10151.39       245.86 o                         
   2  -7   9       3077.43       3182.60       132.36 o                         
   3  -7   9        357.63        366.00        28.49 o                         
   4  -7   9       3356.07       3395.31        99.50 o                         
   5  -7   9       1729.20       1681.74        72.42 o                         
   6  -7   9       1099.65       1119.83        72.50 o                         
   7  -7   9         21.04         52.08        29.45 o                         
   8  -7   9       2187.46       2178.96       245.46 o                         
   9  -7   9       4155.19       4383.80       169.06 o                         
 -10  -6   9       2392.56       2591.31       118.25 o                         
  -9  -6   9        351.43        353.24        46.50 o                         
  -8  -6   9         71.95         91.26        27.01 o                         
  -7  -6   9        783.77        789.03        67.58 o                         
  -6  -6   9       2652.22       2464.14        76.25 o                         
  -5  -6   9       2371.47       2281.54        83.34 o                         
  -4  -6   9          4.33         54.02        14.80 o                         
  -3  -6   9       3840.41       3853.10       131.80 o                         
  -2  -6   9       5544.98       5434.44       166.63 o                         
  -1  -6   9       8335.55       8640.07       210.34 o                         
   0  -6   9        288.20        327.06        18.63 o                         
   1  -6   9       6953.75       7286.98       180.94 o                         
   2  -6   9      10711.37      10977.36       266.03 o                         
   3  -6   9       6195.21       6340.21       163.47 o                         
   4  -6   9        146.56        139.63        21.31 o                         
   5  -6   9       2871.34       2874.87        88.46 o                         
   6  -6   9       1934.82       1735.96       146.21 o                         
   7  -6   9        649.77        614.66        52.96 o                         
   8  -6   9         43.02         49.12        41.84 o                         
   9  -6   9        991.64       1043.02       135.02 o                         
 -11  -5   9          2.62         -1.46        44.76 o                         
 -10  -5   9        880.87        880.47        67.57 o                         
  -9  -5   9       3007.79       3089.18       126.55 o                         
  -8  -5   9       1846.68       1758.97        83.75 o                         
  -7  -5   9         49.27         60.31        18.01 o                         
  -6  -5   9       1785.80       1715.88        57.44 o                         
  -5  -5   9       1741.94       1674.33        55.30 o                         
  -4  -5   9       3198.32       2932.79       104.00 o                         
  -3  -5   9        722.04        746.33        31.82 o                         
  -2  -5   9       1497.43       1418.18        46.30 o                         
  -1  -5   9       8815.88       9240.00       193.51 o                         
   0  -5   9       1877.50       1975.85        51.00 o                         
   1  -5   9        586.36        680.32        32.03 o                         
   2  -5   9        719.63        778.37        35.08 o                         
   3  -5   9       7042.24       7004.13       178.28 o                         
   4  -5   9      15378.05      15212.88       365.16 o                         
   5  -5   9       1812.69       1696.19        70.52 o                         
   6  -5   9       1722.17       1589.57        77.16 o                         
   7  -5   9       3224.06       3129.68       123.40 o                         
   8  -5   9       2422.33       2354.13       105.55 o                         
   9  -5   9         30.38         41.55        35.16 o                         
 -11  -4   9        373.22        365.04        48.86 o                         
 -10  -4   9          3.87         43.13        49.63 o                         
  -9  -4   9       1605.50       1706.47       109.96 o                         
  -8  -4   9       4478.50       4423.23       181.97 o                         
  -7  -4   9       1306.00       1336.93        76.81 o                         
  -6  -4   9        114.28        116.85        17.77 o                         
  -5  -4   9        582.00        635.44        50.23 o                         
  -4  -4   9       5585.82       5240.90       133.44 o                         
  -3  -4   9       4541.61       4373.83       118.86 o                         
  -2  -4   9       2718.71       2514.84        77.18 o                         
  -1  -4   9       1267.08       1283.19        38.51 o                         
   0  -4   9       7449.34       7343.41       222.13 o                         
   1  -4   9       3935.27       4050.75       128.50 o                         
   2  -4   9        749.97        812.22        35.76 o                         
   3  -4   9        706.71        696.93        35.52 o                         
   4  -4   9       6691.27       6339.38       194.89 o                         
   5  -4   9       8560.35       8138.31       276.46 o                         
   6  -4   9       2349.81       2237.99       193.40 o                         
   7  -4   9        130.11        123.35        32.72 o                         
   8  -4   9       1372.13       1404.77        76.61 o                         
   9  -4   9       1269.51       1359.32        80.06 o                         
 -11  -3   9        933.24        965.05        71.37 o                         
 -10  -3   9       1568.70       1600.31        83.74 o                         
  -9  -3   9        178.64        204.13        35.74 o                         
  -8  -3   9        581.20        594.67        48.94 o                         
  -7  -3   9       4781.52       4763.42       126.72 o                         
  -6  -3   9       4716.74       4618.41       154.73 o                         
  -5  -3   9        863.88        849.19        34.97 o                         
  -4  -3   9        465.28        475.47        25.70 o                         
  -3  -3   9       5698.68       5304.94       175.71 o                         
  -2  -3   9       8182.72       7809.65       174.87 o                         
  -1  -3   9       7622.00       7509.87       221.92 o                         
   0  -3   9        161.35        164.59        35.58 o                         
   1  -3   9       6580.00       6362.80       159.85 o                         
   2  -3   9       6258.96       6006.09       153.43 o                         
   3  -3   9       1064.32       1078.10        59.12 o                         
   4  -3   9        121.60        100.10        25.83 o                         
   5  -3   9       5040.48       4851.83       132.79 o                         
   6  -3   9       6881.16       6581.72       222.78 o                         
   7  -3   9       3531.27       3487.74       131.99 o                         
   8  -3   9         13.60         40.10        29.44 o                         
   9  -3   9       1056.07       1088.75        71.36 o                         
  10  -3   9       1038.19       1058.24        91.47 o                         
 -12  -2   9        435.92        472.41        56.23 o                         
 -11  -2   9        147.38        168.55        39.75 o                         
 -10  -2   9       1707.07       1625.80       123.83 o                         
  -9  -2   9       1969.22       2040.42        90.40 o                         
  -8  -2   9        931.46        890.52        62.28 o                         
  -7  -2   9        178.31        195.71        31.79 o                         
  -6  -2   9       4312.29       4170.14       110.61 o                         
  -5  -2   9       6894.39       6720.26       144.52 o                         
  -4  -2   9       1545.18       1500.44        41.06 o                         
  -3  -2   9        264.89        299.44        20.83 o                         
  -2  -2   9       3856.96       3774.99        85.13 o                         
  -1  -2   9      12437.49      11635.35       278.26 o                         
   0  -2   9       5489.81       5249.48       167.12 o                         
   1  -2   9        476.62        384.30        55.26 o                         
   2  -2   9       2558.97       2252.17       125.25 o                         
   3  -2   9       3723.10       3685.72       102.72 o                         
   4  -2   9       3106.29       3039.02       139.58 o                         
   5  -2   9         37.53         21.11        21.52 o                         
   6  -2   9       1771.45       1726.80        63.23 o                         
   7  -2   9       5324.73       5247.62       180.73 o                         
   8  -2   9       4920.75       4840.89       172.42 o                         
   9  -2   9        219.21        292.86        44.81 o                         
  10  -2   9        368.69        472.92        71.52 o                         
 -12  -1   9       3009.53       3098.96       129.75 o                         
 -11  -1   9        935.40       1046.23        70.60 o                         
 -10  -1   9         37.22         46.16        28.95 o                         
  -9  -1   9       1446.51       1450.39       117.74 o                         
  -8  -1   9       4229.85       4220.21       148.25 o                         
  -7  -1   9       2884.39       3060.97        86.03 o                         
  -6  -1   9          3.47         29.17         9.97 o                         
  -5  -1   9       4066.95       4013.89       105.84 o                         
  -4  -1   9       6851.46       6777.02       261.92 o                         
  -3  -1   9       4358.05       4151.41       163.36 o                         
  -2  -1   9         59.95         85.89        11.14 o                         
  -1  -1   9       4906.53       5048.64       110.18 o                         
   0  -1   9       9598.96       9215.97       222.89 o                         
   1  -1   9       8582.77       8203.05       209.90 o                         
   2  -1   9        815.48        820.83        36.90 o                         
   3  -1   9        973.02        920.30        39.09 o                         
   4  -1   9       2369.28       2386.88        74.58 o                         
   5  -1   9       2299.10       2142.70       103.46 o                         
   6  -1   9        828.34        884.86        59.48 o                         
   7  -1   9        496.96        397.02        70.06 o                         
   8  -1   9       3529.89       3721.60       214.08 o                         
   9  -1   9       3265.61       3108.38       209.46 o                         
 -12   0   9        466.69        553.19        70.55 o                         
 -11   0   9       4434.54       4626.75       169.20 o                         
 -10   0   9       3106.58       3144.39       123.48 o                         
  -9   0   9        109.34         81.67        31.38 o                         
  -8   0   9       1523.59        852.43        60.82 o                         
  -7   0   9       5821.21       5916.93       129.93 o                         
  -6   0   9       7994.29       8017.22       170.29 o                         
  -5   0   9        383.35        436.95        21.91 o                         
  -4   0   9       4458.21       4469.06        99.23 o                         
  -3   0   9       7746.10       7865.76       165.69 o                         
  -2   0   9       1782.50       1774.86        50.00 o                         
  -1   0   9        276.39        318.58        20.01 o                         
   0   0   9        300.15        294.21        15.96 o                         
   1   0   9       7768.65       7647.97       189.04 o                         
   2   0   9      16282.10      15681.86       371.02 o                         
   3   0   9       3449.51       3370.19        95.31 o                         
   4   0   9       1026.26        930.66        41.14 o                         
   5   0   9       2389.84       2510.22        78.81 o                         
   6   0   9       1827.73       1936.84        79.23 o                         
   7   0   9        763.18        844.58        59.37 o                         
   8   0   9         29.02         84.71        32.37 o                         
   9   0   9       1972.81       2157.06        99.05 o                         
 -12   1   9        282.14        152.34        88.07 o                         
 -11   1   9        278.73        247.73        57.17 o                         
 -10   1   9       2489.72       2545.12       106.14 o                         
  -9   1   9       3223.57       3186.30        95.78 o                         
  -8   1   9       1027.32       1084.96        49.76 o                         
  -7   1   9         26.94         43.37        14.92 o                         
  -6   1   9       6628.56       6610.63       142.16 o                         
  -5   1   9      10996.61      10893.38       225.87 o                         
  -4   1   9       6276.57       6502.31       138.84 o                         
  -3   1   9        380.46        368.07        18.43 o                         
  -2   1   9      10724.65      10692.97       221.04 o                         
  -1   1   9       4633.90       4622.94       102.08 o                         
   0   1   9       2091.01       2164.43        53.70 o                         
   1   1   9        340.57        335.55        23.24 o                         
   2   1   9       7885.31       7853.84       195.55 o                         
   3   1   9      11364.96      11402.90       276.81 o                         
   4   1   9       2704.04       2799.06        84.40 o                         
   5   1   9         45.26         44.46        19.49 o                         
   6   1   9       1133.92       1149.99        51.43 o                         
   7   1   9       2615.59       2558.75       138.18 o                         
   8   1   9       1496.51       1482.46        78.84 o                         
   9   1   9          3.94         -0.98        32.07 o                         
 -12   2   9       1778.66       1771.98        89.19 o                         
 -11   2   9        650.85        760.06        69.58 o                         
 -10   2   9        163.51        211.55        26.84 o                         
  -9   2   9       3918.04       3983.97       113.73 o                         
  -8   2   9       3800.55       3841.63       108.01 o                         
  -7   2   9       1156.48       1125.06        43.17 o                         
  -6   2   9        202.29        225.35        15.95 o                         
  -5   2   9       4575.22       4640.72       102.65 o                         
  -4   2   9       6907.27       6928.17       146.84 o                         
  -3   2   9       7284.62       7219.75       152.89 o                         
  -2   2   9        107.93        129.64        18.96 o                         
  -1   2   9       4436.17       4317.99        96.12 o                         
   0   2   9       3731.49       3712.28        99.79 o                         
   1   2   9        854.76        859.41        35.69 o                         
   2   2   9        405.88        452.91        29.15 o                         
   3   2   9       1739.66       1772.82        59.46 o                         
   4   2   9       5618.60       5892.08       154.55 o                         
   5   2   9       7214.98       7480.35       192.29 o                         
   6   2   9       1117.11       1084.04        50.02 o                         
   7   2   9       1017.24       1006.18        79.79 o                         
   8   2   9       1772.41       1780.67       189.51 o                         
   9   2   9       1843.79       1938.81        94.10 o                         
 -12   3   9        645.42        783.68       125.77 o                         
 -11   3   9       2334.77       2335.07        81.50 o                         
 -10   3   9       1740.87       1837.28        67.19 o                         
  -9   3   9         68.72         72.45        23.63 o                         
  -8   3   9       2919.51       3039.46       143.58 o                         
  -7   3   9       7544.95       7495.00       192.49 o                         
  -6   3   9       1182.03       1203.14        36.01 o                         
  -5   3   9        445.46        480.65        22.03 o                         
  -4   3   9        735.79        744.49        26.03 o                         
  -3   3   9       8667.68       8664.47       181.31 o                         
  -2   3   9      10060.79       9728.85       202.81 o                         
  -1   3   9       1448.48       1430.04        43.54 o                         
   0   3   9       1689.69       1722.62        45.86 o                         
   1   3   9       4256.75       4330.31       114.84 o                         
   2   3   9       2247.69       2241.62        68.94 o                         
   3   3   9        858.37        839.17        40.12 o                         
   4   3   9       1271.63       1299.69        50.58 o                         
   5   3   9       4932.43       5111.95       139.47 o                         
   6   3   9       5525.18       5872.92       198.69 o                         
   7   3   9        124.91        -16.06        16.06 o                         
   8   3   9        334.65        290.47        65.68 o                         
 -12   4   9          2.48         -7.37        22.33 o                         
 -11   4   9        411.17        461.57        37.15 o                         
 -10   4   9       2202.25       2264.62        76.86 o                         
  -9   4   9       3265.75       3234.41        95.77 o                         
  -8   4   9        166.61        183.90        21.61 o                         
  -7   4   9        477.35        549.55        31.09 o                         
  -6   4   9       5671.66       5516.65       234.33 o                         
  -5   4   9       2348.56       2328.87        69.48 o                         
  -4   4   9        335.81        342.56        24.06 o                         
  -3   4   9        792.20        820.13        34.54 o                         
  -2   4   9       8804.99       7965.76       349.66 o                         
  -1   4   9       7621.63       7595.35       190.69 o                         
   0   4   9       2593.45       2544.73        76.04 o                         
   1   4   9         34.68         61.19        16.22 o                         
   2   4   9       2599.02       2600.32       100.74 o                         
   3   4   9       3872.06       3811.66       145.23 o                         
   4   4   9        452.41        505.41        79.79 o                         
   5   4   9         29.36         52.16        32.60 o                         
   6   4   9       2862.05       2775.32       239.14 o                         
   7   4   9       2482.82       2595.15       110.55 o                         
 -12   5   9       1961.99       1944.01        96.95 o                         
 -11   5   9        398.13        362.58        44.46 o                         
 -10   5   9        811.05        738.17        56.66 o                         
  -9   5   9       3371.74       3317.16       125.87 o                         
  -8   5   9       4770.07       4550.71       159.24 o                         
  -7   5   9        902.70        884.35        50.90 o                         
  -6   5   9        730.35        718.67        35.13 o                         
  -5   5   9       3239.61       3200.49        91.34 o                         
  -4   5   9       3019.30       3150.45        98.52 o                         
  -3   5   9        303.30        394.47        50.49 o                         
  -2   5   9        102.98        118.26        17.49 o                         
  -1   5   9       4366.43       4515.45       121.93 o                         
   0   5   9       8480.41       8359.33       210.67 o                         
   1   5   9       2979.81       2986.17        88.52 o                         
   2   5   9          1.91         23.07        26.03 o                         
   3   5   9       1443.69       1467.08        72.59 o                         
   4   5   9       1340.42       1249.94        90.50 o                         
   5   5   9       1743.57       1778.19        84.97 o                         
   6   5   9         45.58         75.97        32.39 o                         
   7   5   9       1778.92       1926.41        94.42 o                         
 -12   6   9       1544.93       1433.37       112.88 o                         
 -11   6   9       2559.86       2553.56       112.08 o                         
 -10   6   9        305.96        265.03        38.61 o                         
  -9   6   9         69.33        104.98        29.29 o                         
  -8   6   9       1909.60       1954.77        84.90 o                         
  -7   6   9       5893.98       5778.70       192.80 o                         
  -6   6   9       3760.35       3859.58       151.10 o                         
  -5   6   9         71.22         86.49        18.29 o                         
  -4   6   9       2262.89       2229.47        70.12 o                         
  -3   6   9       2833.32       2819.36        83.61 o                         
  -2   6   9       1649.66       1605.40        55.51 o                         
  -1   6   9         62.28         40.52        17.16 o                         
   0   6   9       2155.79       2181.67        70.96 o                         
   1   6   9       6126.71       6036.82       160.27 o                         
   2   6   9       2789.23       2593.59       103.69 o                         
   3   6   9        696.60        567.73        48.29 o                         
   4   6   9        620.46        735.81        57.84 o                         
   5   6   9       1911.79       2019.93        94.74 o                         
   6   6   9       1448.23       1537.18        82.35 o                         
   7   6   9        123.29        174.50        52.79 o                         
 -11   7   9       1652.03       1727.27        89.35 o                         
 -10   7   9       1598.54       1636.12        83.15 o                         
  -9   7   9        978.22       1035.35        62.01 o                         
  -8   7   9          5.93         19.89        23.82 o                         
  -7   7   9       1385.96       1400.85        69.27 o                         
  -6   7   9       5098.61       4945.57       169.27 o                         
  -5   7   9       5313.03       5080.60       137.34 o                         
  -4   7   9        304.96        302.01        26.66 o                         
  -3   7   9       1644.46       1671.04       106.82 o                         
  -2   7   9       2357.39       2213.43        71.51 o                         
  -1   7   9       1135.41       1060.44        45.95 o                         
   0   7   9        263.07        319.74        29.19 o                         
   1   7   9        617.61        608.18        76.84 o                         
   2   7   9       4604.68       4310.23       153.61 o                         
   3   7   9       3341.87       3462.54       132.41 o                         
   4   7   9        226.34        220.30        48.90 o                         
   5   7   9        126.61        109.44        35.30 o                         
   6   7   9        860.20        931.96        69.56 o                         
 -10   8   9       1116.80       1214.17       164.94 o                         
  -9   8   9       1996.28       2000.57        92.96 o                         
  -8   8   9       1047.09       1057.06        61.72 o                         
  -7   8   9         39.10         73.71        26.84 o                         
  -6   8   9         60.17         69.58        25.47 o                         
  -5   8   9       4031.91       4076.61       116.00 o                         
  -4   8   9       8198.72       8090.44       223.66 o                         
  -3   8   9        900.88        874.95        42.03 o                         
  -2   8   9        335.27        330.58        29.62 o                         
  -1   8   9       1952.27       1835.42        66.20 o                         
   0   8   9       1700.11       1759.58       133.07 o                         
   1   8   9       1257.80       1244.93        92.01 o                         
   2   8   9        792.00        804.94        65.93 o                         
   3   8   9       2604.65       2608.94       111.47 o                         
   4   8   9       1942.58       2040.82        97.49 o                         
   5   8   9        117.74        184.36        41.96 o                         
  -9   9   9         11.94         27.56        30.38 o                         
  -8   9   9       2237.14       2271.15       100.50 o                         
  -7   9   9       1816.51       1917.31        88.40 o                         
  -6   9   9        434.35        371.31        40.92 o                         
  -5   9   9        201.97        170.42        25.47 o                         
  -4   9   9       3504.13       3498.49       104.93 o                         
  -3   9   9       3983.76       4029.25       117.57 o                         
  -2   9   9       1586.43       1559.63        61.32 o                         
  -1   9   9         10.04         10.80        12.62 o                         
   0   9   9        895.24        970.47        49.06 o                         
   1   9   9       1907.64       1891.66        71.55 o                         
   2   9   9        118.46        144.99        38.68 o                         
   3   9   9         73.00         84.68        36.05 o
[truncated: 184,762 more chars]
